# Supplementary material for: N-(3,5-Di­chloro-4-hy­droxy­phen­yl)acetamide
Source: IUCrdata. 2026 Jan 29;11(Pt 1):x260075. doi: 10.1107/S2414314626000751 (PMC12874246; doi:10.1107/S2414314626000751)
Supplement: Supplementary file 1 [file x-11-x260075-sup1.cif]

##############################################################################
#                                                                            #
# This CIF contains the data for a data article accepted for                 #
# publication in IUCrData. It conforms to the requirements of                #
# Notes for Authors for IUCrData, and has been                               #
# peer reviewed under the auspices of IUCrData.                              #
#                                                                            #
# Full details of the Crystallographic Information File format               #
# are given in the paper "The Crystallographic Information File (CIF):       #
# a New Standard Archive File for Crystallography" by S. R. Hall, F. H.      #
# Allen and I. D. Brown [Acta Cryst. (1991), A47, 655-685].                  #
#                                                                            #
# The current version of the core CIF dictionary is obtainable from          #
# ftp://ftp.iucr.org/pub/cif_core.dic.                                       #
#                                                                            #
# Software is freely available for graphical display of the structure(s)     #
# in this CIF. For information consult the CIF software page                 #
# http://www.iucr.org/resources/cif/software.                                #
#                                                                            #
# This file may be used for bona fide research purposes within the           #
# scientific community so long as proper attribution is given to the data    # 
# article from which it was obtained.                                        #
#                                                                            #
##############################################################################
data_I
_audit_creation_method     'SHELXL-2019/1'
_journal_date_recd_electronic     2026-01-22
_journal_date_accepted     2026-01-25
_journal_name_full     'IUCrData'
_journal_year     2026
_journal_volume     11
_journal_issue      1
_journal_page_first     0
_journal_page_last     0
_journal_paper_category     HO
_journal_paper_doi     10.1107/S2414314626000751
_journal_coeditor_code     HB4553
_publ_contact_author_name     'Rao M. Uppu'
_publ_contact_author_address
;
Department of Environmental Toxicology, Southern University and A&M College,
Baton Rouge, Louisiana 70813, USA
;
_publ_contact_author_email     'rao_uppu@subr.edu'
_publ_contact_author_fax     '(225)771-5350'
_publ_contact_author_phone     '(225)771-4303'
_publ_section_title
;
<i>N</i>-(3,5-Dichloro-4-hydroxyphenyl)acetamide
;
loop_
    _publ_author_name
    _publ_author_footnote
    _publ_author_address
    'Uppu, Rao M.' .
;
Department of Environmental Toxicology, Southern University and A&M College,
Baton Rouge, Louisiana 70813,
USA
;
    'Fronczek, Frank R.' .
;
Department of Chemistry, Louisiana State University, Baton Rouge, Louisiana
70803,
USA
;
_publ_section_synopsis
;
The title compound contains three molecules in the asymmetric unit linked by
numerous hydrogen bonds.
;
_chemical_name_systematic
;
<i>N</i>-(3,5-Dichloro-4-hydroxyphenyl)acetamide
;
_chemical_name_common     ?
_chemical_formula_moiety     'C8 H7 Cl2 N O2'
_chemical_formula_sum     'C8 H7 Cl2 N O2'
_chemical_formula_iupac     'C8 H7 Cl2 N O2'
_chemical_formula_weight     220.05
_chemical_melting_point     ?
_space_group_crystal_system     triclinic
_space_group_name_H-M_alt     'P -1'
_space_group_name_Hall     '-P 1'
loop_
    _space_group_symop_operation_xyz
    'x, y, z'
    '-x, -y, -z'
_cell_length_a     9.6844(14)
_cell_length_b     9.8884(16)
_cell_length_c     14.976(3)
_cell_angle_alpha     85.181(10)
_cell_angle_beta     76.430(10)
_cell_angle_gamma     74.769(7)
_cell_volume     1344.8(4)
_cell_formula_units_Z     6
_cell_measurement_reflns_used     9884
_cell_measurement_theta_min     3.04
_cell_measurement_theta_max     79.65
_cell_measurement_temperature     100.0(5)
_exptl_crystal_description     'plate'
_exptl_crystal_colour     'colourless'
_exptl_crystal_size_max     0.200
_exptl_crystal_size_mid     0.150
_exptl_crystal_size_min     0.010
_exptl_crystal_density_diffrn     1.630
_exptl_crystal_density_meas     ?
_exptl_crystal_density_method     ?
_exptl_crystal_F_000     672
_exptl_absorpt_coefficient_mu     6.240
_exptl_absorpt_correction_type     multi-scan
_exptl_absorpt_process_details
;
(SADABS; Krause <i>et al.</i>, 2015)
;
_exptl_absorpt_correction_T_min     0.625
_exptl_absorpt_correction_T_max     0.940
_diffrn_ambient_temperature     100.0(5)
_diffrn_radiation_type     CuK\a
_diffrn_radiation_wavelength     1.54184
_diffrn_radiation_source     'I\mS 3.0 microfocus'
_diffrn_measurement_device_type     'Bruker D8 Venture DUO with Photon III C14'
_diffrn_measurement_method     '\f and \w scans'
_diffrn_detector_area_resol_mean     ?
_diffrn_reflns_number     31306
_diffrn_reflns_av_R_equivalents     0.0525
_diffrn_reflns_av_unetI/netI     0.0359
_diffrn_reflns_theta_min     3.036
_diffrn_reflns_theta_max     80.466
_diffrn_reflns_theta_full     67.684
_diffrn_measured_fraction_theta_max     0.983
_diffrn_measured_fraction_theta_full     0.998
_diffrn_reflns_limit_h_min     -12
_diffrn_reflns_limit_h_max     12
_diffrn_reflns_limit_k_min     -12
_diffrn_reflns_limit_k_max     12
_diffrn_reflns_limit_l_min     -18
_diffrn_reflns_limit_l_max     19
_refine_special_details
;
All non-H atoms were refined anisotropically. H atoms were treated by a mixed independent and riding model.
;
_reflns_number_total     5786
_reflns_number_gt     5206
_reflns_threshold_expression     'I > 2\s(I)'
_refine_ls_structure_factor_coef     Fsqd
_refine_ls_matrix_type     full
_refine_ls_R_factor_all     0.0363
_refine_ls_R_factor_gt     0.0322
_refine_ls_wR_factor_gt     0.0856
_refine_ls_wR_factor_ref     0.0885
_refine_ls_goodness_of_fit_ref     1.061
_refine_ls_restrained_S_all     1.060
_refine_ls_number_reflns     5786
_refine_ls_number_parameters     373
_refine_ls_number_restraints     6
_refine_ls_hydrogen_treatment     mixed
_refine_ls_weighting_scheme     calc
_refine_ls_weighting_details
              'w=1/[\s^2^(Fo^2^)+(0.0476P)^2^+0.6745P] where P=(Fo^2^+2Fc^2^)/3'
_atom_sites_solution_hydrogens     mixed
_atom_sites_solution_primary     ?
_atom_sites_solution_secondary     ?
_refine_ls_shift/su_max     0.001
_refine_ls_shift/su_mean     0.000
_refine_diff_density_max     0.550
_refine_diff_density_min     -0.393
_refine_ls_extinction_method     none
_refine_ls_extinction_coef     .
loop_
    _atom_type_symbol
    _atom_type_description
    _atom_type_scat_dispersion_real
    _atom_type_scat_dispersion_imag
    _atom_type_scat_source
    'C' 'C' 0.0181 0.0091
                         'International Tables Vol C Tables 4.2.6.8 and 6.1.1.4'
    'H' 'H' 0.0000 0.0000
                         'International Tables Vol C Tables 4.2.6.8 and 6.1.1.4'
    'Cl' 'Cl' 0.3639 0.7018
                         'International Tables Vol C Tables 4.2.6.8 and 6.1.1.4'
    'N' 'N' 0.0311 0.0180
                         'International Tables Vol C Tables 4.2.6.8 and 6.1.1.4'
    'O' 'O' 0.0492 0.0322
                         'International Tables Vol C Tables 4.2.6.8 and 6.1.1.4'
_computing_data_collection
;
APEX5 (Bruker, 2016)
;
_computing_cell_refinement
;
SAINT (Bruker, 2016)
;
_computing_data_reduction
;
SAINT (Bruker, 2016)
;
_computing_structure_solution
;
<i>SHELXT2018/2</i> (Sheldrick, 2015a)
;
_computing_structure_refinement
;
<i>SHELXL2019/1</i> (Sheldrick, 2015b)
;
_computing_molecular_graphics     ?
_computing_publication_material     ?
loop_
    _atom_site_type_symbol
    _atom_site_label
    _atom_site_fract_x
    _atom_site_fract_y
    _atom_site_fract_z
    _atom_site_U_iso_or_equiv
    _atom_site_adp_type
    _atom_site_calc_flag
    _atom_site_occupancy
    _atom_site_disorder_assembly
    _atom_site_disorder_group
    Cl Cl1 0.35134(4) 0.53881(4) -0.05637(3) 0.01871(10) Uani d 1 . .
    Cl Cl2 -0.13004(4) 0.52183(4) 0.20588(3) 0.01605(10) Uani d 1 . .
    O O1 0.09880(13) 0.65297(12) 0.08713(8) 0.0140(2) Uani d 1 . .
    H H10H 0.0124(19) 0.696(2) 0.1091(16) 0.021 Uiso d 1 . .
    O O2 0.13322(14) 0.12695(13) -0.12814(8) 0.0169(3) Uani d 1 . .
    N N1 0.17559(17) 0.08975(15) 0.01623(10) 0.0161(3) Uani d 1 . .
    H H1N 0.204(3) 0.029(2) 0.0552(15) 0.019 Uiso d 1 . .
    C C1 0.11189(18) 0.51671(17) 0.07256(11) 0.0124(3) Uani d 1 . .
    C C2 0.23029(18) 0.44736(18) 0.00553(12) 0.0141(3) Uani d 1 . .
    C C3 0.25114(19) 0.30765(18) -0.01319(12) 0.0151(3) Uani d 1 . .
    H H3 0.332077 0.262650 -0.059234 0.018 Uiso calc 1 . .
    C C4 0.15275(19) 0.23420(17) 0.03591(12) 0.0143(3) Uani d 1 . .
    C C5 0.03595(19) 0.29868(18) 0.10440(11) 0.0142(3) Uani d 1 . .
    H H5 -0.030199 0.247607 0.138824 0.017 Uiso calc 1 . .
    C C6 0.01692(19) 0.43888(18) 0.12201(11) 0.0134(3) Uani d 1 . .
    C C7 0.17477(18) 0.04592(18) -0.06649(12) 0.0143(3) Uani d 1 . .
    C C8 0.2294(2) -0.10968(18) -0.07887(12) 0.0171(3) Uani d 1 . .
    H H8A 0.329501 -0.141133 -0.068846 0.026 Uiso calc 1 . .
    H H8B 0.229353 -0.131997 -0.141389 0.026 Uiso calc 1 . .
    H H8C 0.165136 -0.157433 -0.034474 0.026 Uiso calc 1 . .
    Cl Cl3 0.40021(5) 1.01733(5) 0.16640(3) 0.02288(11) Uani d 1 . .
    Cl Cl4 0.33207(4) 0.48954(4) 0.21640(3) 0.01722(10) Uani d 1 . .
    O O3 0.28764(15) 0.78676(14) 0.13405(9) 0.0186(3) Uani d 1 . .
    H H30H 0.254(3) 0.722(2) 0.1269(18) 0.028 Uiso d 1 . .
    O O4 0.65977(15) 0.44791(13) 0.43476(9) 0.0194(3) Uani d 1 . .
    N N2 0.63076(16) 0.68011(15) 0.39607(10) 0.0150(3) Uani d 1 . .
    H H2N 0.652(3) 0.754(2) 0.4057(16) 0.018 Uiso d 1 . .
    C C9 0.37032(18) 0.75224(18) 0.19782(11) 0.0147(3) Uani d 1 . .
    C C10 0.43264(19) 0.85323(18) 0.22059(12) 0.0151(3) Uani d 1 . .
    C C11 0.51803(18) 0.82759(18) 0.28510(12) 0.0144(3) Uani d 1 . .
    H H11 0.558929 0.898799 0.298694 0.017 Uiso calc 1 . .
    C C12 0.54439(18) 0.69736(18) 0.33037(12) 0.0136(3) Uani d 1 . .
    C C13 0.48653(18) 0.59321(18) 0.30858(12) 0.0142(3) Uani d 1 . .
    H H13 0.504517 0.503491 0.338150 0.017 Uiso calc 1 . .
    C C14 0.40183(18) 0.62223(18) 0.24281(12) 0.0144(3) Uani d 1 . .
    C C15 0.68395(18) 0.56115(18) 0.44264(12) 0.0146(3) Uani d 1 . .
    C C16 0.7786(2) 0.57841(19) 0.50564(13) 0.0194(4) Uani d 1 . .
    H H16A 0.781445 0.676874 0.504637 0.029 Uiso calc 1 . .
    H H16B 0.878336 0.519833 0.484830 0.029 Uiso calc 1 . .
    H H16C 0.737581 0.549727 0.568375 0.029 Uiso calc 1 . .
    Cl Cl5 -0.00475(5) 0.72743(4) 0.31367(3) 0.01681(10) Uani d 1 . .
    Cl Cl6 0.03404(6) 1.25666(4) 0.32909(3) 0.02303(11) Uani d 1 . .
    O O5 -0.05222(15) 1.03136(13) 0.25812(9) 0.0190(3) Uani d 1 . .
    H H50H -0.069(3) 0.965(2) 0.2380(18) 0.028 Uiso d 1 . .
    O O6 0.32528(15) 1.05309(13) 0.56203(10) 0.0208(3) Uani d 1 . .
    N N3 0.28449(16) 0.85184(15) 0.52262(10) 0.0152(3) Uani d 1 . .
    H H3N 0.298(3) 0.766(2) 0.5329(16) 0.018 Uiso d 1 . .
    C C17 0.02825(19) 0.98609(18) 0.32290(11) 0.0149(3) Uani d 1 . .
    C C18 0.06138(19) 0.84906(18) 0.35663(12) 0.0141(3) Uani d 1 . .
    C C19 0.14531(19) 0.80609(18) 0.42180(12) 0.0141(3) Uani d 1 . .
    H H19 0.166334 0.710941 0.442481 0.017 Uiso calc 1 . .
    C C20 0.19856(18) 0.90281(18) 0.45676(11) 0.0136(3) Uani d 1 . .
    C C21 0.16516(19) 1.04206(18) 0.42647(12) 0.0150(3) Uani d 1 . .
    H H21 0.200021 1.109642 0.450257 0.018 Uiso calc 1 . .
    C C22 0.0804(2) 1.08122(18) 0.36118(12) 0.0160(3) Uani d 1 . .
    C C23 0.34095(19) 0.92514(19) 0.57035(12) 0.0162(3) Uani d 1 . .
    C C24 0.4274(2) 0.8378(2) 0.63615(14) 0.0233(4) Uani d 1 . .
    H H24A 0.427483 0.739182 0.632890 0.035 Uiso calc 1 . .
    H H24B 0.382235 0.870236 0.698858 0.035 Uiso calc 1 . .
    H H24C 0.528572 0.847223 0.619395 0.035 Uiso calc 1 . .
loop_
    _atom_site_aniso_label
    _atom_site_aniso_U_11
    _atom_site_aniso_U_22
    _atom_site_aniso_U_33
    _atom_site_aniso_U_12
    _atom_site_aniso_U_13
    _atom_site_aniso_U_23
    Cl1 0.0173(2) 0.0159(2) 0.0224(2) -0.00726(15) 0.00099(15) -0.00318(15)
    Cl2 0.01757(19) 0.01529(19) 0.01441(19) -0.00439(15) -0.00074(15)
                                                                    -0.00249(14)
    O1 0.0149(6) 0.0111(6) 0.0170(6) -0.0038(5) -0.0042(5) -0.0025(4)
    O2 0.0232(6) 0.0122(6) 0.0165(6) -0.0030(5) -0.0086(5) -0.0007(5)
    N1 0.0260(8) 0.0093(7) 0.0143(7) -0.0043(6) -0.0075(6) 0.0002(5)
    C1 0.0144(8) 0.0112(8) 0.0143(8) -0.0035(6) -0.0077(6) -0.0007(6)
    C2 0.0154(8) 0.0135(8) 0.0152(8) -0.0060(6) -0.0047(6) 0.0008(6)
    C3 0.0167(8) 0.0148(8) 0.0138(8) -0.0034(6) -0.0040(6) -0.0012(6)
    C4 0.0209(8) 0.0103(8) 0.0145(8) -0.0041(6) -0.0088(7) -0.0011(6)
    C5 0.0184(8) 0.0144(8) 0.0131(8) -0.0076(6) -0.0065(6) 0.0011(6)
    C6 0.0162(8) 0.0150(8) 0.0102(7) -0.0040(6) -0.0049(6) -0.0009(6)
    C7 0.0146(8) 0.0140(8) 0.0152(8) -0.0056(6) -0.0028(6) -0.0012(6)
    C8 0.0216(9) 0.0125(8) 0.0190(8) -0.0052(7) -0.0062(7) -0.0019(6)
    Cl3 0.0330(2) 0.0166(2) 0.0271(2) -0.01274(18) -0.01799(19) 0.00836(16)
    Cl4 0.0192(2) 0.0145(2) 0.0218(2) -0.00792(15) -0.00755(16) -0.00149(15)
    O3 0.0243(7) 0.0177(6) 0.0196(6) -0.0108(5) -0.0112(5) 0.0022(5)
    O4 0.0244(7) 0.0116(6) 0.0251(7) -0.0050(5) -0.0113(5) 0.0020(5)
    N2 0.0179(7) 0.0115(7) 0.0182(7) -0.0054(6) -0.0073(6) -0.0010(6)
    C9 0.0143(8) 0.0170(8) 0.0134(8) -0.0048(6) -0.0031(6) -0.0021(6)
    C10 0.0168(8) 0.0130(8) 0.0164(8) -0.0048(6) -0.0045(6) 0.0003(6)
    C11 0.0151(8) 0.0133(8) 0.0163(8) -0.0052(6) -0.0042(6) -0.0012(6)
    C12 0.0126(7) 0.0129(8) 0.0147(8) -0.0020(6) -0.0028(6) -0.0020(6)
    C13 0.0141(8) 0.0115(8) 0.0164(8) -0.0037(6) -0.0015(6) -0.0013(6)
    C14 0.0143(8) 0.0129(8) 0.0170(8) -0.0056(6) -0.0016(6) -0.0029(6)
    C15 0.0145(8) 0.0139(8) 0.0152(8) -0.0034(6) -0.0031(6) -0.0001(6)
    C16 0.0224(9) 0.0170(9) 0.0221(9) -0.0062(7) -0.0116(7) 0.0039(7)
    Cl5 0.0224(2) 0.01470(19) 0.01636(19) -0.00743(15) -0.00643(15) -0.00220(14)
    Cl6 0.0402(3) 0.01053(19) 0.0213(2) -0.00473(17) -0.01516(19) 0.00195(15)
    O5 0.0283(7) 0.0134(6) 0.0187(6) -0.0043(5) -0.0130(5) -0.0001(5)
    O6 0.0262(7) 0.0128(6) 0.0278(7) -0.0062(5) -0.0127(6) -0.0017(5)
    N3 0.0190(7) 0.0089(7) 0.0190(7) -0.0031(6) -0.0074(6) -0.0001(5)
    C17 0.0173(8) 0.0153(8) 0.0119(7) -0.0031(7) -0.0034(6) -0.0014(6)
    C18 0.0161(8) 0.0142(8) 0.0127(7) -0.0055(6) -0.0011(6) -0.0039(6)
    C19 0.0154(8) 0.0114(8) 0.0146(8) -0.0029(6) -0.0019(6) -0.0007(6)
    C20 0.0157(8) 0.0134(8) 0.0118(7) -0.0036(6) -0.0029(6) -0.0009(6)
    C21 0.0193(8) 0.0122(8) 0.0142(8) -0.0052(6) -0.0033(6) -0.0016(6)
    C22 0.0219(8) 0.0109(8) 0.0147(8) -0.0035(7) -0.0038(7) -0.0005(6)
    C23 0.0174(8) 0.0147(8) 0.0175(8) -0.0040(7) -0.0052(7) -0.0018(6)
    C24 0.0298(10) 0.0171(9) 0.0274(10) -0.0048(8) -0.0158(8) -0.0007(7)
_geom_special_details
;
 All esds (except the esd in the dihedral angle between two l.s. planes)
 are estimated using the full covariance matrix.  The cell esds are taken
 into account individually in the estimation of esds in distances, angles
 and torsion angles; correlations between esds in cell parameters are only
 used when they are defined by crystal symmetry.  An approximate (isotropic)
 treatment of cell esds is used for estimating esds involving l.s. planes.
;
loop_
    _geom_bond_atom_site_label_1
    _geom_bond_atom_site_label_2
    _geom_bond_site_symmetry_2
    _geom_bond_distance
    _geom_bond_publ_flag
    Cl1 C2 . 1.7197(17) ?
    Cl2 C6 . 1.7311(17) ?
    O1 C1 . 1.351(2) ?
    O1 H10H . 0.833(16) ?
    O2 C7 . 1.240(2) ?
    N1 C7 . 1.349(2) ?
    N1 C4 . 1.432(2) ?
    N1 H1N . 0.838(18) ?
    C1 C6 . 1.394(2) ?
    C1 C2 . 1.398(2) ?
    C2 C3 . 1.386(2) ?
    C3 C4 . 1.386(2) ?
    C3 H3 . 0.9500 ?
    C4 C5 . 1.387(2) ?
    C5 C6 . 1.389(2) ?
    C5 H5 . 0.9500 ?
    C7 C8 . 1.502(2) ?
    C8 H8A . 0.9800 ?
    C8 H8B . 0.9800 ?
    C8 H8C . 0.9800 ?
    Cl3 C10 . 1.7381(18) ?
    Cl4 C14 . 1.7357(17) ?
    O3 C9 . 1.353(2) ?
    O3 H30H . 0.814(17) ?
    O4 C15 . 1.223(2) ?
    N2 C15 . 1.359(2) ?
    N2 C12 . 1.407(2) ?
    N2 H2N . 0.836(18) ?
    C9 C14 . 1.395(2) ?
    C9 C10 . 1.396(2) ?
    C10 C11 . 1.380(2) ?
    C11 C12 . 1.395(2) ?
    C11 H11 . 0.9500 ?
    C12 C13 . 1.388(2) ?
    C13 C14 . 1.391(2) ?
    C13 H13 . 0.9500 ?
    C15 C16 . 1.508(2) ?
    C16 H16A . 0.9800 ?
    C16 H16B . 0.9800 ?
    C16 H16C . 0.9800 ?
    Cl5 C18 . 1.7317(17) ?
    Cl6 C22 . 1.7303(18) ?
    O5 C17 . 1.359(2) ?
    O5 H50H . 0.812(17) ?
    O6 C23 . 1.233(2) ?
    N3 C23 . 1.347(2) ?
    N3 C20 . 1.414(2) ?
    N3 H3N . 0.835(18) ?
    C17 C18 . 1.388(2) ?
    C17 C22 . 1.395(2) ?
    C18 C19 . 1.384(2) ?
    C19 C20 . 1.387(2) ?
    C19 H19 . 0.9500 ?
    C20 C21 . 1.391(2) ?
    C21 C22 . 1.387(3) ?
    C21 H21 . 0.9500 ?
    C23 C24 . 1.511(3) ?
    C24 H24A . 0.9800 ?
    C24 H24B . 0.9800 ?
    C24 H24C . 0.9800 ?
loop_
    _geom_angle_atom_site_label_1
    _geom_angle_atom_site_label_2
    _geom_angle_atom_site_label_3
    _geom_angle_site_symmetry_1
    _geom_angle_site_symmetry_3
    _geom_angle
    _geom_angle_publ_flag
    C1 O1 H10H . . 112.4(17) ?
    C7 N1 C4 . . 123.14(15) ?
    C7 N1 H1N . . 118.3(17) ?
    C4 N1 H1N . . 117.9(17) ?
    O1 C1 C6 . . 124.18(15) ?
    O1 C1 C2 . . 118.36(15) ?
    C6 C1 C2 . . 117.44(15) ?
    C3 C2 C1 . . 121.68(16) ?
    C3 C2 Cl1 . . 119.26(13) ?
    C1 C2 Cl1 . . 119.05(13) ?
    C2 C3 C4 . . 119.35(16) ?
    C2 C3 H3 . . 120.3 ?
    C4 C3 H3 . . 120.3 ?
    C3 C4 C5 . . 120.55(15) ?
    C3 C4 N1 . . 118.90(16) ?
    C5 C4 N1 . . 120.54(16) ?
    C4 C5 C6 . . 119.17(16) ?
    C4 C5 H5 . . 120.4 ?
    C6 C5 H5 . . 120.4 ?
    C5 C6 C1 . . 121.77(15) ?
    C5 C6 Cl2 . . 119.79(13) ?
    C1 C6 Cl2 . . 118.43(13) ?
    O2 C7 N1 . . 123.09(16) ?
    O2 C7 C8 . . 122.14(15) ?
    N1 C7 C8 . . 114.77(15) ?
    C7 C8 H8A . . 109.5 ?
    C7 C8 H8B . . 109.5 ?
    H8A C8 H8B . . 109.5 ?
    C7 C8 H8C . . 109.5 ?
    H8A C8 H8C . . 109.5 ?
    H8B C8 H8C . . 109.5 ?
    C9 O3 H30H . . 110.7(19) ?
    C15 N2 C12 . . 128.27(15) ?
    C15 N2 H2N . . 118.2(16) ?
    C12 N2 H2N . . 113.5(16) ?
    O3 C9 C14 . . 125.72(15) ?
    O3 C9 C10 . . 118.25(15) ?
    C14 C9 C10 . . 116.03(16) ?
    C11 C10 C9 . . 122.28(16) ?
    C11 C10 Cl3 . . 118.96(13) ?
    C9 C10 Cl3 . . 118.76(14) ?
    C10 C11 C12 . . 120.13(16) ?
    C10 C11 H11 . . 119.9 ?
    C12 C11 H11 . . 119.9 ?
    C13 C12 C11 . . 119.41(16) ?
    C13 C12 N2 . . 123.90(16) ?
    C11 C12 N2 . . 116.70(15) ?
    C12 C13 C14 . . 118.97(16) ?
    C12 C13 H13 . . 120.5 ?
    C14 C13 H13 . . 120.5 ?
    C13 C14 C9 . . 123.16(16) ?
    C13 C14 Cl4 . . 117.92(13) ?
    C9 C14 Cl4 . . 118.92(14) ?
    O4 C15 N2 . . 123.95(16) ?
    O4 C15 C16 . . 121.55(16) ?
    N2 C15 C16 . . 114.50(15) ?
    C15 C16 H16A . . 109.5 ?
    C15 C16 H16B . . 109.5 ?
    H16A C16 H16B . . 109.5 ?
    C15 C16 H16C . . 109.5 ?
    H16A C16 H16C . . 109.5 ?
    H16B C16 H16C . . 109.5 ?
    C17 O5 H50H . . 109.9(19) ?
    C23 N3 C20 . . 128.15(15) ?
    C23 N3 H3N . . 118.5(16) ?
    C20 N3 H3N . . 113.3(16) ?
    O5 C17 C18 . . 124.46(16) ?
    O5 C17 C22 . . 119.62(15) ?
    C18 C17 C22 . . 115.91(16) ?
    C19 C18 C17 . . 122.96(16) ?
    C19 C18 Cl5 . . 119.16(13) ?
    C17 C18 Cl5 . . 117.88(13) ?
    C18 C19 C20 . . 119.59(16) ?
    C18 C19 H19 . . 120.2 ?
    C20 C19 H19 . . 120.2 ?
    C19 C20 C21 . . 119.39(16) ?
    C19 C20 N3 . . 116.74(15) ?
    C21 C20 N3 . . 123.87(16) ?
    C22 C21 C20 . . 119.35(16) ?
    C22 C21 H21 . . 120.3 ?
    C20 C21 H21 . . 120.3 ?
    C21 C22 C17 . . 122.76(16) ?
    C21 C22 Cl6 . . 118.03(13) ?
    C17 C22 Cl6 . . 119.18(14) ?
    O6 C23 N3 . . 123.84(17) ?
    O6 C23 C24 . . 121.59(16) ?
    N3 C23 C24 . . 114.58(16) ?
    C23 C24 H24A . . 109.5 ?
    C23 C24 H24B . . 109.5 ?
    H24A C24 H24B . . 109.5 ?
    C23 C24 H24C . . 109.5 ?
    H24A C24 H24C . . 109.5 ?
    H24B C24 H24C . . 109.5 ?
loop_
    _geom_torsion_atom_site_label_1
    _geom_torsion_atom_site_label_2
    _geom_torsion_atom_site_label_3
    _geom_torsion_atom_site_label_4
    _geom_torsion_site_symmetry_1
    _geom_torsion_site_symmetry_2
    _geom_torsion_site_symmetry_3
    _geom_torsion_site_symmetry_4
    _geom_torsion
    _geom_torsion_publ_flag
    O1 C1 C2 C3 . . . . 179.89(15) ?
    C6 C1 C2 C3 . . . . 1.7(3) ?
    O1 C1 C2 Cl1 . . . . -1.1(2) ?
    C6 C1 C2 Cl1 . . . . -179.35(13) ?
    C1 C2 C3 C4 . . . . -0.3(3) ?
    Cl1 C2 C3 C4 . . . . -179.28(13) ?
    C2 C3 C4 C5 . . . . -1.2(3) ?
    C2 C3 C4 N1 . . . . -179.79(16) ?
    C7 N1 C4 C3 . . . . -61.8(2) ?
    C7 N1 C4 C5 . . . . 119.65(19) ?
    C3 C4 C5 C6 . . . . 1.3(3) ?
    N1 C4 C5 C6 . . . . 179.84(15) ?
    C4 C5 C6 C1 . . . . 0.1(3) ?
    C4 C5 C6 Cl2 . . . . 178.90(13) ?
    O1 C1 C6 C5 . . . . -179.70(15) ?
    C2 C1 C6 C5 . . . . -1.6(2) ?
    O1 C1 C6 Cl2 . . . . 1.5(2) ?
    C2 C1 C6 Cl2 . . . . 179.64(13) ?
    C4 N1 C7 O2 . . . . -10.9(3) ?
    C4 N1 C7 C8 . . . . 168.63(16) ?
    O3 C9 C10 C11 . . . . 179.73(16) ?
    C14 C9 C10 C11 . . . . -1.3(3) ?
    O3 C9 C10 Cl3 . . . . 0.2(2) ?
    C14 C9 C10 Cl3 . . . . 179.25(13) ?
    C9 C10 C11 C12 . . . . -0.2(3) ?
    Cl3 C10 C11 C12 . . . . 179.27(13) ?
    C10 C11 C12 C13 . . . . 1.3(3) ?
    C10 C11 C12 N2 . . . . -179.14(15) ?
    C15 N2 C12 C13 . . . . 6.5(3) ?
    C15 N2 C12 C11 . . . . -172.98(16) ?
    C11 C12 C13 C14 . . . . -0.9(2) ?
    N2 C12 C13 C14 . . . . 179.62(16) ?
    C12 C13 C14 C9 . . . . -0.7(3) ?
    C12 C13 C14 Cl4 . . . . 179.54(13) ?
    O3 C9 C14 C13 . . . . -179.34(16) ?
    C10 C9 C14 C13 . . . . 1.7(2) ?
    O3 C9 C14 Cl4 . . . . 0.4(2) ?
    C10 C9 C14 Cl4 . . . . -178.52(13) ?
    C12 N2 C15 O4 . . . . -1.8(3) ?
    C12 N2 C15 C16 . . . . 177.56(16) ?
    O5 C17 C18 C19 . . . . 179.13(16) ?
    C22 C17 C18 C19 . . . . -2.3(3) ?
    O5 C17 C18 Cl5 . . . . -0.2(2) ?
    C22 C17 C18 Cl5 . . . . 178.36(13) ?
    C17 C18 C19 C20 . . . . 0.7(3) ?
    Cl5 C18 C19 C20 . . . . -179.88(13) ?
    C18 C19 C20 C21 . . . . 0.8(2) ?
    C18 C19 C20 N3 . . . . -179.53(15) ?
    C23 N3 C20 C19 . . . . -175.73(17) ?
    C23 N3 C20 C21 . . . . 3.9(3) ?
    C19 C20 C21 C22 . . . . -0.6(3) ?
    N3 C20 C21 C22 . . . . 179.69(16) ?
    C20 C21 C22 C17 . . . . -1.0(3) ?
    C20 C21 C22 Cl6 . . . . 177.07(13) ?
    O5 C17 C22 C21 . . . . -178.93(16) ?
    C18 C17 C22 C21 . . . . 2.4(3) ?
    O5 C17 C22 Cl6 . . . . 3.0(2) ?
    C18 C17 C22 Cl6 . . . . -175.66(13) ?
    C20 N3 C23 O6 . . . . -0.6(3) ?
    C20 N3 C23 C24 . . . . 179.64(17) ?
loop_
    _geom_hbond_atom_site_label_D
    _geom_hbond_atom_site_label_H
    _geom_hbond_atom_site_label_A
    _geom_hbond_site_symmetry_A
    _geom_hbond_distance_DH
    _geom_hbond_distance_HA
    _geom_hbond_distance_DA
    _geom_hbond_angle_DHA
    _geom_hbond_publ_flag
    O1 H10H O2 2_565 0.833(16) 1.935(19) 2.6776(18) 148(2) yes
    N1 H1N Cl3 1_545 0.838(18) 2.78(2) 3.3925(17) 131(2) yes
    N1 H1N O3 1_545 0.838(18) 2.600(19) 3.401(2) 161(2) yes
    C8 H8C O1 1_545 0.98 2.60 3.521(2) 156.7 yes
    O3 H30H O1 . 0.814(17) 2.03(2) 2.7602(18) 149(3) yes
    O3 H30H Cl4 . 0.814(17) 2.59(2) 3.0528(14) 118(2) yes
    N2 H2N O6 2_676 0.836(18) 2.089(19) 2.920(2) 172(2) yes
    C13 H13 O4 . 0.95 2.26 2.866(2) 120.9 yes
    O5 H50H O2 2_565 0.812(17) 2.22(2) 2.9546(18) 150(3) yes
    O5 H50H Cl5 . 0.812(17) 2.51(2) 2.9949(14) 119(2) yes
    N3 H3N O4 2_666 0.835(18) 2.080(19) 2.913(2) 176(2) yes
    C21 H21 O6 . 0.95 2.24 2.853(2) 121.3 yes
    C24 H24A O4 2_666 0.98 2.59 3.464(2) 148.7 yes
_shelx_space_group_comment
;
The symmetry employed for this shelxl refinement is uniquely defined
by the following loop, which should always be used as a source of
symmetry information in preference to the above space-group names.
They are only intended as comments.
;
_shelx_estimated_absorpt_T_min     0.368
_shelx_estimated_absorpt_T_max     0.940
_shelx_hkl_file
;
   1   0   0  299.47   16.50
   1   0   0  326.37   19.50
   1   0   0  262.57   16.60
  -2   0   0   28.50    2.30
  -2   0   0   42.20   28.30
  -2   0   0   27.40    2.40
  -2   0   0   26.20    2.80
   2   0   0   29.30    2.40
   2   0   0   35.50    8.20
   2   0   0   28.20    2.20
   2   0   0   22.90    2.20
  -3   0   0  688.73   40.70
  -3   0   0  737.03   40.40
  -3   0   0  743.03   39.90
  -3   0   0  698.53   70.99
  -3   0   0  639.04   40.80
   3   0   0  755.02   40.60
   3   0   0  690.43   48.50
   3   0   0  668.83   40.10
  -4   0   0  162.68   13.50
  -4   0   0  218.28   12.20
  -4   0   0  123.89   60.69
   4   0   0  166.08   23.60
   4   0   0  189.68   11.80
  -5   0   0   25.90    3.50
  -5   0   0   26.60    2.40
   5   0   0   33.90    4.00
   5   0   0   26.40    2.70
   5   0   0   19.40    1.90
  -6   0   0  307.87   21.40
  -6   0   0  330.27   19.60
  -6   0   0  326.37   19.80
  -6   0   0  344.17   19.70
   6   0   0  340.47   20.70
   6   0   0  320.87   19.60
   6   0   0  345.77   21.60
   6   0   0  331.57   19.50
   6   0   0  365.16   20.00
  -7   0   0    2.60    1.30
  -7   0   0    3.50    1.30
  -7   0   0    2.30    1.20
  -7   0   0    1.60    2.10
   7   0   0    2.20    1.10
   7   0   0    1.40    1.40
   7   0   0    3.70    1.50
   7   0   0    4.20    1.20
   7   0   0    2.40    1.30
  -8   0   0   43.80    3.70
  -8   0   0   43.30    3.90
  -8   0   0   38.00    3.40
   8   0   0   43.10    3.60
   8   0   0   38.80    3.80
   8   0   0   43.60    4.40
   8   0   0   43.60    4.10
  -9   0   0   62.69    4.70
  -9   0   0   63.79    4.50
  -9   0   0   61.29    5.00
   9   0   0   60.99    4.60
   9   0   0   54.89    4.70
   9   0   0   63.69    5.40
   9   0   0   66.69    6.50
 -10   0   0   10.90    1.70
 -10   0   0   11.50    1.50
  10   0   0    9.70    1.50
  10   0   0    9.50    2.10
  10   0   0   13.30    2.20
 -11   0   0   14.90    1.70
  11   0   0   15.10    1.50
  11  -1   0    9.90    1.00
 -11   1   0    7.30    1.00
  10  -1   0   53.29    4.50
 -10   1   0   57.09    3.70
   9  -1   0   53.79    4.20
   9  -1   0   50.79    4.70
   9  -1   0   57.19    4.90
  -9   1   0   50.09    3.90
  -9   1   0   52.89    6.00
  -9   1   0   57.69    4.30
  -9   1   0   45.80    5.10
   8  -1   0   43.40    3.80
   8  -1   0   42.60    4.20
   8  -1   0   32.40    3.50
   8  -1   0   43.40    4.50
   8  -1   0   43.70    3.80
  -8   1   0   41.10    3.70
  -8   1   0   41.10    3.50
  -8   1   0   39.70    4.00
  -8   1   0   43.10    4.20
   7  -1   0  164.78   10.70
   7  -1   0  171.48   10.90
   7  -1   0  151.38    9.80
  -7   1   0  137.49   10.30
  -7   1   0  161.98   12.60
  -7   1   0  160.88   10.30
  -7   1   0  157.88   10.10
   6  -1   0   30.30    2.80
   6  -1   0   29.20    2.80
   6  -1   0   28.40    3.60
   6  -1   0   31.30    3.10
  -6   1   0   22.20    4.10
  -6   1   0   32.00    3.00
  -6   1   0   27.90    2.80
  -6   1   0   26.10    2.70
   5  -1   0  272.77   16.80
   5  -1   0  237.88   15.80
  -5   1   0  275.37   15.60
  -5   1   0  256.87   16.90
   4  -1   0   44.80   20.00
   4  -1   0   44.20    3.70
   4  -1   0   40.00    3.30
   4  -1   0   41.70    4.40
   4  -1   0   38.20    3.20
  -4   1   0   42.40    3.80
  -4   1   0   30.50    6.00
  -4   1   0   36.60    3.60
  -4   1   0   42.50    3.20
   3  -1   0  154.88   22.30
   3  -1   0  123.79    7.30
   3  -1   0  125.89    7.90
  -3   1   0  111.39    8.70
  -3   1   0  124.99    7.70
  -3   1   0   93.29   34.80
  -3   1   0  107.89    7.20
   2  -1   0  467.05   35.50
   2  -1   0  435.86   26.40
   2  -1   0  443.36   26.80
   2  -1   0  456.65   26.80
   2  -1   0  448.26   26.70
  -2   1   0  497.15   27.10
  -2   1   0  492.95   26.90
  -2   1   0  507.25   43.60
   1  -1   0   17.70    1.80
   1  -1   0   15.30    1.40
   1  -1   0   24.60    9.70
   1  -1   0   18.60    1.50
   1  -1   0   14.20    1.30
  -1   1   0   15.70    1.30
  -1   1   0   16.80    1.60
   0  -1   0   19.60    1.40
   0  -1   0   17.80    1.40
   0   1   0   18.60    1.40
   0   1   0   17.10    8.20
   0   1   0   18.00    1.20
   0   1   0   19.10    1.50
   0   1   0   18.80    1.30
  -1  -1   0   77.59    5.10
  -1  -1   0   87.09    5.20
   1   1   0  101.39    9.00
   1   1   0   86.19    5.10
   1   1   0   90.69    5.20
   1   1   0   89.79    5.10
  -2  -1   0   96.89    6.00
  -2  -1   0   95.79    5.90
   2   1   0   92.29    5.80
   2   1   0   95.39    6.10
   2   1   0  112.89   12.80
   2   1   0   94.29    5.60
  -3  -1   0  359.16   21.20
  -3  -1   0  326.57   20.50
  -3  -1   0  344.27   21.10
   3   1   0  397.16   28.10
   3   1   0  367.76   20.60
   3   1   0  391.46   20.80
  -4  -1   0   61.89    4.90
  -4  -1   0   66.59   70.29
  -4  -1   0   57.09    4.30
  -4  -1   0   63.09    7.80
   4   1   0   70.59    4.70
   4   1   0   67.69    3.90
   4   1   0   65.49   13.20
  -5  -1   0  115.39    7.10
  -5  -1   0  100.49    8.00
   5   1   0  118.59    7.70
  -6  -1   0  272.57   18.10
  -6  -1   0  293.47   16.50
  -6  -1   0  273.07   16.50
   6   1   0  271.37   16.20
   6   1   0  275.17   17.20
   6   1   0  264.57   16.80
   6   1   0  283.77   16.20
  -7  -1   0    4.20    1.20
  -7  -1   0    2.40    1.20
  -7  -1   0    4.30    2.40
  -7  -1   0    2.60    1.20
   7   1   0    4.80    2.00
   7   1   0    3.10    1.20
   7   1   0    3.00    1.20
   7   1   0    4.70    1.30
   7   1   0    3.00    1.00
   7   1   0    3.10    1.40
   7   1   0    4.00    1.70
  -8  -1   0  224.18   13.40
  -8  -1   0  219.68   13.30
  -8  -1   0  212.38   16.20
  -8  -1   0  229.88   13.80
   8   1   0  221.48   13.80
   8   1   0  217.08   13.50
   8   1   0  223.48   13.40
   8   1   0  229.28   13.40
   8   1   0  203.98   13.40
  -9  -1   0  540.55   31.50
   9   1   0  517.05   32.00
   9   1   0  555.84   31.90
   9   1   0  532.35   31.60
 -10  -1   0    1.60    1.70
 -10  -1   0    0.90    1.00
 -10  -1   0    2.30    1.20
  10   1   0    1.90    1.40
  10   1   0    3.10    1.80
  10   1   0    1.60    0.90
 -11  -1   0    0.90    0.90
  11   1   0    0.60    0.60
  10  -2   0   52.19    3.80
 -10   2   0   58.39    3.90
   9  -2   0   16.30    3.40
   9  -2   0   23.10    2.50
  -9   2   0   22.80    2.50
  -9   2   0   21.50    2.10
  -9   2   0   20.10    3.20
   8  -2   0   29.80    3.30
   8  -2   0   32.80    4.10
   8  -2   0   30.20    4.00
  -8   2   0   28.40    2.90
  -8   2   0   35.20    3.30
   7  -2   0  115.19    7.90
   7  -2   0  130.99    8.40
   7  -2   0  114.59    8.10
  -7   2   0  122.39    8.20
  -7   2   0  128.29    7.90
  -7   2   0  128.49    8.30
  -7   2   0  125.09   10.80
  -7   2   0  114.79    8.50
   6  -2   0    7.50    1.70
   6  -2   0    5.60    1.60
   6  -2   0    4.10    1.20
   6  -2   0    6.10    2.00
   6  -2   0    4.80    1.70
  -6   2   0    4.60    2.50
  -6   2   0    8.40    1.80
  -6   2   0    3.10    1.70
  -6   2   0    7.30    1.50
   5  -2   0  399.66   21.60
   5  -2   0  359.66   22.50
   5  -2   0  341.57   22.00
   5  -2   0  379.96   22.00
   5  -2   0  335.87   23.20
  -5   2   0  386.06   23.20
  -5   2   0  338.57   26.40
  -5   2   0  323.17   21.40
  -5   2   0  404.96   21.40
   4  -2   0  863.71   49.10
   4  -2   0  838.92   49.00
   4  -2   0  891.21   49.90
   4  -2   0  768.42   48.60
   4  -2   0  899.71   49.60
  -4   2   0  834.22   49.20
  -4   2   0  891.21   51.49
  -4   2   0  867.21   49.70
   3  -2   0  137.69   27.80
   3  -2   0  103.09    7.90
   3  -2   0  126.19    8.30
   3  -2   0  126.19    7.60
  -3   2   0   87.79   38.80
  -3   2   0  125.99    7.90
  -3   2   0  118.59    7.60
  -3   2   0  130.39    9.00
  -3   2   0  109.09    7.40
   2  -2   0  327.77   19.50
   2  -2   0  361.76   20.10
   2  -2   0  353.56   36.00
   2  -2   0  323.87   20.00
  -2   2   0  324.67   20.10
  -2   2   0  349.96   19.90
  -2   2   0  339.17   20.40
  -2   2   0  346.87   19.60
   1  -2   0  526.35   32.80
   1  -2   0  602.24   33.00
  -1   2   0  555.14   32.60
  -1   2   0  581.14   33.20
  -1   2   0  590.64   33.00
  -1   2   0  621.14   48.40
   0  -2   0  625.54   37.60
   0   2   0  704.43   49.00
   0   2   0  654.13   37.20
   0   2   0  666.73   37.50
  -1  -2   0   41.90    3.10
  -1  -2   0   42.50    2.50
   1   2   0   43.60    3.10
   1   2   0   45.10    2.60
   1   2   0   40.70    3.00
   1   2   0   39.20    8.90
   1   2   0   44.40    3.00
   2   2   0  952.80   56.79
   2   2   0  911.81   52.19
   2   2   0  916.31   52.19
  -3  -2   0  178.18   10.60
  -3  -2   0  166.08   10.00
  -3  -2   0  156.98   10.10
  -3  -2   0  183.88   10.90
   3   2   0  169.08   18.20
   3   2   0  174.18   10.20
   3   2   0  174.88   10.20
  -4  -2   0  863.01   48.50
  -4  -2   0  834.02   49.40
   4   2   0  873.81   48.70
   4   2   0  858.81   48.60
  -5  -2   0   71.79    5.60
  -5  -2   0   68.89    4.70
   5   2   0   60.59    4.80
   5   2   0   74.09    5.00
  -6  -2   0   93.89    6.10
  -6  -2   0   94.69    7.20
   6   2   0   81.19    6.20
   6   2   0   75.69    5.60
   6   2   0   88.99    6.60
   6   2   0   94.19    5.50
  -7  -2   0   89.09    7.90
  -7  -2   0   94.29    6.30
  -7  -2   0   98.99    6.60
  -7  -2   0   90.29    6.20
   7   2   0   97.99    6.90
   7   2   0   93.99    6.00
   7   2   0   89.79    6.40
   7   2   0   81.79    7.70
   7   2   0   99.99    6.20
  -8  -2   0   -0.40    1.10
  -8  -2   0    0.20    1.10
  -8  -2   0   -3.20    2.50
  -8  -2   0   -0.30    1.10
   8   2   0    0.30    0.90
   8   2   0   -1.00    1.80
   8   2   0    1.50    1.40
   8   2   0    1.60    1.10
   8   2   0   -0.10    1.00
   8   2   0    0.50    0.90
  -9  -2   0   70.69    5.10
  -9  -2   0   68.69    5.00
  -9  -2   0   61.19    5.10
   9   2   0   60.99    7.10
   9   2   0   62.29    5.00
   9   2   0   60.89    5.40
   9   2   0   64.49    4.70
 -10  -2   0    8.00    1.50
 -10  -2   0    5.80    1.30
 -10  -2   0    5.80    1.90
  10   2   0    6.90    1.60
  10   2   0    5.80    1.30
  10   2   0    4.80    1.70
  10   2   0    6.00    1.20
 -11  -2   0   60.19    3.80
 -11  -2   0   58.49    4.00
  11   2   0   54.39    3.70
  10  -3   0   20.00    1.80
   9  -3   0  179.18   10.70
  -9   3   0  169.18   10.50
  -9   3   0  169.58   10.80
   8  -3   0    0.80    1.30
   8  -3   0    2.50    1.00
   8  -3   0    0.90    1.10
  -8   3   0    1.00    0.80
  -8   3   0    1.10    1.20
  -8   3   0    1.20    1.30
   7  -3   0   31.70    3.40
   7  -3   0   26.80    2.80
   7  -3   0   24.70    3.40
   7  -3   0   29.10    4.20
  -7   3   0   30.50    3.20
  -7   3   0   30.50    3.50
  -7   3   0   28.70    2.70
  -7   3   0   25.10    3.00
   6  -3   0  270.47   17.20
   6  -3   0  251.87   17.40
  -6   3   0  308.17   16.80
  -6   3   0  236.58   16.80
  -6   3   0  300.67   19.40
   5  -3   0   45.30    7.60
   5  -3   0   59.49    4.90
   5  -3   0   68.59    5.70
   5  -3   0   58.19    5.10
   5  -3   0   65.19    4.70
   5  -3   0   57.39    4.20
   5  -3   0   65.59    5.60
  -5   3   0   73.49    4.60
  -5   3   0   58.89    5.70
  -5   3   0   62.09    6.20
  -5   3   0   50.29    4.60
  -5   3   0   66.49    4.90
  -5   3   0   53.49   19.30
   4  -3   0    5.70    1.70
   4  -3   0    5.50    1.50
   4  -3   0    5.50    3.90
   4  -3   0    5.60    1.60
   4  -3   0    5.50    1.20
  -4   3   0    6.50    2.10
  -4   3   0    3.20    1.20
  -4   3   0   -2.20    6.00
  -4   3   0    2.30    1.40
   3  -3   0   10.10    3.30
   3  -3   0   11.30    1.50
   3  -3   0   11.60    1.90
   3  -3   0    9.30    1.60
   3  -3   0   10.20    2.10
  -3   3   0    8.00    1.60
  -3   3   0    9.30    1.60
  -3   3   0   10.00    1.90
  -3   3   0   11.80    3.90
   2  -3   0  661.13   38.60
   2  -3   0  704.33   61.79
   2  -3   0  710.83   39.00
   2  -3   0  665.03   38.30
   2  -3   0  657.83   39.10
  -2   3   0  643.54   39.10
  -2   3   0  693.93   38.70
  -2   3   0  668.53   38.50
   1  -3   0  167.58   10.90
   1  -3   0  206.68   32.30
  -1   3   0  168.38   10.80
  -1   3   0  167.18   10.10
  -1   3   0  163.28   10.10
  -1   3   0  171.58   10.00
  -1   3   0  183.68   33.80
   0  -3   0  283.97   16.50
   0  -3   0  271.57   16.50
   0  -3   0  258.37   15.70
   0  -3   0  339.87   37.30
   0   3   0  273.17   15.70
   0   3   0  269.47   15.80
   0   3   0  267.87   15.90
   0   3   0  280.57   16.30
   0   3   0  265.57   36.00
   1   3   0    2.60    1.10
   1   3   0    2.80    1.10
   1   3   0    2.20    0.80
   1   3   0    2.50    0.40
   1   3   0    4.60    9.70
  -2  -3   0  142.99    8.70
   2   3   0  152.58    9.30
   2   3   0  150.48    9.40
   2   3   0  145.89    8.70
   2   3   0  170.78   18.10
   2   3   0  152.48    9.10
  -3  -3   0  253.57   14.50
   3   3   0  267.77   15.10
   3   3   0  233.58   22.50
   3   3   0  245.08   14.70
   3   3   0  273.27   16.80
   3   3   0  229.88   14.70
  -4  -3   0  413.06   23.90
  -4  -3   0  411.66   23.10
   4   3   0  429.36   24.20
   4   3   0  375.16   33.40
   4   3   0  370.26   23.30
  -5  -3   0 1011.10   55.49
  -5  -3   0  970.20   56.49
   5   3   0  930.11   55.59
   5   3   0 1003.00   56.99
  -6  -3   0    0.10    1.40
  -6  -3   0   -0.60    0.90
   6   3   0   -0.60    0.70
   6   3   0    0.20    0.60
   6   3   0    1.10    1.60
   6   3   0   -0.10    1.10
  -7  -3   0   43.90    3.70
  -7  -3   0   38.10    3.20
  -7  -3   0   41.30    3.60
   7   3   0   42.70    4.70
   7   3   0   40.20    2.80
   7   3   0   33.60    3.20
   7   3   0   32.70    3.10
   7   3   0   28.40    2.90
   7   3   0   36.90    3.70
   7   3   0   23.40    4.20
  -8  -3   0    9.60    1.70
  -8  -3   0    6.80    1.70
  -8  -3   0   10.00    1.90
   8   3   0    9.00    2.40
   8   3   0    7.90    1.80
   8   3   0   11.20    1.90
   8   3   0    7.30    1.40
   8   3   0    6.60    3.00
  -9  -3   0   10.50    2.20
  -9  -3   0    4.40    1.70
  -9  -3   0    6.50    1.70
   9   3   0    8.10    1.60
   9   3   0    7.40    3.70
   9   3   0   10.00    2.10
   9   3   0    5.80    1.20
   9   3   0    8.00    1.70
 -10  -3   0   81.49    5.40
 -10  -3   0   79.19    5.30
 -10  -3   0   85.49    6.30
  10   3   0   73.89    5.40
  10   3   0   78.59    5.20
  10   3   0   72.79    5.40
  10   3   0   74.09    5.40
  10   3   0   74.89    5.70
 -11  -3   0   19.70    1.80
 -11  -3   0   18.50    1.90
  11   3   0   16.20    1.60
 -12  -3   0   43.10    3.10
  10  -4   0   37.60    2.50
   9  -4   0   25.40    2.30
  -9   4   0   25.10    2.60
  -9   4   0   22.30    2.10
   8  -4   0   55.09    6.10
   8  -4   0   75.09    5.20
  -8   4   0   68.09    5.30
  -8   4   0   67.79    4.90
   7  -4   0   46.90    5.70
   7  -4   0   52.59    5.10
  -7   4   0   42.80    4.40
  -7   4   0   63.09    5.70
   6  -4   0  218.58   12.90
   6  -4   0  184.28   14.40
   6  -4   0  196.38   13.40
   6  -4   0  199.18   13.80
  -6   4   0  179.98   13.30
  -6   4   0  225.78   12.50
  -6   4   0  234.18   13.20
   5  -4   0    4.10    1.40
   5  -4   0    4.30    1.80
   5  -4   0    1.90    1.50
   5  -4   0    4.00    1.00
   5  -4   0    4.20    1.70
  -5   4   0    1.90    2.10
  -5   4   0    3.70    1.60
  -5   4   0    1.80    1.90
  -5   4   0    1.10    1.40
  -5   4   0    3.20    1.50
  -5   4   0    7.50   13.20
  -5   4   0    3.30    1.20
   4  -4   0   20.90    3.10
   4  -4   0   27.20    3.90
   4  -4   0   22.80    2.40
   4  -4   0   19.20    2.60
   4  -4   0   13.10    6.40
   4  -4   0   15.50    2.20
   4  -4   0   20.70    2.90
   4  -4   0   11.40    2.40
  -4   4   0   17.60    2.20
  -4   4   0   13.60    2.80
  -4   4   0   20.70    2.80
  -4   4   0   16.70    2.10
  -4   4   0   -1.20    7.50
  -4   4   0   20.80    3.00
  -4   4   0   14.40    2.20
   3  -4   0  891.21   51.59
   3  -4   0  885.91   51.19
   3  -4   0  953.60   53.09
   3  -4   0  909.91   51.09
   3  -4   0  830.42   54.29
  -3   4   0  908.41   51.49
  -3   4   0  882.11   52.79
  -3   4   0  880.81   51.09
  -3   4   0  903.91   51.99
   2  -4   0   26.80    2.30
   2  -4   0   25.20    2.60
   2  -4   0   32.60    3.30
  -2   4   0   25.00    2.20
  -2   4   0   23.10    2.50
  -2   4   0   25.00    4.20
  -2   4   0   26.50    2.50
   1  -4   0  721.03   41.10
   1  -4   0  707.83   40.60
   1  -4   0  680.03   40.10
  -1   4   0  697.73   40.30
  -1   4   0  688.03   41.00
  -1   4   0  709.13   40.40
  -1   4   0  706.23   68.39
  -1   4   0  730.83   40.40
  -1  -4   0   16.40    1.50
  -1  -4   0   18.50    2.70
  -1  -4   0   19.40    4.80
  -1  -4   0  -44.30   67.79
   1   4   0   15.60    2.00
   1   4   0   17.30    1.20
   1   4   0   16.50   13.20
   1   4   0   21.30    2.60
  -2  -4   0  771.02   44.60
   2   4   0  812.72   55.09
   2   4   0  772.72   45.00
   2   4   0  809.32   45.70
  -3  -4   0  391.36   23.00
   3   4   0  413.06   24.10
   3   4   0  364.56   22.90
   3   4   0  417.16   23.40
   3   4   0  426.76   33.60
   3   4   0  424.86   24.00
  -4  -4   0   56.69    3.90
   4   4   0   59.19    4.40
   4   4   0   60.09    4.90
  -5  -4   0  123.19    7.50
   5   4   0  109.79    8.00
   5   4   0  130.79    9.00
  -6  -4   0  167.18   10.90
  -6  -4   0  191.78   11.00
   6   4   0  184.68   11.20
   6   4   0  166.18   10.60
   6   4   0  174.88   10.40
   6   4   0  178.08   12.70
   6   4   0  186.28   10.60
   6   4   0  166.78   10.80
  -7  -4   0    2.40    1.30
  -7  -4   0   -1.40    1.30
  -7  -4   0    1.40    1.40
   7   4   0    2.60    0.80
   7   4   0    3.00    1.20
   7   4   0    1.40    1.00
   7   4   0    0.70    1.70
   7   4   0    0.60    1.10
   7   4   0    1.30    2.20
  -8  -4   0    9.10    2.00
  -8  -4   0   11.80    2.10
  -8  -4   0   12.70    1.90
   8   4   0    9.60    1.40
   8   4   0    9.50    1.90
   8   4   0    6.90    1.40
   8   4   0    8.20    1.50
   8   4   0    6.20    2.50
  -9  -4   0   20.40    2.70
  -9  -4   0   11.70    2.20
   9   4   0   15.60    3.90
   9   4   0   13.50    2.50
   9   4   0   12.00    2.00
   9   4   0    9.10    1.80
   9   4   0   14.50    2.10
 -10  -4   0    6.10    1.70
 -10  -4   0    8.80    1.50
 -10  -4   0    9.30    1.60
  10   4   0    7.30    1.50
  10   4   0   10.90    1.60
  10   4   0    7.80    1.20
  10   4   0   10.30    1.80
 -11  -4   0    2.40    0.90
 -11  -4   0    2.20    0.80
  11   4   0    2.20    0.80
  11   4   0    3.40    1.00
   9  -5   0  187.58   10.30
  -9   5   0  157.58    9.90
   8  -5   0   45.10    3.60
  -8   5   0   43.20    3.30
  -8   5   0   44.00    3.70
   7  -5   0   10.50    1.60
   7  -5   0   13.40    4.20
   7  -5   0   10.60    1.90
  -7   5   0   10.10    2.00
  -7   5   0   13.30    1.90
   6  -5   0   76.99    6.90
   6  -5   0   81.69    6.60
   6  -5   0   85.09    6.10
  -6   5   0   88.79    5.70
  -6   5   0   95.19    6.30
  -6   5   0   80.59    6.60
   5  -5   0   90.19    7.20
   5  -5   0  101.29    6.10
   5  -5   0   91.99    6.80
   5  -5   0   86.69    7.40
  -5   5   0  101.99   12.00
  -5   5   0  102.69    7.30
  -5   5   0   99.99    6.20
   4  -5   0   -0.10    1.70
   4  -5   0    2.50    1.20
   4  -5   0    5.40    1.90
   4  -5   0   -3.20    9.80
   4  -5   0    4.80    1.50
   4  -5   0    1.40    1.30
   4  -5   0    1.70    1.00
  -4   5   0    2.30    1.90
  -4   5   0    3.00    1.50
  -4   5   0   -8.30    9.40
  -4   5   0    4.70    2.10
  -4   5   0    2.20    1.00
  -4   5   0    3.50    1.50
   3  -5   0    2.20    1.40
   3  -5   0    2.00    1.00
   3  -5   0    0.80    0.90
   3  -5   0    0.70    1.60
   3  -5   0    1.50    1.10
   3  -5   0    0.10    1.00
   3  -5   0    2.60    1.30
  -3   5   0    1.70    1.00
  -3   5   0    0.60    5.80
  -3   5   0    0.90    1.40
  -3   5   0    1.00    1.10
  -3   5   0    1.00    1.10
   2  -5   0  302.37   18.50
   2  -5   0  289.67   17.20
   2  -5   0  274.77   20.40
  -2   5   0  290.37   19.20
  -2   5   0  286.97   17.50
   1  -5   0   -6.90    6.70
   1  -5   0    2.00    1.30
   1  -5   0    3.10    1.50
   1  -5   0    5.00    1.10
  -1   5   0    3.40    1.10
   0  -5   0  339.37   19.90
   0  -5   0  344.57   21.30
   0   5   0  345.57   20.90
  -1  -5   0  787.42   46.80
  -1  -5   0  806.52   45.70
   1   5   0  801.52   45.90
   1   5   0  787.82   46.00
  -2  -5   0   94.69    6.00
   2   5   0   91.39    6.70
   2   5   0  103.59    7.70
  -3  -5   0  131.99    8.20
   3   5   0  135.09    9.20
   3   5   0  137.29    8.80
  -4  -5   0   70.09    4.70
   4   5   0   71.59    5.90
   4   5   0   75.19    5.40
  -5  -5   0   32.60    2.60
   5   5   0   30.20    2.40
   5   5   0   39.70    5.00
   5   5   0   32.70    2.50
   5   5   0   37.60    4.10
  -6  -5   0   76.69    5.20
  -6  -5   0   78.69    5.20
  -6  -5   0   74.09    5.40
   6   5   0   71.19    5.00
   6   5   0   75.99    7.10
   6   5   0   71.19    4.80
   6   5   0   70.09    5.10
   6   5   0   77.39    4.90
  -7  -5   0    2.40    2.10
  -7  -5   0    0.00    1.10
   7   5   0    1.00    1.90
   7   5   0   -0.40    0.90
   7   5   0    3.10    2.30
   7   5   0    0.70    0.70
   7   5   0   -0.90    0.90
   7   5   0   -0.60    0.80
  -8  -5   0  215.28   12.80
  -8  -5   0  215.68   12.20
  -8  -5   0  201.88   12.40
   8   5   0  162.08   14.40
   8   5   0  181.78   12.00
   8   5   0  207.48   11.90
   8   5   0  178.38   12.00
   8   5   0  203.88   11.80
  -9  -5   0   74.19    5.00
  -9  -5   0   66.09    5.30
  -9  -5   0   75.29    5.20
   9   5   0   72.39    5.20
   9   5   0   73.89    4.90
   9   5   0   61.89    4.90
   9   5   0   71.99    5.40
   9   5   0   66.89    4.60
 -10  -5   0    1.80    1.10
 -10  -5   0    1.10    1.30
 -10  -5   0    2.70    1.10
  10   5   0    1.60    0.80
  10   5   0    2.10    0.80
  10   5   0    1.40    1.00
  10   5   0    0.60    1.20
 -11  -5   0   34.90    2.50
 -11  -5   0   33.10    2.60
  11   5   0   33.30    3.00
   8  -6   0   11.30    1.50
  -8   6   0    9.80    1.10
   7  -6   0    6.60    1.70
   7  -6   0    7.50    1.10
  -7   6   0    3.40    1.30
  -7   6   0    6.70    1.90
   6  -6   0    2.60    1.50
   6  -6   0    3.70    1.20
  -6   6   0    3.60    1.80
  -6   6   0    3.30    1.20
   5  -6   0  147.09   10.90
   5  -6   0  157.58   10.40
  -5   6   0  178.28   11.10
  -5   6   0  167.68   10.50
   4  -6   0  284.07   16.90
   4  -6   0  243.28   16.20
   4  -6   0  285.87   17.40
  -4   6   0  299.37   17.20
  -4   6   0  275.07   16.70
   3  -6   0   43.40    3.70
   3  -6   0   39.70    4.00
   3  -6   0   43.10    3.30
   3  -6   0   36.70    3.60
  -3   6   0   45.80    9.90
  -3   6   0   40.40    4.60
  -3   6   0   42.00    3.70
  -3   6   0   40.40    3.80
   2  -6   0  176.18   10.20
   2  -6   0  173.78   12.70
   2  -6   0  165.78   10.50
   2  -6   0  172.58   10.60
   2  -6   0  164.28   12.70
  -2   6   0  160.68   10.50
  -2   6   0  171.28   10.30
  -2   6   0  151.28   12.20
   1  -6   0  136.49   10.00
   1  -6   0  136.89    8.40
  -1   6   0  127.09    8.10
  -1   6   0  126.19    8.80
   0  -6   0   13.10    2.30
   0  -6   0   13.40    2.90
   0  -6   0   15.70    1.80
   0   6   0   16.30    3.50
   0   6   0   18.10    2.60
  -1  -6   0  153.38    9.70
  -1  -6   0  163.28   11.60
   1   6   0  157.78   10.40
   1   6   0  161.08   11.00
  -2  -6   0  198.58   11.90
  -2  -6   0  189.08   13.80
   2   6   0  201.18   12.80
   2   6   0  197.48   12.80
  -3  -6   0    1.70    0.70
   3   6   0    2.50    1.30
   3   6   0    1.30    0.70
   3   6   0    5.00    2.00
   3   6   0    3.10    1.20
  -4  -6   0  157.78    9.50
  -4  -6   0  139.29    9.20
  -4  -6   0  159.78    9.30
   4   6   0  161.88    9.90
   4   6   0  149.49   10.60
   4   6   0  150.58    9.60
   4   6   0  134.19    9.20
  -5  -6   0    1.70    0.90
  -5  -6   0    2.30    0.90
  -5  -6   0    1.30    1.10
   5   6   0    1.40    0.70
   5   6   0    1.90    1.50
   5   6   0    2.60    1.10
   5   6   0    2.40    0.80
   5   6   0    2.20    0.90
   5   6   0    1.90    2.30
  -6  -6   0  249.28   14.60
  -6  -6   0  244.58   14.40
  -6  -6   0  239.18   14.30
   6   6   0  209.68   14.00
   6   6   0  260.77   14.20
   6   6   0  232.98   14.20
   6   6   0  229.08   14.40
   6   6   0  252.27   15.10
   6   6   0  235.08   16.70
  -7  -6   0    8.30    2.10
  -7  -6   0    6.50    1.60
  -7  -6   0    7.30    1.60
   7   6   0    7.60    1.20
   7   6   0    5.90    1.20
   7   6   0    7.00    1.40
   7   6   0    7.60    3.00
   7   6   0    8.10    1.40
  -8  -6   0   31.40    3.60
  -8  -6   0   38.20    3.90
  -8  -6   0   39.00    3.40
   8   6   0   35.50    3.10
   8   6   0   26.00    4.90
   8   6   0   31.60    3.20
   8   6   0   38.10    3.00
   8   6   0   40.00    2.80
  -9  -6   0   27.40    3.00
  -9  -6   0   33.50    2.80
  -9  -6   0   34.90    3.30
   9   6   0   22.90    3.00
   9   6   0   27.00    2.60
   9   6   0   30.40    2.40
   9   6   0   33.80    2.60
   9   6   0   30.30    2.70
 -10  -6   0   14.90    1.90
 -10  -6   0   13.80    2.10
 -10  -6   0   17.90    2.00
  10   6   0   21.00    2.60
  10   6   0   18.30    1.60
 -11  -6   0    3.00    1.00
 -11  -6   0    1.80    0.70
  11   6   0    2.00    0.80
   7  -7   0    1.70    0.80
  -7   7   0    3.20    1.00
  -6   7   0   37.10    2.90
   5  -7   0   63.79    4.90
  -5   7   0   58.89    5.40
  -5   7   0   68.99    4.70
   4  -7   0   11.20    1.80
   4  -7   0   14.80    1.60
   4  -7   0   17.00    2.90
  -4   7   0   13.20    2.50
  -4   7   0    8.30    1.70
   3  -7   0    8.00    1.60
   3  -7   0    7.30    1.90
   3  -7   0    7.50    2.00
   3  -7   0    7.20    1.30
  -3   7   0    8.50    2.00
  -3   7   0    9.10    1.70
   2  -7   0   41.00    3.60
   2  -7   0   37.80    3.90
   2  -7   0   37.70    3.20
   2  -7   0   39.50    3.50
  -2   7   0   40.20    3.80
  -2   7   0   38.00    3.90
  -2   7   0   41.50    4.30
   1  -7   0   27.90    2.50
   1  -7   0   28.90    2.70
   1  -7   0   25.60    2.70
   1  -7   0   22.50    3.00
  -1   7   0   23.50    3.20
  -1   7   0   29.00    2.60
   0  -7   0   43.50    3.70
   0  -7   0   44.50    5.50
   0  -7   0   45.60    3.60
   0  -7   0   46.40    3.40
   0   7   0   47.90    4.30
   0   7   0   44.20    4.10
   0   7   0   43.10    3.60
   0   7   0   46.50    3.40
  -1  -7   0   26.60    2.50
  -1  -7   0   22.60    2.20
   1   7   0   26.10    3.00
   1   7   0   27.40    4.60
   1   7   0   26.70    2.90
   1   7   0   22.50    2.30
  -2  -7   0  429.56   25.60
  -2  -7   0  432.86   25.90
   2   7   0  470.65   26.90
   2   7   0  436.46   26.30
   2   7   0  444.76   25.80
   2   7   0  461.95   27.00
  -3  -7   0  175.28   10.20
  -3  -7   0  152.58   10.00
  -3  -7   0  139.69   12.40
  -3  -7   0  161.48    9.90
   3   7   0  157.98   10.20
   3   7   0  174.08   10.00
   3   7   0  163.38   11.30
   3   7   0  161.58   10.50
   3   7   0  163.98    9.80
   3   7   0  163.08   11.20
  -4  -7   0  748.83   43.30
  -4  -7   0  786.52   43.60
  -4  -7   0  730.13   43.40
   4   7   0  743.53   43.50
   4   7   0  753.52   43.20
   4   7   0  770.12   43.90
   4   7   0  766.22   43.20
   4   7   0  777.12   44.00
  -5  -7   0  331.77   19.50
  -5  -7   0  332.97   19.60
  -5  -7   0  333.57   19.70
   5   7   0  336.77   19.90
   5   7   0  313.57   19.40
   5   7   0  324.47   21.60
   5   7   0  344.87   20.40
   5   7   0  336.37   19.30
  -6  -7   0    1.90    1.10
  -6  -7   0   -0.30    0.80
  -6  -7   0    0.50    1.10
   6   7   0    0.90    0.70
   6   7   0    0.10    0.90
   6   7   0   -0.20    0.70
   6   7   0   -1.70    1.60
  -7  -7   0  106.79    7.10
  -7  -7   0   95.49    7.10
  -7  -7   0  103.79    8.00
   7   7   0   99.79    6.70
   7   7   0  107.29    6.70
   7   7   0  107.89    6.40
   7   7   0  106.59    6.90
   7   7   0   93.99    9.30
  -8  -7   0   27.10    2.90
  -8  -7   0   23.50    3.30
   8   7   0   18.00    2.30
   8   7   0   21.50    1.90
   8   7   0   23.10    2.40
   8   7   0   25.70    2.40
  -9  -7   0    2.80    1.70
  -9  -7   0    2.80    1.10
  -9  -7   0    2.30    1.20
   9   7   0    2.80    0.70
   9   7   0    1.40    1.00
   9   7   0    3.80    1.10
   9   7   0    1.90    1.50
 -10  -7   0    7.80    1.20
 -10  -7   0    6.00    1.10
 -10  -7   0    4.00    1.40
  10   7   0    6.70    1.20
 -11  -7   0   12.10    1.20
 -11  -7   0    9.40    1.30
  11   7   0   10.10    1.20
   6  -8   0   16.60    1.80
  -6   8   0   20.00    1.90
   5  -8   0    3.80    1.70
   5  -8   0    2.70    1.20
  -5   8   0    1.30    0.70
  -5   8   0    0.90    0.90
   4  -8   0    2.20    1.30
   4  -8   0    1.90    1.10
  -4   8   0    4.10    1.10
   3  -8   0    2.70    0.90
   3  -8   0    4.70    1.70
   3  -8   0    6.70    2.40
  -3   8   0    2.60    1.10
   2  -8   0    0.30    1.50
   2  -8   0    0.70    1.00
   2  -8   0    0.40    0.80
  -2   8   0    0.50    1.00
  -2   8   0    1.10    0.90
   1  -8   0  107.69    7.00
   1  -8   0  108.39    6.60
   1  -8   0  109.19    7.20
   1  -8   0   83.09    7.40
  -1   8   0  102.49    6.50
  -1   8   0  101.49    6.90
  -1   8   0   92.29    7.40
   0  -8   0   47.50    3.60
   0  -8   0   46.10    3.90
   0  -8   0   47.60    3.90
   0   8   0   47.20    3.80
   0   8   0   52.59    4.70
  -1  -8   0    6.00    1.40
  -1  -8   0    8.60    1.50
  -1  -8   0    9.60    1.40
   1   8   0    9.60    1.60
   1   8   0    8.90    2.10
   1   8   0    5.30    4.30
  -2  -8   0  264.67   15.90
  -2  -8   0  254.57   15.70
   2   8   0  275.57   16.40
   2   8   0  269.67   15.60
   2   8   0  244.38   16.80
  -3  -8   0   17.00    2.00
  -3  -8   0   15.90    2.20
  -3  -8   0   20.70    2.30
   3   8   0   17.30    1.90
   3   8   0   13.50    2.90
   3   8   0   19.00    2.60
   3   8   0   18.50    4.00
  -4  -8   0   21.20    2.20
  -4  -8   0   21.80    2.40
  -4  -8   0   19.80    2.30
   4   8   0   19.10    2.50
   4   8   0   26.00    5.00
   4   8   0   15.30    2.10
   4   8   0   21.00    2.00
   4   8   0   20.40    2.30
  -5  -8   0   38.30    3.40
  -5  -8   0   40.50    3.40
  -5  -8   0   39.10    3.20
   5   8   0   39.30    3.20
   5   8   0   36.80    2.90
   5   8   0   37.50    3.50
   5   8   0   37.90    2.90
   5   8   0   43.40    6.00
  -6  -8   0  102.19    6.80
  -6  -8   0  105.19    6.70
   6   8   0   90.59    8.70
   6   8   0   95.29    6.30
   6   8   0   94.89    6.70
   6   8   0   98.19    6.30
  -7  -8   0   65.59    4.80
  -7  -8   0   53.19    4.70
  -7  -8   0   62.29    4.60
   7   8   0   65.49    4.50
   7   8   0   52.59    4.10
   7   8   0   56.09    4.10
   7   8   0   58.29    3.80
  -8  -8   0   34.50    3.10
  -8  -8   0   32.00    3.70
  -8  -8   0   27.30    3.20
   8   8   0   33.10    2.70
   8   8   0   28.30    2.60
   8   8   0   31.80    2.30
  -9  -8   0   -1.20    1.20
  -9  -8   0   -0.50    0.70
  -9  -8   0   -0.90    1.20
   9   8   0    0.60    0.70
   9   8   0   -0.10    0.70
   9   8   0   -0.80    0.50
   9   8   0    0.50    1.10
 -10  -8   0   32.40    2.40
  10   8   0   28.70    2.50
   5  -9   0   15.50    1.70
   5  -9   0   16.40    1.60
  -5   9   0   13.70    1.60
   4  -9   0   27.40    2.90
   4  -9   0   34.90    2.70
   3  -9   0   -1.50    1.60
   3  -9   0   -0.60    0.90
  -3   9   0   -1.00    0.80
   2  -9   0    6.80    2.20
   2  -9   0    4.10    1.20
   2  -9   0    7.50    1.20
  -2   9   0    3.20    1.00
   1  -9   0    7.70    1.50
   1  -9   0    5.00    3.00
   1  -9   0   11.60    2.10
   1  -9   0    9.20    2.00
  -1   9   0    5.20    1.30
   0  -9   0   13.80    1.70
   0  -9   0   14.50    2.20
   0  -9   0   14.20    2.30
   0   9   0   11.60    2.30
   0   9   0   13.90    2.00
  -1  -9   0   32.80    2.80
  -1  -9   0   31.20    5.20
  -1  -9   0   35.60    3.10
   1   9   0   36.60    3.80
   1   9   0   33.80    2.90
  -2  -9   0  202.28   12.30
  -2  -9   0  208.28   12.80
  -2  -9   0  206.58   12.60
   2   9   0  195.78   12.70
   2   9   0  211.48   13.20
   2   9   0  204.78   12.40
  -3  -9   0   20.30    2.90
  -3  -9   0   16.30    2.00
  -3  -9   0   18.50    2.20
   3   9   0   19.50    2.40
   3   9   0   21.60    5.00
   3   9   0   14.70    2.30
   3   9   0   17.00    1.80
  -4  -9   0    2.80    1.00
  -4  -9   0    3.30    1.30
  -4  -9   0    3.20    1.30
   4   9   0    3.00    1.00
   4   9   0    2.90    2.20
   4   9   0    2.60    1.10
   4   9   0    5.00    1.00
  -5  -9   0   82.49    5.60
   5   9   0   71.99    4.90
   5   9   0   77.39    5.40
   5   9   0   68.49    7.20
  -6  -9   0    9.20    1.70
  -6  -9   0   10.30    1.70
  -6  -9   0   13.40    2.10
   6   9   0   10.50    1.30
   6   9   0    9.70    1.40
   6   9   0    7.00    1.50
   6   9   0    7.80    1.30
  -7  -9   0   42.60    3.70
  -7  -9   0   37.20    3.60
  -7  -9   0   45.10    4.20
   7   9   0   41.40    3.30
   7   9   0   41.40    2.80
  -8  -9   0   36.60    3.00
  -8  -9   0   27.90    3.10
  -8  -9   0   30.70    3.40
   8   9   0   31.20    2.50
   8   9   0   34.10    2.20
   8   9   0   33.30    2.60
  -9  -9   0   15.00    1.60
  -9  -9   0   13.40    1.60
   9   9   0   16.00    1.80
   9   9   0   15.20    1.40
 -10  -9   0   55.59    3.30
  10   9   0   48.90    3.40
   4 -10   0   21.60    1.60
  -4  10   0   19.50    1.70
   3 -10   0   24.70    2.20
  -3  10   0   24.70    2.20
   2 -10   0  101.09    6.20
   2 -10   0  112.99    7.50
   1 -10   0    7.40    1.50
   1 -10   0    4.20    1.00
  -1  10   0    6.90    1.40
   0 -10   0   25.50    2.60
   0 -10   0   28.30    3.10
   0 -10   0   27.80    2.40
   0  10   0   26.10    2.40
  -1 -10   0   36.60    3.00
  -1 -10   0   36.20    3.30
  -1 -10   0   38.20    3.30
   1  10   0   39.70    3.00
   1  10   0   38.00    3.40
  -2 -10   0   30.40    2.90
  -2 -10   0   30.30    2.80
   2  10   0   28.40    2.90
   2  10   0   32.70    2.60
  -3 -10   0   78.09    5.70
  -3 -10   0   86.39    5.50
  -3 -10   0   83.59    5.70
   3  10   0   82.09    5.30
   3  10   0   79.29    5.50
  -4 -10   0   69.89    4.80
  -4 -10   0   67.29    4.80
  -4 -10   0   63.29    4.50
   4  10   0   60.09    4.40
   4  10   0   63.89    4.20
  -5 -10   0   13.80    1.90
  -5 -10   0   17.60    2.50
  -5 -10   0   15.50    1.90
   5  10   0   11.80    1.40
   5  10   0   14.10    1.90
  -6 -10   0   57.49    4.30
  -6 -10   0   59.49    4.50
  -6 -10   0   56.69    4.30
   6  10   0   58.79    3.70
   6  10   0   55.49    4.30
  -7 -10   0   69.69    5.20
   7  10   0   67.19    5.00
   7  10   0   70.29    4.20
   7  10   0   74.19    4.70
  -8 -10   0   -1.10    0.80
  -8 -10   0    0.00    0.80
   8  10   0    0.90    0.90
   8  10   0    0.40    0.70
  -9 -10   0    3.00    0.70
  -9 -10   0    3.20    0.70
   9  10   0    1.90    0.70
   2 -11   0    3.50    0.90
  -2  11   0    4.70    0.90
  -2  11   0    2.20    0.80
   1 -11   0   44.30    3.30
  -1  11   0   43.60    3.10
  -1  11   0   46.10    3.60
   0 -11   0   12.20    1.40
   0 -11   0   11.10    1.50
   0  11   0   13.90    1.40
   0  11   0   14.60    1.80
  -1 -11   0    4.00    1.70
  -1 -11   0    2.80    0.90
   1  11   0    3.20    1.00
   1  11   0    3.00    0.90
  -2 -11   0  122.89    7.90
  -2 -11   0  144.69    8.30
   2  11   0  129.49    8.30
   2  11   0  107.19    7.60
  -3 -11   0    0.00    0.70
  -3 -11   0    0.90    1.20
  -3 -11   0    3.00    1.30
   3  11   0    1.20    0.80
   3  11   0    0.90    1.00
  -4 -11   0   45.80    4.00
  -4 -11   0   44.60    3.60
  -4 -11   0   52.29    4.10
   4  11   0   40.30    2.90
  -5 -11   0  192.88   13.10
  -5 -11   0  223.28   13.00
  -5 -11   0  232.78   12.90
   5  11   0  217.98   12.40
  -6 -11   0   63.59    4.40
  -6 -11   0   67.79    4.40
   6  11   0   63.09    4.30
  -7 -11   0   22.40    1.90
  -7 -11   0   19.90    2.10
   7  11   0   21.50    2.30
  -8 -11   0   23.20    2.00
   0 -12   0    3.40    0.70
  -1 -12   0   19.40    1.70
   1  12   0   15.80    1.60
  -2 -12   0  121.19    6.70
   2  12   0   93.69    6.50
  -3 -12   0    1.60    0.70
   3  12   0   -0.20    1.20
  -4 -12   0    8.90    1.20
  -4 -12   0   11.00    1.30
   4  12   0    9.40    1.90
  -5 -12   0   47.30    3.50
  -5 -12   0   52.69    3.60
   5  12   0   61.69    3.60
   6  12   0   35.10    2.40
   5  12  -1    0.10    0.50
  -5 -12   1   -0.30    0.70
   4  12  -1   -0.50    0.60
  -4 -12   1   -1.00    0.60
   3  12  -1   28.30    2.90
  -3 -12   1   39.90    3.30
   2  12  -1   23.70    1.70
  -2 -12   1   31.80    2.70
   1  12  -1    6.20    0.70
  -1 -12   1    5.90    0.90
   0 -12   1    0.40    0.50
   7  11  -1  208.78   12.60
  -7 -11   1  217.58   12.70
  -7 -11   1  233.68   12.80
   6  11  -1    2.00    0.70
  -6 -11   1    1.10    0.90
  -6 -11   1    0.50    0.90
   5  11  -1   19.60    2.20
   5  11  -1   21.70    1.60
  -5 -11   1   23.80    2.20
  -5 -11   1   20.50    2.10
   4  11  -1   49.90    3.20
  -4 -11   1   48.10    3.60
  -4 -11   1   47.70    3.70
   2  11  -1   10.90    1.70
  -2 -11   1   10.50    1.50
  -2 -11   1    5.20    2.00
   1  11  -1  250.07   14.80
   1  11  -1  231.28   14.80
  -1 -11   1  254.17   14.70
  -1 -11   1  281.07   15.10
   0  11  -1    1.70    1.30
   0  11  -1    2.40    0.80
   0 -11   1    2.40    0.90
  -1  11  -1  106.49    6.50
  -1  11  -1  100.39    6.50
   1 -11   1  108.69    6.60
   2 -11   1   26.20    2.10
  -3  11  -1   20.70    1.60
   9  10  -1   56.49    3.70
  -9 -10   1   52.09    3.70
   8  10  -1    0.70    1.10
   8  10  -1    0.90    0.50
  -8 -10   1    0.50    0.80
   7  10  -1  201.98   10.80
   7  10  -1  198.28   11.10
  -7 -10   1  177.88   11.30
  -7 -10   1  185.68   12.10
  -7 -10   1  169.08   11.30
   6  10  -1   31.60    2.80
   6  10  -1   28.70    2.10
  -6 -10   1   32.00    3.00
  -6 -10   1   27.70    2.80
  -6 -10   1   28.90    2.80
   5  10  -1    2.60    0.80
  -5 -10   1    3.80    1.40
  -5 -10   1    2.40    1.10
  -5 -10   1    3.70    1.20
   4  10  -1   16.40    1.70
   4  10  -1   14.70    2.00
  -4 -10   1   14.50    2.10
  -4 -10   1   23.20    2.50
  -4 -10   1   15.90    1.90
   3  10  -1   20.20    2.20
   3  10  -1   21.70    2.00
  -3 -10   1   20.30    2.20
  -3 -10   1   24.00    2.50
  -3 -10   1   23.80    2.50
   2  10  -1    0.00    0.80
   2  10  -1    0.90    0.70
  -2 -10   1    1.70    1.10
  -2 -10   1   -0.50    0.60
  -2 -10   1    1.40    1.00
   1  10  -1   74.69    5.40
   1  10  -1   79.49    5.30
  -1 -10   1   75.89    5.40
  -1 -10   1   82.89    5.20
   0  10  -1   53.09    4.10
   0 -10   1   73.39    6.40
   0 -10   1   55.59    4.00
   0 -10   1   58.59    4.30
  -1  10  -1    1.00    0.70
   1 -10   1   -1.20    1.40
   1 -10   1    0.30    0.70
   1 -10   1    2.00    0.90
  -2  10  -1   74.39    5.50
   2 -10   1   80.79    6.10
   2 -10   1   73.79    5.70
  -3  10  -1   34.70    2.70
   3 -10   1   33.20    2.70
  -4  10  -1    4.80    0.80
   4 -10   1    4.30    0.80
  10   9  -1    6.00    1.20
   9   9  -1    0.40    0.70
  -9  -9   1    1.20    0.90
  -9  -9   1    1.60    0.80
   8   9  -1    2.20    0.60
   8   9  -1    1.20    0.70
  -8  -9   1    2.80    1.10
  -8  -9   1   -0.90    1.40
  -8  -9   1    2.90    1.90
   7   9  -1    3.80    1.00
   7   9  -1    5.70    1.30
   7   9  -1    6.10    0.90
  -7  -9   1    8.00    2.30
  -7  -9   1    4.00    1.50
  -7  -9   1    3.20    1.40
   6   9  -1   12.40    1.80
   6   9  -1   14.70    1.60
  -6  -9   1   16.30    2.10
  -6  -9   1   23.10    2.70
  -6  -9   1   12.70    1.90
   5   9  -1   36.80    2.80
  -5  -9   1   32.50    3.30
  -5  -9   1   34.70    3.30
  -5  -9   1   33.80    3.30
   4   9  -1   10.10    1.40
   4   9  -1    8.30    1.80
  -4  -9   1   10.00    1.50
  -4  -9   1   12.60    2.00
  -4  -9   1   13.60    2.10
   3   9  -1  127.49    8.20
   3   9  -1  124.49    8.40
  -3  -9   1  134.19    8.50
  -3  -9   1  132.19    8.30
  -3  -9   1  150.68   10.00
   2   9  -1   50.69    4.30
   2   9  -1   50.69    3.70
   2   9  -1   44.70    3.90
  -2  -9   1   45.80    3.90
  -2  -9   1   48.10    3.60
   1   9  -1   42.60    4.00
   1   9  -1   37.40    3.20
  -1  -9   1   41.70    4.30
  -1  -9   1   39.50    3.10
  -1  -9   1   41.40    3.40
   0   9  -1  161.58   10.10
   0  -9   1  155.58   10.30
   0  -9   1  160.48   10.20
   0  -9   1  177.18   12.80
  -1   9  -1   17.00    2.30
   1  -9   1   16.10    2.40
   1  -9   1   16.80    1.90
   1  -9   1   20.50    2.40
   1  -9   1   18.50    2.80
  -2   9  -1    1.00    0.90
   2  -9   1    1.40    1.10
   2  -9   1    1.00    1.50
   2  -9   1    0.80    0.70
  -3   9  -1   39.50    3.40
   3  -9   1   37.60    3.30
   3  -9   1   39.20    4.20
  -4   9  -1   32.00    3.00
   4  -9   1   34.70    2.80
  -5   9  -1    4.60    1.00
   5  -9   1    5.10    0.80
   5  -9   1    4.70    1.10
  10   8  -1   26.30    2.40
 -10  -8   1   25.30    2.00
   9   8  -1   17.50    1.50
   9   8  -1   20.00    2.30
  -9  -8   1   19.30    2.20
  -9  -8   1   20.80    2.00
  -9  -8   1   25.50    2.90
   8   8  -1    0.00    0.70
   8   8  -1    0.60    0.60
   8   8  -1    0.80    0.90
  -8  -8   1    1.10    1.10
  -8  -8   1   -2.30    1.10
  -8  -8   1    1.40    2.10
   7   8  -1  207.48   12.00
   7   8  -1  214.78   12.40
  -7  -8   1  206.18   12.70
  -7  -8   1  186.28   12.70
  -7  -8   1  207.38   12.90
   6   8  -1    4.60    1.10
   6   8  -1    5.50    1.10
   6   8  -1    6.20    3.20
  -6  -8   1    6.70    1.60
  -6  -8   1    7.50    1.60
  -6  -8   1    4.90    1.40
   5   8  -1   53.49    3.80
   5   8  -1   59.29    4.00
   5   8  -1   52.19    4.00
   5   8  -1   55.99    6.00
  -5  -8   1   56.99    4.40
  -5  -8   1   59.29    4.40
  -5  -8   1   55.89    4.20
   4   8  -1  461.15   26.40
   4   8  -1  429.26   26.50
   4   8  -1  442.16   27.00
  -4  -8   1  462.15   26.80
  -4  -8   1  480.05   26.90
  -4  -8   1  475.85   26.60
   3   8  -1   61.39    4.20
   3   8  -1   52.39    5.40
   3   8  -1   71.39    7.40
   3   8  -1   56.69    4.70
  -3  -8   1   56.69    4.50
  -3  -8   1   58.19    4.40
  -3  -8   1   60.29    4.20
   2   8  -1  192.28   13.80
   2   8  -1  233.58   19.10
   2   8  -1  221.28   13.00
   2   8  -1  219.58   13.60
  -2  -8   1  213.98   13.20
  -2  -8   1  210.98   13.10
  -2  -8   1  213.18   12.80
   1   8  -1    0.80    0.80
   1   8  -1    2.20    1.10
   1   8  -1    1.80    1.20
  -1  -8   1    1.40    0.90
  -1  -8   1    1.50    0.90
  -1  -8   1    0.80    0.80
   0   8  -1   24.40    2.50
   0   8  -1   30.90    3.30
   0   8  -1   26.30    2.40
   0  -8   1   25.30    2.40
   0  -8   1   25.50    2.70
   0  -8   1   24.70    2.60
  -1   8  -1   48.80    3.50
  -1   8  -1   39.20    4.20
  -1   8  -1   45.70    3.80
   1  -8   1   44.80    3.90
   1  -8   1   44.70    3.80
   1  -8   1   48.80    3.50
   1  -8   1   45.70    4.40
  -2   8  -1    0.30    0.90
  -2   8  -1    0.20    0.80
   2  -8   1    0.00    0.90
   2  -8   1   -0.20    1.20
   2  -8   1   -1.50    1.50
   2  -8   1    0.20    0.70
  -3   8  -1   80.59    5.60
  -3   8  -1   88.49    6.20
   3  -8   1   90.49    6.50
   3  -8   1   71.89    5.20
  -4   8  -1  184.78   11.70
  -4   8  -1  202.08   12.30
   4  -8   1  185.08   11.90
   4  -8   1  201.88   12.60
  -5   8  -1    9.10    1.80
   5  -8   1    6.40    1.70
   5  -8   1    8.60    1.70
   6  -8   1   93.09    6.50
   6  -8   1  107.79    6.40
   7  -8   1   16.00    1.70
 -11  -7   1    0.80    0.70
  10   7  -1    5.50    1.20
 -10  -7   1    8.00    1.20
 -10  -7   1    7.90    1.20
   9   7  -1    0.60    0.80
   9   7  -1    1.40    0.70
  -9  -7   1    0.90    1.00
  -9  -7   1    1.10    0.90
  -9  -7   1    3.30    1.40
   8   7  -1    1.50    0.70
   8   7  -1    0.40    0.90
   8   7  -1    1.10    1.00
  -8  -7   1    0.00    1.50
  -8  -7   1    0.10    1.20
  -8  -7   1   -0.80    1.20
   7   7  -1   37.80    2.60
   7   7  -1   26.60    5.00
   7   7  -1   36.10    2.90
   7   7  -1   27.10    2.80
  -7  -7   1   24.00    3.00
  -7  -7   1   24.90    3.00
  -7  -7   1   36.70    3.50
   6   7  -1   -0.10    0.70
   6   7  -1    2.00    2.20
   6   7  -1    0.50    0.80
  -6  -7   1    0.90    1.00
  -6  -7   1    1.00    1.10
  -6  -7   1    0.80    1.20
   5   7  -1   18.10    2.00
   5   7  -1   18.70    1.80
   5   7  -1   17.50    3.80
   5   7  -1   20.20    3.90
   5   7  -1   17.60    1.90
  -5  -7   1   21.80    2.50
  -5  -7   1   21.10    2.30
   4   7  -1   83.39    6.00
   4   7  -1   82.89    7.50
   4   7  -1   91.09    6.40
   4   7  -1   89.19    5.80
   4   7  -1   94.79    7.60
   4   7  -1   97.79    5.90
  -4  -7   1   91.69    6.10
  -4  -7   1   94.39    6.20
  -4  -7   1   92.19    6.00
   3   7  -1  203.38   13.40
   3   7  -1  203.18   12.50
   3   7  -1  202.68   13.80
   3   7  -1  184.68   12.10
   3   7  -1  199.88   11.90
  -3  -7   1  176.88   14.60
  -3  -7   1  201.38   11.90
  -3  -7   1  205.78   12.20
  -3  -7   1  199.18   12.10
   2   7  -1   -0.40    3.10
   2   7  -1    0.40    0.70
   2   7  -1    0.60    1.00
  -2  -7   1   -0.10    0.70
  -2  -7   1    0.40    0.90
  -2  -7   1   -0.10    0.80
  -2  -7   1    1.90    2.70
   1   7  -1  211.28   12.50
   1   7  -1  195.38   12.10
   1   7  -1  207.68   13.20
   1   7  -1  221.98   13.10
  -1  -7   1  194.88   12.20
  -1  -7   1  207.48   12.50
   0   7  -1   19.70    2.60
   0   7  -1   16.60    2.00
   0   7  -1   16.40    1.90
   0  -7   1    9.30    2.80
   0  -7   1   12.90    1.90
   0  -7   1   16.00    1.80
   0  -7   1   16.90    2.00
  -1   7  -1   88.59    6.50
  -1   7  -1   80.09    5.80
  -1   7  -1   90.19    5.70
   1  -7   1   89.99    5.90
   1  -7   1   84.89    5.60
   1  -7   1   81.49    5.90
   1  -7   1   79.19    6.20
  -2   7  -1    0.10    1.00
  -2   7  -1    6.10    7.10
  -2   7  -1    0.10    1.30
   2  -7   1    0.30    0.80
   2  -7   1    1.40    1.00
   2  -7   1    0.30    0.90
   2  -7   1    0.80    1.40
  -3   7  -1    7.90    1.50
  -3   7  -1    5.80    1.80
   3  -7   1    7.00    1.50
   3  -7   1    6.80    1.30
   3  -7   1    8.00    2.00
  -4   7  -1    0.80    1.10
  -4   7  -1   -1.30    1.40
   4  -7   1    1.00    1.00
   4  -7   1    0.10    1.00
   4  -7   1    0.50    1.30
  -5   7  -1  157.48    9.20
   5  -7   1  122.29    9.60
   5  -7   1  146.59    9.20
  -6   7  -1    2.00    0.90
   6  -7   1   -0.20    0.90
   7  -7   1    7.50    1.10
   8  -7   1   -0.10    0.40
  11   6  -1   19.20    1.80
 -11  -6   1   21.40    1.60
 -11  -6   1   20.80    1.70
  10   6  -1   88.79    5.60
  10   6  -1   92.29    6.10
 -10  -6   1   95.09    5.90
 -10  -6   1   93.29    5.90
   9   6  -1    5.30    1.00
   9   6  -1    7.40    1.40
  -9  -6   1    4.70    1.30
  -9  -6   1    6.20    1.80
  -9  -6   1    4.30    1.30
   8   6  -1   26.70    3.20
   8   6  -1   31.70    6.40
   8   6  -1   36.50    3.40
   8   6  -1   29.80    2.90
  -8  -6   1   20.60    3.00
  -8  -6   1   32.10    4.10
  -8  -6   1   28.50    4.20
   7   6  -1   30.10    2.30
   7   6  -1   23.10    2.50
   7   6  -1   24.40    2.50
   7   6  -1   18.20    4.10
  -7  -6   1   27.00    3.10
  -7  -6   1   21.00    2.70
  -7  -6   1   26.20    3.00
   6   6  -1   41.10    4.30
   6   6  -1   43.40    3.40
   6   6  -1   45.80    5.60
   6   6  -1   45.70    3.80
   6   6  -1   47.40    3.50
   6   6  -1   30.30    4.90
  -6  -6   1   54.99    5.10
  -6  -6   1   46.70    3.70
   5   6  -1    2.90    2.00
   5   6  -1    2.40    0.80
   5   6  -1    3.00    3.70
   5   6  -1    2.90    0.80
  -5  -6   1    4.60    1.30
  -5  -6   1    2.20    0.90
  -5  -6   1    2.10    1.00
   4   6  -1    0.90    0.60
   4   6  -1    0.30    1.10
   4   6  -1    1.40    2.20
  -4  -6   1    0.60    0.70
   3   6  -1   53.09    4.20
   3   6  -1   54.49    4.80
   3   6  -1   53.89    5.40
   3   6  -1   51.49    3.70
  -3  -6   1   54.39    4.00
  -3  -6   1   55.79    3.90
  -3  -6   1   52.79    4.50
   2   6  -1   29.10    3.00
   2   6  -1   31.90    4.00
   2   6  -1   29.80    2.50
   2   6  -1   31.70    3.20
  -2  -6   1   31.60    2.60
  -2  -6   1   31.80    4.60
   1   6  -1  228.38   14.20
   1   6  -1  212.38   13.30
   1   6  -1  199.78   13.20
  -1  -6   1  204.48   14.40
  -1  -6   1  214.58   12.70
   0   6  -1  168.48   10.40
   0   6  -1  156.88   10.10
   0   6  -1  159.78   10.80
   0  -6   1  164.28   10.10
   0  -6   1  165.48   10.10
   0  -6   1  161.88    9.80
   0  -6   1  175.88   11.80
  -1   6  -1   25.10    5.30
  -1   6  -1   28.10    2.70
  -1   6  -1   26.80    3.00
   1  -6   1   27.30    3.90
   1  -6   1   10.20    9.70
   1  -6   1   28.50    2.50
   1  -6   1   28.00    2.70
  -2   6  -1  167.28   10.00
  -2   6  -1  162.08   13.50
  -2   6  -1  158.48   10.20
   2  -6   1  161.98   10.00
   2  -6   1  160.78   11.60
   2  -6   1  149.49   19.20
   2  -6   1  165.78    9.80
   2  -6   1  161.98   10.40
   2  -6   1  158.58   10.10
   2  -6   1  138.09   11.00
  -3   6  -1   40.80    3.70
  -3   6  -1   42.00    3.60
   3  -6   1   34.50    4.60
   3  -6   1   39.30    3.90
   3  -6   1   42.00    3.60
   3  -6   1   42.00    3.20
  -4   6  -1   60.39    4.40
  -4   6  -1   67.89    5.50
  -4   6  -1   70.89    5.20
   4  -6   1   65.99    5.50
   4  -6   1   66.19    5.10
   4  -6   1   83.49    9.70
  -5   6  -1    0.90    1.50
  -5   6  -1    1.20    1.30
   5  -6   1    0.60    1.40
   5  -6   1    1.70    1.10
  -6   6  -1    0.90    1.10
  -6   6  -1    0.20    1.60
   6  -6   1    0.10    1.20
   6  -6   1    1.40    1.00
  -7   6  -1   22.40    3.00
  -7   6  -1   15.20    1.90
   7  -6   1    9.90    1.80
   7  -6   1   14.70    1.60
  -8   6  -1   13.10    1.50
   8  -6   1   14.10    1.60
 -11  -5   1   19.80    1.90
  10   5  -1    0.80    1.50
  10   5  -1    1.30    0.80
 -10  -5   1    0.00    1.00
 -10  -5   1    0.60    0.90
 -10  -5   1   -0.50    1.30
   9   5  -1    0.20    0.90
   9   5  -1    0.50    0.70
   9   5  -1    1.00    1.10
  -9  -5   1   -0.10    1.30
  -9  -5   1    0.00    1.10
  -9  -5   1   -0.30    1.00
   8   5  -1    2.00    2.20
   8   5  -1   -2.90    1.80
   8   5  -1    0.20    0.90
   8   5  -1    3.30    1.20
   8   5  -1    0.10    0.70
  -8  -5   1   -0.70    1.70
  -8  -5   1    0.80    1.20
  -8  -5   1    0.10    1.30
   7   5  -1   98.89   10.80
   7   5  -1  103.49    7.30
   7   5  -1  126.99    8.50
   7   5  -1  125.29    7.10
   7   5  -1  102.49    7.30
  -7  -5   1  110.89    7.90
  -7  -5   1   99.49    7.70
  -7  -5   1  133.09    7.80
   6   5  -1   75.19    5.40
   6   5  -1   78.89    7.40
   6   5  -1   77.89    5.10
   6   5  -1   87.29    7.00
   6   5  -1   82.09    5.50
   6   5  -1   76.99    5.20
  -6  -5   1   82.69    5.80
  -6  -5   1   77.39    5.50
  -6  -5   1   81.09    5.60
   5   5  -1   20.00    3.20
   5   5  -1   22.60    2.00
   5   5  -1   16.70    3.20
   5   5  -1   23.70    2.00
  -5  -5   1   20.90    2.40
  -5  -5   1   22.00    2.40
  -5  -5   1   22.60    2.10
   4   5  -1   10.30    2.20
   4   5  -1   10.20    2.20
  -4  -5   1   11.40    1.50
   3   5  -1  307.67   21.40
   3   5  -1  319.37   18.70
   3   5  -1  309.47   19.10
  -3  -5   1  306.67   18.10
   2   5  -1   44.60    4.80
   2   5  -1   49.50    4.00
  -2  -5   1   47.60    3.40
   1   5  -1   22.10    3.30
   1   5  -1   19.30    1.50
   1   5  -1   21.20    3.40
   1   5  -1   19.70    2.20
  -1  -5   1   19.70    1.90
  -1  -5   1   27.30    3.70
   0   5  -1   64.79    4.50
   0   5  -1   70.89    6.40
   0   5  -1   66.89    4.70
   0  -5   1   70.79    5.70
   0  -5   1   66.89    5.20
   0  -5   1   68.79    4.50
  -1   5  -1  227.08   13.40
  -1   5  -1  209.18   13.00
   1  -5   1  229.18   14.30
   1  -5   1  215.48   13.80
   1  -5   1  222.08   13.10
  -2   5  -1  249.18   14.80
  -2   5  -1  234.68   17.10
  -2   5  -1  253.87   15.50
  -2   5  -1  246.28   15.30
   2  -5   1  243.88   15.60
   2  -5   1  254.17   14.90
   2  -5   1  249.78   17.50
   2  -5   1  263.77   18.30
  -3   5  -1   24.90    3.70
  -3   5  -1   18.50    2.90
  -3   5  -1   24.20    2.80
  -3   5  -1   21.80    2.40
  -3   5  -1   27.60    7.10
  -3   5  -1   16.90    2.30
   3  -5   1   18.70    2.20
   3  -5   1   22.90    2.50
   3  -5   1   18.20    3.00
   3  -5   1   24.10    2.90
   3  -5   1   17.70    2.70
   3  -5   1   14.80    6.60
   3  -5   1   20.50    3.50
   3  -5   1   19.40    2.00
  -4   5  -1    0.40    1.10
  -4   5  -1    0.90    1.20
  -4   5  -1    1.30    1.10
  -4   5  -1    1.10    1.20
  -4   5  -1    6.20   10.60
  -4   5  -1    2.50    2.00
  -4   5  -1    3.20    1.80
   4  -5   1    1.80    1.30
   4  -5   1    1.20    1.00
   4  -5   1    1.10    1.60
   4  -5   1    0.40    1.20
   4  -5   1    0.60    0.80
   4  -5   1    2.00    1.60
  -5   5  -1   30.10    2.80
  -5   5  -1   21.70    2.90
  -5   5  -1   29.50    3.60
   5  -5   1   41.90    4.60
   5  -5   1   27.80    3.00
   5  -5   1   21.30    3.00
   5  -5   1   26.50    4.30
  -6   5  -1    0.10    1.40
  -6   5  -1    1.30    0.90
  -6   5  -1    0.60    1.30
   6  -5   1    1.20    1.30
   6  -5   1    1.70    1.10
  -7   5  -1    1.70    0.80
  -7   5  -1    3.50    1.70
  -7   5  -1    1.80    1.20
   7  -5   1   -0.10    2.20
   7  -5   1    2.00    1.00
   7  -5   1    2.90    1.40
  -8   5  -1  143.69    9.00
   8  -5   1  133.59    9.70
  -9   5  -1   75.39    4.60
  11   4  -1   33.50    2.70
 -11  -4   1   36.50    2.70
 -11  -4   1   35.30    2.50
  10   4  -1    6.90    1.80
  10   4  -1    7.60    1.20
 -10  -4   1    5.80    1.40
 -10  -4   1    7.60    1.70
 -10  -4   1    5.70    1.20
   9   4  -1   69.49    4.90
   9   4  -1   65.99    5.60
   9   4  -1   72.99    5.10
   9   4  -1   72.39    5.30
  -9  -4   1   76.09    5.60
  -9  -4   1   77.69    5.20
  -9  -4   1   74.09    5.20
   8   4  -1    6.80    1.20
   8   4  -1    8.90    2.80
   8   4  -1    9.50    2.10
   8   4  -1    5.60    1.70
   8   4  -1    9.90    1.60
  -8  -4   1    8.40    1.60
  -8  -4   1    7.10    1.70
  -8  -4   1   10.00    2.10
   7   4  -1    1.00    1.70
   7   4  -1   -0.50    1.00
   7   4  -1    2.10    1.30
   7   4  -1    2.70    3.60
   7   4  -1   -0.20    1.60
   7   4  -1    0.20    1.30
  -7  -4   1   -0.80    2.00
  -7  -4   1   -0.90    1.10
  -7  -4   1   -0.60    1.30
   6   4  -1   34.40    5.20
   6   4  -1   48.30    4.40
   6   4  -1   37.80    3.10
   6   4  -1   40.10    2.90
   6   4  -1   42.60    3.20
  -6  -4   1   40.70    3.60
  -6  -4   1   34.30    3.50
  -6  -4   1   43.30    4.10
   5   4  -1   73.89    6.20
   5   4  -1   54.09    5.50
  -5  -4   1   71.29    4.60
   4   4  -1   11.90    2.40
   4   4  -1    6.00    1.70
   4   4  -1    8.70    1.90
  -4  -4   1   10.00    1.30
   3   4  -1   18.90    2.30
   3   4  -1   22.90    3.10
   3   4  -1   16.40   12.40
   3   4  -1   26.00    3.00
  -3  -4   1   16.40    1.60
  -3  -4   1   21.70  123.09
   2   4  -1  216.18   13.70
   2   4  -1  222.18   14.20
   2   4  -1  256.27   15.60
   2   4  -1  207.28   26.30
  -2  -4   1  133.79  125.19
  -2  -4   1  235.48   18.50
  -2  -4   1  221.98   13.20
   1   4  -1    8.40    1.00
   1   4  -1   13.00    1.80
   1   4  -1    8.30    2.00
   1   4  -1   14.70    2.50
   1   4  -1   18.20   14.10
  -1  -4   1   10.90    1.30
  -1  -4   1   24.60   55.39
   0   4  -1  163.28   10.00
   0   4  -1  164.28   10.90
   0   4  -1  173.48   10.80
   0   4  -1  178.28   25.90
   0   4  -1  159.18    9.90
   0  -4   1  158.78    9.80
   0  -4   1  174.78   12.30
   0  -4   1  166.98   10.80
  -1   4  -1  235.68   14.20
  -1   4  -1  239.38   14.20
  -1   4  -1  233.28   15.20
  -1   4  -1  234.28   14.00
  -1   4  -1  235.78   13.90
   1  -4   1  250.47   16.20
   1  -4   1  370.26   56.39
   1  -4   1  226.38   13.90
   1  -4   1  248.38   14.80
   1  -4   1  239.68   14.40
  -2   4  -1    4.20    1.00
  -2   4  -1    4.40    3.30
  -2   4  -1    4.50    1.30
   2  -4   1    3.90    1.30
   2  -4   1    3.60    1.30
   2  -4   1    3.50    0.90
   2  -4   1    8.90    3.50
  -3   4  -1  137.99   12.10
  -3   4  -1  146.49    9.70
  -3   4  -1  153.88    9.40
  -3   4  -1  152.78   10.00
   3  -4   1  145.39   11.50
   3  -4   1  158.28    9.50
   3  -4   1  140.39    9.70
   3  -4   1  146.39    9.40
   3  -4   1  148.69   10.20
  -4   4  -1  219.98   14.00
  -4   4  -1  198.68   12.80
  -4   4  -1  218.88   12.70
  -4   4  -1  202.48   13.30
   4  -4   1  194.98   12.10
   4  -4   1  198.78   15.90
   4  -4   1  187.48   13.50
   4  -4   1  217.68   13.10
   4  -4   1  214.18   13.40
  -5   4  -1   59.49    4.50
  -5   4  -1   62.69    5.00
  -5   4  -1   58.79    5.10
  -5   4  -1   55.89    6.20
   5  -4   1   58.59    4.70
   5  -4   1   61.79    5.70
   5  -4   1   67.69    5.40
   5  -4   1   57.89    4.50
   5  -4   1   60.59    5.60
   5  -4   1   66.09    5.20
  -6   4  -1   64.59    7.40
  -6   4  -1   67.19    4.50
  -6   4  -1   58.99    5.00
  -6   4  -1   68.89    5.00
  -6   4  -1   54.39    5.10
   6  -4   1   53.69    4.50
   6  -4   1   40.30    6.00
   6  -4   1   49.50    4.90
   6  -4   1   66.49    6.90
  -7   4  -1   29.10    3.30
   7  -4   1   25.90    3.30
   7  -4   1   24.30    3.60
  -8   4  -1    9.00    1.10
  -8   4  -1    5.60    1.60
  -8   4  -1    8.00    1.60
   8  -4   1    9.10    1.70
   8  -4   1   11.00    3.50
  -9   4  -1   51.99    4.30
  -9   4  -1   60.19    4.00
   9  -4   1   57.49    4.10
 -10   4  -1   10.00    1.10
  10  -4   1    9.80    0.90
  11   3  -1   48.60    3.20
 -11  -3   1   45.70    3.20
 -11  -3   1   53.09    3.50
  10   3  -1   42.30    4.40
  10   3  -1   51.49    4.00
  10   3  -1   49.90    3.80
 -10  -3   1   55.99    4.00
 -10  -3   1   55.89    3.80
 -10  -3   1   54.89    4.30
   9   3  -1   -1.70    1.40
   9   3  -1   -0.50    1.00
   9   3  -1    0.00    0.80
   9   3  -1    2.00    3.00
   9   3  -1   -0.10    1.10
  -9  -3   1    0.50    1.30
  -9  -3   1   -0.10    1.30
  -9  -3   1    0.60    1.30
   8   3  -1    0.80    1.50
   8   3  -1    0.80    0.80
   8   3  -1    0.80    1.80
   8   3  -1   -0.20    1.30
   8   3  -1    0.40    1.10
  -8  -3   1   -0.60    1.30
  -8  -3   1    1.10    1.10
  -8  -3   1   -1.60    1.10
   7   3  -1  140.99   11.80
   7   3  -1  168.78   10.40
   7   3  -1  140.79   10.80
   7   3  -1  161.58    9.80
   7   3  -1  158.18    9.50
   7   3  -1  139.29    9.80
  -7  -3   1  167.28    9.90
  -7  -3   1  166.48   10.10
  -7  -3   1  170.68   10.30
   6   3  -1  117.69    8.20
   6   3  -1  121.79    7.90
   6   3  -1  124.69    8.30
   6   3  -1  121.19    7.30
   6   3  -1  118.09    9.40
  -6  -3   1  107.99    8.60
  -6  -3   1  121.49    8.10
  -6  -3   1  125.39    9.10
   5   3  -1    0.20    1.50
   5   3  -1   -0.80    1.50
   5   3  -1    0.00    0.70
  -5  -3   1    0.70    0.80
  -4  -3   1   84.39  128.49
   3   3  -1  356.36   29.40
   3   3  -1  363.36   20.60
   3   3  -1  342.87   20.00
  -3  -3   1  348.27   19.80
  -3  -3   1  148.49   94.29
  -3  -3   1  320.37   22.10
   2   3  -1   17.00    2.00
   2   3  -1   17.40    2.10
   2   3  -1   11.40   10.30
   2   3  -1   16.90    1.90
   2   3  -1   15.30    1.60
  -2  -3   1   17.40   58.69
   1   3  -1    5.00    1.10
   1   3  -1    6.50    1.50
   1   3  -1   17.60   11.20
   1   3  -1    7.00    1.50
  -1  -3   1  -23.00   37.00
  -1  -3   1    6.10    2.60
  -1  -3   1    5.30    0.80
   0   3  -1    3.50    0.80
   0   3  -1    9.30   13.20
   0   3  -1    2.20    1.50
   0   3  -1    3.50    0.80
   0   3  -1    4.00    1.30
   0  -3   1    2.10    0.60
   0  -3   1   22.00   34.80
   0  -3   1    3.80    1.10
   0  -3   1    5.10    2.40
  -1   3  -1   70.29    5.60
  -1   3  -1   70.09    4.70
  -1   3  -1   71.49    4.70
  -1   3  -1   68.09    4.40
  -1   3  -1   76.49    5.30
   1  -3   1   76.89    5.80
   1  -3   1   64.19    4.40
   1  -3   1   99.19   25.20
   1  -3   1   70.09    5.00
  -2   3  -1   34.40    2.80
  -2   3  -1   38.00    2.70
  -2   3  -1   35.40    3.60
  -2   3  -1   36.30    3.00
   2  -3   1   36.80    3.20
   2  -3   1   37.30    4.20
   2  -3   1   36.80    2.90
   2  -3   1   35.30    2.60
  -3   3  -1    2.50    1.10
  -3   3  -1    1.80    0.90
  -3   3  -1   -0.40    0.80
   3  -3   1    1.20    0.90
   3  -3   1    1.60    1.00
   3  -3   1    3.30    2.50
   3  -3   1    1.00    0.90
   3  -3   1    2.50    0.80
  -4   3  -1  179.28   11.20
  -4   3  -1  139.99   10.20
  -4   3  -1  133.39   14.10
  -4   3  -1  166.48   10.70
   4  -3   1  169.88   10.60
   4  -3   1  173.18   10.50
   4  -3   1  176.08   13.00
   4  -3   1  158.88   10.10
   4  -3   1  178.28   11.00
  -5   3  -1  101.89    8.80
  -5   3  -1  104.59    8.20
  -5   3  -1  101.59    7.00
  -5   3  -1  106.99   15.40
  -5   3  -1   91.49    6.80
  -5   3  -1   98.69    6.60
   5  -3   1  106.19    7.50
   5  -3   1   92.09    7.50
   5  -3   1  101.99    7.30
   5  -3   1  104.89    6.90
   5  -3   1   94.19    6.60
   5  -3   1  100.39    7.00
  -6   3  -1    4.20    1.60
  -6   3  -1    2.50    1.60
  -6   3  -1    0.00    2.00
  -6   3  -1    2.80    2.10
   6  -3   1    2.10    1.50
   6  -3   1    1.10    1.60
   6  -3   1    2.10    1.60
   6  -3   1    1.80    1.20
  -7   3  -1  159.18   10.30
  -7   3  -1  174.88   10.40
  -7   3  -1  133.69   10.50
  -7   3  -1  170.88    9.90
   7  -3   1  157.98   10.00
   7  -3   1  165.28   10.60
   7  -3   1  149.39   11.10
   7  -3   1  153.58   11.10
  -8   3  -1    5.90    1.60
  -8   3  -1    2.80    1.50
  -8   3  -1    4.50    1.10
  -8   3  -1    6.20    1.60
   8  -3   1    8.90    2.30
   8  -3   1    3.40    1.60
   8  -3   1    6.80    1.70
  -9   3  -1   13.00    3.20
  -9   3  -1   18.80    2.10
  -9   3  -1   19.80    2.20
   9  -3   1   18.30    2.20
 -10   3  -1    7.10    1.10
  10  -3   1    6.60    1.00
  11   2  -1    2.00    0.70
 -11  -2   1    3.10    0.90
  10   2  -1   10.30    2.00
  10   2  -1   15.30    3.30
  10   2  -1   17.40    1.90
 -10  -2   1   18.90    2.20
 -10  -2   1   12.90    2.40
 -10  -2   1   17.50    1.90
   9   2  -1    6.70    1.50
   9   2  -1    7.40    2.00
   9   2  -1    3.90    1.30
   9   2  -1    4.00    1.30
  -9  -2   1    4.00    1.70
  -9  -2   1    5.80    2.00
  -9  -2   1    6.60    1.90
   8   2  -1   25.60    4.30
   8   2  -1   32.30    3.10
   8   2  -1   27.60    2.60
   8   2  -1   33.10    3.00
   8   2  -1   29.60    3.00
   8   2  -1   25.30    3.30
   8   2  -1   26.10    2.70
  -8  -2   1   34.70    3.10
  -8  -2   1   29.60    3.00
  -8  -2   1   31.70    3.30
   7   2  -1   -2.60    1.20
   7   2  -1    1.50    0.90
   7   2  -1    1.30    1.10
   7   2  -1    1.00    1.00
   7   2  -1    1.20    1.30
  -7  -2   1   -0.80    1.70
  -7  -2   1   -1.30    1.10
  -7  -2   1   -0.40    1.10
  -7  -2   1   -0.50    0.90
   6   2  -1    0.90    1.10
   6   2  -1    2.50    2.00
  -6  -2   1    1.00    1.20
  -6  -2   1    0.40    1.30
  -6  -2   1    1.80    1.10
  -6  -2   1    2.90    1.00
   5   2  -1  431.86   24.30
  -5  -2   1  423.36   25.20
  -5  -2   1  390.36   24.10
   4   2  -1  210.48   12.80
   4   2  -1  224.18   23.80
  -4  -2   1  191.08   15.70
  -4  -2   1  106.19   87.89
  -4  -2   1  220.18   13.40
  -4  -2   1  218.08   12.50
   3   2  -1   91.89   14.30
   3   2  -1   90.19    5.90
   3   2  -1   89.79    6.20
  -3  -2   1   96.79    6.30
  -3  -2   1   93.79    6.30
  -3  -2   1   87.69    5.50
  -3  -2   1  229.08   65.19
   2   2  -1  101.29    6.40
   2   2  -1  104.09    6.50
   2   2  -1  103.99    6.30
   2   2  -1  121.79   15.20
  -2  -2   1   96.69    6.40
  -2  -2   1   94.89    7.50
  -2  -2   1   92.39   48.40
   1   2  -1  446.96   26.30
   1   2  -1  457.85   26.10
   1   2  -1  486.75   33.10
   1   2  -1  471.45   26.00
  -1  -2   1  552.54   51.59
  -1  -2   1  423.66   26.30
  -1  -2   1  446.16   26.40
   0   2  -1  406.26   23.20
   0   2  -1  404.96   23.50
   0   2  -1  441.76   32.10
   0  -2   1  390.56   23.70
   0  -2   1  455.95   43.00
  -1   2  -1  277.47   17.00
  -1   2  -1  286.07   16.80
  -1   2  -1  364.66   37.30
  -1   2  -1  292.97   16.30
  -1   2  -1  278.47   16.90
  -1   2  -1  295.67   17.10
   1  -2   1  274.27   16.60
   1  -2   1  285.87   30.20
   1  -2   1  282.27   17.00
   1  -2   1  295.47   16.80
  -2   2  -1 1466.25   83.39
  -2   2  -1 1494.65  103.29
  -2   2  -1 1445.16   83.29
   2  -2   1 1518.45   94.69
   2  -2   1 1446.86   83.19
  -3   2  -1   97.39    6.00
  -3   2  -1   90.69    6.80
  -3   2  -1   91.19    6.90
  -3   2  -1   94.29    6.40
  -3   2  -1   97.69    7.80
   3  -2   1  122.79   23.20
   3  -2   1   80.19    6.30
   3  -2   1   91.39    6.00
   3  -2   1   96.89    6.80
  -4   2  -1    1.10    0.90
  -4   2  -1    0.80    1.00
  -4   2  -1    0.00    1.10
   4  -2   1    1.10    0.90
   4  -2   1    0.00    0.80
   4  -2   1   -0.30    0.90
   4  -2   1   -0.20    2.40
  -5   2  -1    8.50    1.60
  -5   2  -1   27.00   13.20
  -5   2  -1   12.00    2.50
  -5   2  -1    7.80    2.00
  -5   2  -1   10.50    1.70
   5  -2   1   14.30    2.10
   5  -2   1   12.30    2.00
   5  -2   1   14.20    2.40
   5  -2   1   10.10    1.90
   5  -2   1    6.20    1.60
  -6   2  -1   11.00    2.10
  -6   2  -1    9.20    2.80
  -6   2  -1    9.00    2.90
  -6   2  -1    7.90    1.60
   6  -2   1    9.70    2.20
   6  -2   1    8.70    2.10
   6  -2   1    9.00    1.90
   6  -2   1   12.20    2.00
   6  -2   1    7.90    1.50
  -7   2  -1    1.90    1.40
  -7   2  -1    1.20    1.40
  -7   2  -1    2.80    1.30
  -7   2  -1   -0.40    3.10
  -7   2  -1    2.50    2.40
   7  -2   1    1.90    1.30
   7  -2   1    1.50    1.50
   7  -2   1    1.40    1.50
   7  -2   1    1.60    1.10
  -8   2  -1  109.99    8.20
  -8   2  -1  129.39    9.40
  -8   2  -1  132.49    8.30
  -8   2  -1  117.59    7.80
   8  -2   1  125.29    8.30
   8  -2   1  115.29    8.80
   8  -2   1  128.79    9.10
  -9   2  -1   37.70    3.30
  -9   2  -1   36.10    3.00
  -9   2  -1   32.30    3.90
   9  -2   1   35.80    4.00
   9  -2   1   42.20    3.50
   9  -2   1   43.30    4.00
 -10   2  -1    2.50    0.90
  10  -2   1    1.00    0.80
 -11   2  -1    4.30    0.70
  11   1  -1    1.20    0.70
 -11  -1   1    0.60    0.80
  10   1  -1    0.30    1.20
  10   1  -1    2.50    1.40
  10   1  -1    0.30    0.80
 -10  -1   1    0.20    0.90
 -10  -1   1    0.50    1.00
   9   1  -1   35.40    3.10
   9   1  -1   31.70    3.10
   9   1  -1   32.70    3.70
  -9  -1   1   31.10    3.50
  -9  -1   1   36.60    3.10
  -9  -1   1   37.00    3.30
   8   1  -1   41.60    3.50
   8   1  -1   40.70    4.20
   8   1  -1   43.80    3.90
   8   1  -1   47.00    5.20
   8   1  -1   37.80    3.50
   8   1  -1   41.20    3.70
  -8  -1   1   40.90    3.80
  -8  -1   1   45.10    3.70
  -8  -1   1   45.70    3.60
   7   1  -1   95.29    6.80
   7   1  -1   92.39    6.40
   7   1  -1   91.29    6.00
   7   1  -1   85.59    5.90
   7   1  -1   83.59    6.20
   7   1  -1   94.49    6.10
   7   1  -1   95.69    6.40
  -7  -1   1   93.59    6.20
  -7  -1   1   90.39    8.20
  -7  -1   1   93.49    6.10
  -7  -1   1   90.19    6.40
   6   1  -1   25.70    2.90
  -6  -1   1   19.90    2.30
  -6  -1   1   20.30    2.20
  -6  -1   1   20.30    2.50
  -6  -1   1   16.90    3.20
   5   1  -1   82.09    6.30
   5   1  -1   79.19    5.50
  -5  -1   1   78.39    5.30
  -5  -1   1   74.89    6.30
   4   1  -1    1.70   10.30
   4   1  -1    8.60    1.30
   4   1  -1   13.60    1.90
  -4  -1   1   89.29   63.49
  -4  -1   1   13.70    2.20
  -4  -1   1   14.10    4.20
  -4  -1   1   11.50    1.50
   3   1  -1   30.10   10.30
   3   1  -1   27.10    2.50
   3   1  -1   24.20    2.00
  -3  -1   1   24.10    2.00
  -3  -1   1   -2.50   48.90
  -3  -1   1   23.20    4.00
  -3  -1   1   25.50    2.60
  -3  -1   1   24.30    2.60
   2   1  -1  144.89    9.30
   2   1  -1  149.39    8.90
   2   1  -1  156.78   16.70
   2   1  -1  146.69    8.90
  -2  -1   1  154.48    9.30
  -2  -1   1  149.88    9.00
  -2  -1   1  204.58   42.50
  -2  -1   1  145.29    9.70
   1   1  -1    3.00    0.70
   1   1  -1    2.50    0.60
   1   1  -1    2.30    0.60
   1   1  -1    3.00    6.00
  -1  -1   1    2.70    1.30
  -1  -1   1    2.30    0.60
  -1  -1   1    8.80   21.40
   0   1  -1 1478.15   86.39
   0   1  -1 1393.56   82.39
   0  -1   1 1644.94   91.09
   0  -1   1 1385.96   82.49
  -1   1  -1    5.40    1.30
  -1   1  -1    5.50    0.90
  -1   1  -1    4.80    0.80
  -1   1  -1    4.30    0.70
  -1   1  -1    5.20   14.30
   1  -1   1    3.80    0.70
   1  -1   1    4.40    1.00
   1  -1   1    7.20    0.90
   1  -1   1   15.30    8.30
   1  -1   1    5.00    0.40
  -2   1  -1    1.40   20.40
  -2   1  -1    0.80    0.70
  -2   1  -1   -0.70    1.60
  -2   1  -1    0.00    0.60
   2  -1   1  -13.10    8.40
   2  -1   1    1.10    0.90
   2  -1   1    0.20    0.60
   2  -1   1   -0.10    0.50
  -3   1  -1  301.37   20.60
  -3   1  -1  440.06   62.59
  -3   1  -1  378.36   20.40
  -3   1  -1  300.17   21.70
   3  -1   1  366.76   19.90
   3  -1   1  324.27   20.10
   3  -1   1  366.96   20.30
   3  -1   1  383.86   32.40
  -4   1  -1   60.29    4.60
  -4   1  -1   57.09    4.00
  -4   1  -1   50.79    6.80
  -4   1  -1  -12.00   58.89
   4  -1   1   55.79   18.40
   4  -1   1   55.49    4.20
   4  -1   1   60.29    4.60
   4  -1   1   56.39    4.00
   4  -1   1   57.29    4.90
  -5   1  -1   80.59    6.40
  -5   1  -1   80.79    5.40
   5  -1   1   75.99    5.50
   5  -1   1   75.29    5.70
   5  -1   1   80.69    6.90
  -6   1  -1   75.89    5.10
  -6   1  -1   68.59    6.50
  -6   1  -1   72.69    4.90
  -6   1  -1   68.79    5.20
   6  -1   1   74.99    5.10
   6  -1   1   68.59    5.50
   6  -1   1   56.99    7.30
   6  -1   1   64.99    5.00
   6  -1   1   60.99    5.20
  -7   1  -1   53.79    7.40
  -7   1  -1   55.79    4.50
  -7   1  -1   50.59    4.60
  -7   1  -1   59.29    5.00
   7  -1   1   58.89    4.90
   7  -1   1   54.59    4.40
   7  -1   1   50.39    4.90
   7  -1   1   64.09    5.40
   7  -1   1   46.20    4.00
  -8   1  -1   93.99    6.30
  -8   1  -1   81.99    6.30
  -8   1  -1   88.79    6.00
   8  -1   1   84.49    6.30
   8  -1   1   89.49    6.30
   8  -1   1   81.59    6.70
   8  -1   1   85.99    7.00
  -9   1  -1   76.09    5.70
  -9   1  -1   80.19    5.40
  -9   1  -1   75.29    5.80
   9  -1   1   87.79    5.80
   9  -1   1   77.89    6.20
   9  -1   1   76.09    6.30
 -10   1  -1    0.00    0.90
  10  -1   1   -0.10    0.70
  11  -1   1   85.79    5.20
  11   0  -1    0.40    0.70
  10   0  -1    9.70    2.00
  10   0  -1    4.80    1.10
 -10   0   1    6.90    1.30
 -10   0   1    5.60    1.10
   9   0  -1   30.70    2.80
   9   0  -1   24.30    3.10
   9   0  -1   28.00    3.50
  -9   0   1   29.00    2.70
  -9   0   1   29.50    2.90
  -9   0   1   21.50    3.00
  -9   0   1   18.90    2.80
   8   0  -1  153.68    9.80
   8   0  -1  158.38    9.90
   8   0  -1  145.49    9.50
   8   0  -1  148.89   10.30
   8   0  -1  168.08   10.60
  -8   0   1  161.78    9.90
  -8   0   1  158.18    9.60
  -8   0   1  144.19   10.10
  -8   0   1  152.68   10.10
   7   0  -1    4.90    1.80
   7   0  -1    3.10    1.10
   7   0  -1    3.20    1.50
   7   0  -1    2.70    1.20
   7   0  -1    4.20    1.50
  -7   0   1    2.50    1.50
  -7   0   1    4.40    2.60
  -7   0   1    1.20    1.20
  -7   0   1    2.80    1.30
  -7   0   1    3.70    1.40
   6   0  -1   24.30    2.40
   6   0  -1   28.50    2.70
   6   0  -1   30.50    3.10
   6   0  -1   26.30    2.50
   6   0  -1   24.10    2.60
   6   0  -1   27.40    2.30
  -6   0   1   25.90    2.60
  -6   0   1   25.00    2.50
  -6   0   1   21.10    3.70
  -6   0   1   25.30    2.60
   5   0  -1   97.29    6.60
  -5   0   1  101.59    6.30
  -5   0   1   96.99    7.60
  -5   0   1   86.39    6.70
   4   0  -1   28.60   16.00
   4   0  -1   37.40    3.80
   4   0  -1   30.50    2.50
   4   0  -1   32.10    3.20
  -4   0   1   26.30    3.20
  -4   0   1   25.90    2.80
  -4   0   1   33.90    2.60
   3   0  -1    9.90    1.60
   3   0  -1    5.50   11.60
   3   0  -1   10.40    1.80
  -3   0   1   10.00    1.80
  -3   0   1   10.50    1.30
  -3   0   1    5.40   39.20
  -3   0   1    8.40    1.70
  -3   0   1    8.70    2.90
   2   0  -1  411.36   29.50
   2   0  -1  413.76   22.70
  -2   0   1  483.65   48.70
  -2   0   1  358.36   23.10
  -2   0   1  362.26   22.90
  -2   0   1  420.86   23.20
   1   0  -1  206.78   11.30
   1   0  -1  203.68   17.20
   1   0  -1  197.78   11.10
   1   0  -1  185.98   11.30
  -1   0   1  185.98   11.50
  -1   0   1  190.18   27.50
  -1   0   1  193.88   11.30
  -1   0   1  177.48   11.30
   0   0   1   10.70    0.90
   0   0   1   10.40    1.00
   0   0   1   26.80    7.70
   0   0   1   12.60    0.80
  -1   0  -1    2.70    0.40
  -1   0  -1    2.30    0.30
  -1   0  -1    2.00    0.40
   1   0   1    2.00    0.40
   1   0   1    2.10    0.40
   1   0   1    2.20    3.80
   1   0   1    2.80    0.30
   1   0   1    2.80    0.60
  -2   0  -1    0.70    0.60
   2   0   1    0.00    0.50
   2   0   1    0.20    0.60
   2   0   1    0.60    0.60
   2   0   1    5.30    5.70
   2   0   1    0.40    0.30
  -3   0  -1  448.26   25.70
  -3   0  -1  464.25   26.10
  -3   0  -1  441.36   26.30
   3   0   1  474.65   25.90
   3   0   1  442.36   25.50
   3   0   1  418.16   26.10
   3   0   1  473.05   33.30
  -4   0  -1  390.06   77.49
  -4   0  -1  438.56   25.20
  -4   0  -1  416.86   24.50
   4   0   1  417.76   36.40
   4   0   1  436.76   24.60
   4   0   1  426.76   25.00
  -5   0  -1   53.29    4.60
  -5   0  -1   56.59    3.80
   5   0   1   55.49    4.10
   5   0   1   42.70    3.70
  -6   0  -1  281.87   16.50
  -6   0  -1  293.47   16.50
  -6   0  -1  273.37   18.10
  -6   0  -1  270.97   16.20
   6   0   1  264.07   16.60
   6   0   1  273.57   16.40
   6   0   1  278.87   17.00
   6   0   1  279.57   16.20
   6   0   1  278.37   16.40
   6   0   1  255.67   17.40
  -7   0  -1    4.10    1.30
  -7   0  -1    4.00    1.30
  -7   0  -1    4.50    2.20
  -7   0  -1    6.00    1.40
   7   0   1    7.10    4.30
   7   0   1    6.80    1.40
   7   0   1    3.80    1.70
   7   0   1    6.00    1.60
   7   0   1    6.90    1.50
   7   0   1    4.10    1.50
  -8   0  -1    1.90    1.30
  -8   0  -1    1.80    1.40
  -8   0  -1   -0.60    2.90
  -8   0  -1    0.20    1.10
   8   0   1    0.50    1.40
   8   0   1    0.90    1.30
   8   0   1    1.40    1.50
   8   0   1    2.30    1.20
  -9   0  -1   53.69    4.40
  -9   0  -1   44.80    4.10
  -9   0  -1   43.40    4.00
   9   0   1   46.50    4.60
   9   0   1   54.89    4.20
   9   0   1   37.10    4.10
 -10   0  -1    3.80    1.30
 -10   0  -1    6.00    1.20
 -10   0  -1    3.40    1.60
  10   0   1    5.60    2.20
  10   0   1    5.40    1.20
  10   0   1    5.20    1.90
 -11   0  -1    0.20    0.70
  11   0   1    0.80    0.50
  11  -1  -1    0.70    0.50
 -11   1   1    1.30    0.50
  10  -1  -1   48.10    3.60
  10  -1  -1   57.69    4.60
 -10   1   1   46.40    3.60
   9  -1  -1   -1.00    0.80
   9  -1  -1    0.40    2.40
   9  -1  -1   -2.20    1.20
  -9   1   1    0.00    1.00
  -9   1   1    0.30    0.90
  -9   1   1   -0.70    1.20
   8  -1  -1  193.58   12.20
   8  -1  -1  173.98   12.00
   8  -1  -1  181.68   11.50
   8  -1  -1  171.68   11.00
  -8   1   1  187.88   13.00
  -8   1   1  190.98   11.50
  -8   1   1  170.48   11.80
  -8   1   1  192.18   11.20
   7  -1  -1   -0.20    1.50
   7  -1  -1    1.10    1.10
   7  -1  -1    1.80    1.50
   7  -1  -1    1.20    1.40
  -7   1   1    1.00    1.20
  -7   1   1    1.20    2.20
  -7   1   1    2.60    1.20
  -7   1   1    1.10    1.30
  -7   1   1    1.90    1.40
   6  -1  -1   18.10    2.30
   6  -1  -1   18.30    2.80
   6  -1  -1   14.80    2.00
   6  -1  -1   19.70    2.80
   6  -1  -1   14.30    2.00
  -6   1   1   13.10    3.10
  -6   1   1   13.30    2.00
  -6   1   1   14.10    1.90
  -6   1   1   17.20    2.30
  -6   1   1   14.70    2.40
   5  -1  -1   -0.30    0.80
   5  -1  -1   -0.20    1.10
   5  -1  -1    1.40    3.00
   5  -1  -1   -0.70    0.70
  -5   1   1    2.60    1.10
  -5   1   1   -2.60    8.00
  -5   1   1    0.20    1.40
  -5   1   1   -0.10    1.30
   4  -1  -1  127.89    8.30
   4  -1  -1  116.59   25.80
   4  -1  -1  123.39    9.20
   4  -1  -1  130.89    8.30
   4  -1  -1  131.99    8.10
  -4   1   1  146.59   10.00
   3  -1  -1   87.79    5.80
   3  -1  -1   98.79   20.90
   3  -1  -1   96.99    6.70
   3  -1  -1  109.29    6.60
  -3   1   1   22.00   33.00
  -3   1   1   89.39    6.10
  -3   1   1   97.19    7.70
  -3   1   1   91.79    5.90
  -3   1   1   90.09    7.60
  -3   1   1   94.29    6.50
   2  -1  -1  247.88   16.20
   2  -1  -1  287.07   16.20
   2  -1  -1  308.87   28.30
  -2   1   1  278.77   15.90
  -2   1   1  303.47   54.09
  -2   1   1  293.67   16.50
  -2   1   1  252.47   16.50
  -2   1   1  272.27   16.20
   1  -1  -1  151.88    9.20
   1  -1  -1  154.98    9.30
  -1   1   1  158.38    9.40
  -1   1   1  153.98   20.10
  -1   1   1  157.48    9.30
  -1   1   1  152.98    9.30
   0  -1  -1   11.90    1.20
   0  -1  -1   10.00    0.90
   0   1   1   16.20    6.60
   0   1   1   13.90    1.00
   0   1   1   12.90    1.00
   0   1   1   12.00    1.20
   0   1   1   10.50    1.10
   1   1   1  613.14   36.00
   1   1   1  635.44   36.10
   1   1   1  696.03   40.80
   1   1   1  633.04   37.50
  -2  -1  -1  131.49    7.90
   2   1   1  176.98   32.50
   2   1   1  151.38   12.60
   2   1   1  135.09    8.30
   2   1   1  138.29    7.80
   2   1   1  121.89    7.90
  -3  -1  -1  467.55   26.50
  -3  -1  -1  476.85   26.60
   3   1   1  460.45   31.70
   3   1   1  435.86   26.20
  -4  -1  -1  478.25   26.30
  -4  -1  -1  428.26   25.60
   4   1   1  427.66   34.70
   4   1   1  446.76   25.80
  -5  -1  -1  156.98    9.60
  -5  -1  -1  174.78   11.90
   5   1   1  146.19   10.00
   5   1   1  157.88    9.90
  -6  -1  -1   23.90    4.00
  -6  -1  -1   21.00    2.30
   6   1   1   20.90    3.20
   6   1   1   27.30    3.20
   6   1   1   21.30    2.00
   6   1   1   21.70    3.30
   6   1   1   19.00    2.10
   6   1   1   24.40    2.30
  -7  -1  -1  283.37   17.50
  -7  -1  -1  305.97   17.70
  -7  -1  -1  305.27   17.80
  -7  -1  -1  297.07   20.00
   7   1   1  318.07   18.00
   7   1   1  303.57   17.90
   7   1   1  316.07   17.70
   7   1   1  253.27   19.00
   7   1   1  267.17   18.30
   7   1   1  314.87   17.60
   7   1   1  297.57   19.70
   7   1   1  301.07   17.80
  -8  -1  -1   39.70    3.50
  -8  -1  -1   38.50    3.70
  -8  -1  -1   37.60    3.50
  -8  -1  -1   51.69    7.70
   8   1   1   43.30    3.40
   8   1   1   42.10    3.50
   8   1   1   44.00    3.90
   8   1   1   48.70    5.90
   8   1   1   44.60    3.90
   8   1   1   38.40    3.70
  -9  -1  -1   15.70    2.30
  -9  -1  -1   20.20    2.70
  -9  -1  -1   24.50    2.60
   9   1   1   18.60    2.60
   9   1   1   24.80    3.40
   9   1   1   23.20    2.40
   9   1   1   19.50    2.60
 -10  -1  -1   90.39    5.80
 -10  -1  -1   80.89    6.50
 -10  -1  -1   85.79    5.90
  10   1   1   81.09    5.80
  10   1   1   90.39    5.80
  10   1   1   82.39    6.30
  10   1   1   84.99    6.10
 -11  -1  -1    5.70    1.00
 -11  -1  -1    6.00    1.20
  11   1   1    5.00    0.90
  10  -2  -1   29.00    2.40
 -10   2   1   30.40    2.40
   9  -2  -1   15.00    2.60
   9  -2  -1   11.30    1.70
  -9   2   1   12.00    2.30
  -9   2   1   13.30    1.80
   8  -2  -1    1.80    1.70
   8  -2  -1    1.10    1.00
  -8   2   1    1.70    1.50
  -8   2   1    1.30    1.30
   7  -2  -1    0.10    1.00
   7  -2  -1    0.40    1.50
   7  -2  -1    1.00    1.20
   7  -2  -1    0.10    1.40
  -7   2   1    0.30    1.20
  -7   2   1    0.40    1.30
  -7   2   1    1.20    1.50
  -7   2   1   -2.40    2.40
  -7   2   1    0.30    1.00
   6  -2  -1   42.60    3.70
   6  -2  -1   44.50    3.60
   6  -2  -1   42.50    4.10
   6  -2  -1   44.60    4.30
   6  -2  -1   43.50    3.90
  -6   2   1   35.30    4.00
  -6   2   1   47.20    3.90
  -6   2   1   41.60    3.50
  -6   2   1   40.70    5.70
   5  -2  -1    0.10    0.80
   5  -2  -1   -1.40    1.00
   5  -2  -1    4.10    4.20
   5  -2  -1    0.10    1.00
   5  -2  -1   -0.40    0.90
   5  -2  -1   -0.50    1.50
   5  -2  -1   -0.10    1.00
  -5   2   1    1.70    1.60
  -5   2   1    0.10    0.90
  -5   2   1    2.30    1.60
  -5   2   1    0.40    0.90
  -5   2   1   -0.30    1.40
  -5   2   1   -4.10    7.80
   4  -2  -1  147.09    9.20
   4  -2  -1  126.19   10.00
   4  -2  -1  127.99    8.60
   4  -2  -1  121.09    8.50
   4  -2  -1  125.09    8.20
  -4   2   1  145.49    8.40
  -4   2   1  129.59    9.40
  -4   2   1  138.99    9.10
  -4   2   1  117.89   11.50
   3  -2  -1   86.79    5.50
   3  -2  -1   79.39    5.20
   3  -2  -1   65.69    5.70
   3  -2  -1   82.29    6.60
  -3   2   1   89.49    5.60
  -3   2   1   80.79    7.10
  -3   2   1   81.59    6.00
   2  -2  -1  104.39   24.50
   2  -2  -1   95.79    6.20
   2  -2  -1   90.49    6.40
   2  -2  -1   86.69    5.60
  -2   2   1   96.99    6.70
  -2   2   1   82.79    5.60
  -2   2   1   87.39    6.00
   1  -2  -1  159.38   10.10
   1  -2  -1  183.98   10.50
   1  -2  -1  215.48   26.30
  -1   2   1  200.88   25.40
  -1   2   1  164.38    9.90
  -1   2   1  162.48   10.30
  -1   2   1  162.98   10.60
  -1   2   1  175.98   10.20
   0  -2  -1   42.00    2.70
   0  -2  -1   42.60    3.30
   0   2   1   63.19   15.80
   0   2   1   39.70    3.20
   0   2   1   44.80    3.00
   0   2   1   46.10    3.20
   0   2   1   43.20    2.80
  -1  -2  -1   31.70    2.60
   1   2   1   31.20    2.70
   1   2   1   40.20    7.70
   1   2   1   33.50    2.10
   1   2   1   33.80    2.50
   1   2   1   47.80   11.60
   1   2   1   33.50    2.40
  -2  -2  -1  727.93   40.50
   2   2   1  713.33   40.50
   2   2   1  673.53   54.39
   2   2   1  716.13   40.20
  -3  -2  -1   12.40    1.10
   3   2   1   14.70    1.90
   3   2   1   43.50   37.80
   3   2   1   13.60    1.60
   3   2   1   11.20    7.90
  -4  -2  -1   84.99    5.30
  -4  -2  -1   78.59    5.90
   4   2   1   91.69    6.20
   4   2   1   32.10   79.59
   4   2   1   81.59   12.30
   4   2   1   93.59    5.60
  -5  -2  -1  237.48   14.40
   5   2   1  254.37   14.70
   5   2   1  246.48   15.50
  -6  -2  -1   18.60    3.10
  -6  -2  -1   22.70    2.40
   6   2   1   21.60    2.90
   6   2   1   20.30    2.00
   6   2   1   23.00    2.10
   6   2   1   20.60    3.20
   6   2   1   25.40    2.90
  -7  -2  -1   -0.20    1.00
  -7  -2  -1    1.90    1.10
  -7  -2  -1   -0.40    1.00
   7   2   1   -0.60    1.50
   7   2   1    0.00    0.70
   7   2   1    1.60    1.00
   7   2   1   -0.40    1.10
   7   2   1    0.30    1.00
   7   2   1    1.70    2.80
   7   2   1    0.10    1.30
   7   2   1    0.10    1.40
  -8  -2  -1   40.80    3.90
  -8  -2  -1   44.70    3.70
  -8  -2  -1   43.20    3.70
   8   2   1   43.90    3.50
   8   2   1   40.00    4.50
   8   2   1   30.40    5.10
   8   2   1   38.30    4.30
   8   2   1   41.80    3.80
   8   2   1   49.80    4.00
   8   2   1   48.30    3.70
   8   2   1   50.89    4.00
  -9  -2  -1  106.39    7.30
  -9  -2  -1  100.29    6.80
  -9  -2  -1  106.39    6.80
   9   2   1   99.69    7.00
   9   2   1   98.19    6.90
   9   2   1  105.49    6.70
   9   2   1   99.19    7.50
   9   2   1   95.89    6.90
   9   2   1   74.89   11.30
   9   2   1  107.49    6.70
 -10  -2  -1    2.80    1.10
 -10  -2  -1    2.70    2.30
 -10  -2  -1    3.20    1.30
  10   2   1    3.40    1.00
  10   2   1    2.30    1.20
  10   2   1    3.40    1.50
  10   2   1    3.10    1.30
  10   2   1    3.20    1.60
 -11  -2  -1    1.10    0.90
 -11  -2  -1    1.50    0.90
  11   2   1    1.90    0.70
 -12  -2  -1    6.50    1.00
  10  -3  -1    5.90    0.90
 -10   3   1    7.10    0.90
   9  -3  -1   28.20    3.20
  -9   3   1   20.90    2.60
   8  -3  -1    7.20    3.40
   8  -3  -1    9.00    1.40
   8  -3  -1   11.70    2.40
   8  -3  -1   10.10    1.80
  -8   3   1    9.30    2.10
  -8   3   1   10.40    1.80
  -8   3   1    9.90    1.20
   7  -3  -1    4.10    1.50
   7  -3  -1    4.00    2.30
   7  -3  -1    6.40    2.00
   7  -3  -1    4.90    1.30
  -7   3   1    5.40    1.20
  -7   3   1    7.20    2.00
  -7   3   1    9.40    1.80
   6  -3  -1   99.39    8.00
   6  -3  -1  102.89    7.50
   6  -3  -1  102.49    7.60
   6  -3  -1   97.29    6.80
  -6   3   1   83.89    6.70
  -6   3   1   98.59    9.10
  -6   3   1  105.39    7.00
  -6   3   1  100.69    6.60
   5  -3  -1   12.10    2.30
   5  -3  -1   11.40    2.20
   5  -3  -1    5.80    7.00
   5  -3  -1   14.00    1.60
   5  -3  -1   10.70    1.90
  -5   3   1   15.30    1.80
  -5   3   1    0.40    9.80
  -5   3   1   10.30    2.60
  -5   3   1   10.40    1.90
  -5   3   1    9.60    2.10
  -5   3   1   15.30    2.10
   4  -3  -1   59.99    4.70
   4  -3  -1   65.59    5.00
   4  -3  -1   67.49    5.70
   4  -3  -1   70.29    5.40
  -4   3   1   72.79    8.80
  -4   3   1   65.79    4.80
  -4   3   1   60.09    5.80
  -4   3   1   69.19    5.40
   3  -3  -1   23.40    2.30
   3  -3  -1   26.00    2.70
   3  -3  -1   33.40    4.60
   3  -3  -1   25.50    3.10
   3  -3  -1   25.80    2.50
  -3   3   1   27.80    4.70
  -3   3   1   20.30    2.30
  -3   3   1   28.40    2.70
  -3   3   1   32.00    5.40
   2  -3  -1  183.18   12.30
   2  -3  -1  187.08   11.80
   2  -3  -1  190.78   11.10
  -2   3   1  194.98   11.80
  -2   3   1  176.98   12.00
  -2   3   1  180.18   11.20
  -2   3   1  184.98   11.60
   1  -3  -1   43.80    3.70
   1  -3  -1   38.70   28.10
   1  -3  -1   51.99    6.20
   1  -3  -1   42.60    3.00
  -1   3   1   44.70    3.20
  -1   3   1   44.50   22.50
  -1   3   1   41.40    3.90
  -1   3   1   41.90    3.10
  -1   3   1   44.70    3.20
  -1   3   1   40.20    3.90
   0  -3  -1  159.58    9.90
   0  -3  -1  149.29    9.10
   0   3   1  149.49    9.40
   0   3   1  159.38    9.20
   0   3   1  157.58    9.20
   0   3   1  156.68    9.70
   0   3   1  197.38   32.90
   1   3   1    9.50    8.90
   2   3   1    7.40   20.30
   2   3   1   12.80    7.40
  -3  -3  -1 1096.09   60.19
   3   3   1 1047.90   60.69
   3   3   1 1098.89   59.99
   3   3   1  964.80   60.39
   3   3   1 1171.48   65.99
   3   3   1  962.30   91.19
  -4  -3  -1  361.06   19.40
  -4  -3  -1  332.57   18.60
   4   3   1  269.97   27.70
   4   3   1  290.57   18.80
   4   3   1  330.37   19.50
  -5  -3  -1   51.39    4.50
  -5  -3  -1   53.89    3.60
   5   3   1   53.39    4.80
   5   3   1   53.69    4.00
  -6  -3  -1  259.57   14.90
  -6  -3  -1  237.38   15.90
   6   3   1  250.87   15.10
   6   3   1  250.87   15.10
   6   3   1  237.88   14.40
   6   3   1  246.98   14.60
   6   3   1  260.17   16.40
  -7  -3  -1  131.59    8.10
  -7  -3  -1  141.39    8.70
  -7  -3  -1  127.19    8.50
  -7  -3  -1  117.49    9.60
   7   3   1  127.69    8.10
   7   3   1  128.49    8.00
   7   3   1  117.19    8.30
   7   3   1  114.19    9.90
   7   3   1  123.09    8.70
   7   3   1  138.29    7.90
   7   3   1  149.88   10.90
  -8  -3  -1  360.36   19.90
  -8  -3  -1  323.97   19.30
  -8  -3  -1  282.67   21.30
  -8  -3  -1  345.47   19.50
   8   3   1  310.97   19.30
   8   3   1  303.27   22.40
   8   3   1  323.87   19.50
   8   3   1  333.27   19.60
   8   3   1  340.07   19.20
   8   3   1  343.17   19.50
   8   3   1  297.37   19.90
   8   3   1  341.97   19.40
  -9  -3  -1  190.68   11.40
  -9  -3  -1  190.88   11.40
  -9  -3  -1  193.18   11.80
   9   3   1  177.58   11.50
   9   3   1  181.88   11.20
   9   3   1  182.08   12.10
   9   3   1  204.48   16.00
   9   3   1  193.08   11.40
   9   3   1  175.98   11.60
   9   3   1  170.08   11.40
 -10  -3  -1    4.70    1.30
 -10  -3  -1    4.60    1.70
 -10  -3  -1    3.10    1.20
  10   3   1    2.70    0.90
  10   3   1    2.90    1.30
  10   3   1    3.20    1.20
  10   3   1    4.80    1.20
 -11  -3  -1  338.97   19.70
 -11  -3  -1  362.46   19.60
  11   3   1  315.87   19.30
 -12  -3  -1    3.80    1.10
   9  -4  -1   17.50    1.80
  -9   4   1   14.20    1.90
  -9   4   1   15.40    1.60
   8  -4  -1    0.70    1.00
   8  -4  -1    1.30    1.30
   8  -4  -1   -0.30    1.40
  -8   4   1   -0.30    1.10
  -8   4   1   -0.30    0.90
   7  -4  -1    3.80    1.20
   7  -4  -1    1.30    1.30
   7  -4  -1    2.50    1.80
  -7   4   1    1.40    1.10
  -7   4   1    4.20    1.40
  -7   4   1    3.50    1.60
   6  -4  -1  184.78   11.40
   6  -4  -1  174.58   11.60
   6  -4  -1  139.99   12.10
   6  -4  -1  172.08   10.80
  -6   4   1  179.48   10.90
  -6   4   1  165.68   10.20
  -6   4   1  158.58   11.20
   5  -4  -1   -0.30    1.30
   5  -4  -1    0.20    1.80
   5  -4  -1    2.20    0.90
   5  -4  -1    0.40    1.40
   5  -4  -1    0.70    1.10
  -5   4   1    0.80    1.40
  -5   4   1    1.40    1.00
  -5   4   1   -0.30    1.80
  -5   4   1    4.80    2.20
  -5   4   1    2.20    1.50
   4  -4  -1    0.60    2.10
   4  -4  -1    1.90    1.70
   4  -4  -1    1.10    1.10
   4  -4  -1   -0.90    7.00
   4  -4  -1    0.90    1.00
   4  -4  -1    0.30    0.80
   4  -4  -1    0.40    1.20
  -4   4   1    1.90    1.40
  -4   4   1    0.70    1.20
  -4   4   1   14.10    7.10
  -4   4   1    0.00    1.20
  -4   4   1    1.20    1.50
  -4   4   1    0.70    1.30
   3  -4  -1   19.80    2.20
   3  -4  -1   20.70    3.40
   3  -4  -1   22.90    2.70
   3  -4  -1   15.90    5.90
  -3   4   1   21.70    2.80
  -3   4   1   14.60    2.80
  -3   4   1   16.80    4.70
   2  -4  -1  587.74   35.70
   2  -4  -1  644.44   35.30
   2  -4  -1  617.94   37.00
   2  -4  -1  652.13   36.40
  -2   4   1  607.54   36.40
  -2   4   1  578.04   35.80
  -2   4   1  605.54   35.40
   1  -4  -1   32.10    2.50
   1  -4  -1   34.20    3.40
  -1   4   1   27.40    2.70
  -1   4   1   30.40    2.60
  -1   4   1   28.90    2.50
  -1   4   1   30.00    3.70
  -1   4   1   37.70   26.90
   0  -4  -1   22.50    1.90
   0  -4  -1   25.70    2.80
   0   4   1   25.30    2.10
   0   4   1   21.40    2.00
   0   4   1   24.80    2.20
   0   4   1   29.70   22.60
   0   4   1   22.30    1.70
   0   4   1   25.90    3.10
  -1  -4  -1  760.72   43.60
  -1  -4  -1  714.53   42.30
   1   4   1  781.42   54.09
   1   4   1  750.32   42.80
  -2  -4  -1   56.29    3.70
   2   4   1   72.59   34.80
   2   4   1   65.09    4.60
   2   4   1   56.49    4.20
   2   4   1   48.20    5.80
   2   4   1   54.49   12.70
  -3  -4  -1  480.85   28.30
   3   4   1  506.35   36.50
   3   4   1  501.45   28.60
   3   4   1  508.05   29.30
  -4  -4  -1   78.09    5.40
   4   4   1   79.89   10.40
   4   4   1   88.69    5.60
   4   4   1   84.19    6.30
  -5  -4  -1   69.49    4.60
   5   4   1   72.09    5.20
   5   4   1   71.39    5.90
  -6  -4  -1   59.39    4.10
   6   4   1   55.99    5.50
   6   4   1   57.19    3.90
   6   4   1   60.99    4.50
   6   4   1   51.29    3.90
   6   4   1   51.19    3.90
  -7  -4  -1   84.69    6.00
  -7  -4  -1   82.09    6.30
  -7  -4  -1   87.29    6.30
   7   4   1   85.89    7.90
   7   4   1   90.69    5.80
   7   4   1   88.39    5.60
   7   4   1   89.29    6.70
   7   4   1   90.79    5.80
   7   4   1   90.09    6.00
  -8  -4  -1    3.30    1.30
  -8  -4  -1    4.90    1.60
  -8  -4  -1    1.80    1.50
   8   4   1    3.90    1.30
   8   4   1    2.80    1.10
   8   4   1    2.40    2.40
   8   4   1    1.30    1.40
   8   4   1    2.00    0.90
  -9  -4  -1   45.90    4.60
  -9  -4  -1   36.80    3.80
  -9  -4  -1   35.90    3.70
   9   4   1   25.70    5.50
   9   4   1   37.70    3.70
   9   4   1   39.70    3.50
   9   4   1   33.60    3.20
   9   4   1   42.40    4.60
   9   4   1   41.20    3.20
   9   4   1   31.00    3.60
 -10  -4  -1    7.50    2.90
 -10  -4  -1    3.40    1.20
 -10  -4  -1    3.20    1.20
  10   4   1    2.50    0.90
  10   4   1    0.70    1.00
  10   4   1    1.90    1.10
  10   4   1    2.40    1.00
  10   4   1    2.00    1.00
 -11  -4  -1   40.40    3.00
 -11  -4  -1   40.30    3.00
  11   4   1   36.60    3.30
 -12  -4  -1    1.70    1.00
   9  -5  -1   13.70    1.30
   8  -5  -1   50.99    3.80
  -8   5   1   50.39    3.90
  -8   5   1   47.80    3.40
   7  -5  -1    3.70    1.10
   7  -5  -1    5.80    1.50
  -7   5   1    3.80    1.20
  -7   5   1    5.90    1.70
   6  -5  -1    5.10    2.10
   6  -5  -1    2.60    1.50
   6  -5  -1    3.50    1.30
  -6   5   1    4.40    1.50
  -6   5   1    5.80    1.90
   5  -5  -1    3.00    1.50
   5  -5  -1    0.30    1.50
   5  -5  -1    2.30    0.90
  -5   5   1    2.10    1.60
  -5   5   1    1.60    1.40
  -5   5   1    0.10    2.70
   4  -5  -1  134.59    9.20
   4  -5  -1  129.39    8.70
   4  -5  -1  130.59    9.10
   4  -5  -1  124.09    8.90
   4  -5  -1  121.59    8.20
  -4   5   1  138.89   10.40
  -4   5   1  141.79    9.00
  -4   5   1  126.39    8.60
  -4   5   1  123.79    8.60
  -4   5   1  149.09    9.90
  -4   5   1  143.19   17.40
   3  -5  -1   32.40    3.30
   3  -5  -1   32.80    3.30
   3  -5  -1   37.90    5.20
   3  -5  -1   43.00    9.90
   3  -5  -1   28.60    3.00
   3  -5  -1   31.10    3.00
   3  -5  -1   30.90    2.80
  -3   5   1   29.70    3.10
  -3   5   1   29.00    3.30
  -3   5   1   45.30    7.10
  -3   5   1   35.50    3.20
  -3   5   1   35.50    4.20
   2  -5  -1   16.40    2.70
   2  -5  -1    5.40    7.70
   2  -5  -1    9.70    2.60
   2  -5  -1    8.10    1.50
   2  -5  -1   10.70    1.60
  -2   5   1    7.50    1.70
  -2   5   1   10.10    4.00
  -2   5   1   10.30    1.70
  -2   5   1    6.50    1.70
   1  -5  -1    1.40    1.90
   1  -5  -1    4.60    1.10
  -1   5   1    3.10    1.00
  -1   5   1    3.10    2.70
  -1   5   1    1.80    1.00
   0  -5  -1  346.07   21.10
   0  -5  -1  323.17   19.60
   0   5   1  348.07   20.10
  -1  -5  -1   55.49    5.20
   1   5   1   57.89    4.50
  -2  -5  -1   60.39    5.60
   2   5   1   52.49    8.30
   2   5   1   62.09    4.90
   2   5   1   64.19    4.80
   3   5   1   50.19    4.30
   3   5   1   47.80    4.00
   3   5   1   38.90    9.40
  -4  -5  -1  745.93   43.40
   4   5   1  770.42   43.70
   4   5   1  778.02   44.80
  -5  -5  -1   34.00    2.60
   5   5   1   32.70    2.50
   5   5   1   29.50    2.30
   5   5   1   30.50    3.70
  -6  -5  -1   28.90    3.50
   6   5   1   22.10    2.30
   6   5   1   13.80    3.00
   6   5   1   17.50    2.50
   6   5   1   21.20    1.90
   6   5   1   22.10    2.10
   6   5   1   21.80    1.80
  -7  -5  -1  522.35   29.00
  -7  -5  -1  451.85   28.80
  -7  -5  -1  504.45   28.90
   7   5   1  498.05   28.60
   7   5   1  487.45   29.00
   7   5   1  497.75   28.60
   7   5   1  501.05   31.40
  -8  -5  -1   15.70    2.10
  -8  -5  -1   12.30    2.20
  -8  -5  -1   12.40    2.30
   8   5   1   10.50    3.40
   8   5   1   12.90    1.80
   8   5   1   12.60    2.00
   8   5   1   13.30    1.90
   8   5   1   14.70    1.60
  -9  -5  -1    1.30    1.40
  -9  -5  -1    0.20    1.00
  -9  -5  -1    2.20    1.30
   9   5   1    1.90    1.10
   9   5   1    4.40    3.90
   9   5   1    2.20    0.80
   9   5   1    2.70    1.20
   9   5   1    2.10    1.00
   9   5   1    1.70    1.30
 -10  -5  -1   95.19    6.00
 -10  -5  -1   97.39    6.00
 -10  -5  -1   90.99    6.90
  10   5   1   86.39    5.80
  10   5   1   80.39    6.20
  10   5   1   91.29    5.60
  10   5   1   85.39    6.10
 -11  -5  -1   -0.60    0.80
 -11  -5  -1    0.60    0.70
  11   5   1    0.50    0.80
   8  -6  -1   39.40    3.00
   7  -6  -1   43.90    3.20
   7  -6  -1   46.80    3.80
  -7   6   1   44.60    3.20
  -7   6   1   46.20    3.90
   6  -6  -1   43.70    3.60
   6  -6  -1   43.70    4.20
  -6   6   1   41.70    3.50
  -6   6   1   45.40    4.30
   5  -6  -1   94.49    6.80
   5  -6  -1  107.59    6.30
   5  -6  -1   79.69    7.10
  -5   6   1   82.99    7.10
  -5   6   1  111.09    6.80
   4  -6  -1    0.90    1.20
   4  -6  -1   -0.10    1.40
   4  -6  -1    1.50    1.10
   4  -6  -1    0.90    0.90
  -4   6   1   -0.10    1.70
  -4   6   1    0.10    1.40
  -4   6   1   -0.30    1.20
   3  -6  -1  146.99   10.00
   3  -6  -1  157.08   10.60
   3  -6  -1  151.78   10.20
  -3   6   1  146.69   15.60
  -3   6   1  162.88   10.40
  -3   6   1  164.18   11.00
  -3   6   1  166.38   10.00
   2  -6  -1  379.46   21.20
   2  -6  -1  367.16   22.40
   2  -6  -1  341.27   21.80
   2  -6  -1  369.36   21.50
  -2   6   1  382.46   21.30
  -2   6   1  376.16   22.10
  -2   6   1  362.56   21.50
  -2   6   1  382.46   24.20
  -2   6   1  315.37   21.80
   1  -6  -1   25.70    4.00
   1  -6  -1   24.00    2.30
  -1   6   1   23.10    3.20
  -1   6   1   19.50    2.80
  -1   6   1   18.40    2.20
   0  -6  -1   31.80    2.70
   0  -6  -1   41.60    4.60
   0   6   1   37.30    3.90
   0   6   1   32.70    2.90
   0   6   1   29.80    3.10
   0   6   1   33.30    4.40
  -1  -6  -1   31.60    4.60
  -1  -6  -1   32.10    2.70
   1   6   1   36.10    3.40
   1   6   1   33.90    4.10
  -2  -6  -1  138.99    8.70
  -2  -6  -1  135.39   10.70
   2   6   1  144.69    9.70
   2   6   1  141.69    9.50
  -3  -6  -1  137.89   10.80
  -3  -6  -1  141.79    8.70
   3   6   1  137.49    9.20
   3   6   1  140.49    9.80
  -4  -6  -1    5.90    1.10
   4   6   1    8.00    2.10
   4   6   1    6.30    1.40
   4   6   1    4.70    1.80
   4   6   1    5.30    1.00
   4   6   1    5.20    1.00
   4   6   1    5.70    1.80
   4   6   1    7.80    1.60
  -5  -6  -1   13.70    2.30
   5   6   1    8.50    1.10
   5   6   1   12.70    3.00
   5   6   1    8.20    1.20
   5   6   1    7.10    2.20
   5   6   1    8.20    1.40
  -6  -6  -1   15.50    2.10
  -6  -6  -1   12.30    1.60
  -6  -6  -1   10.50    1.60
   6   6   1   10.50    2.30
   6   6   1   10.60    1.40
   6   6   1   11.40    2.00
   6   6   1    9.10    1.40
   6   6   1   10.00    2.90
   6   6   1   10.10    1.30
  -7  -6  -1  102.79    7.90
  -7  -6  -1  118.69    7.80
  -7  -6  -1  122.19    7.80
   7   6   1  127.89   10.50
   7   6   1  124.79    7.50
   7   6   1  114.59    7.50
   7   6   1  117.49    7.60
   7   6   1  117.59    7.10
  -8  -6  -1    0.10    1.10
  -8  -6  -1    0.70    1.40
   8   6   1    1.70    1.00
   8   6   1    2.30    1.10
   8   6   1    0.40    0.60
   8   6   1    1.00    2.20
   8   6   1   -0.40    1.00
  -9  -6  -1   92.19    6.20
  -9  -6  -1   89.79    6.40
  -9  -6  -1   87.29    5.80
   9   6   1   88.49    5.70
   9   6   1   82.49    5.50
   9   6   1   95.49    6.30
   9   6   1   84.09    5.80
   9   6   1   83.69    5.40
   9   6   1   77.39    5.80
 -10  -6  -1    0.80    1.30
 -10  -6  -1    1.90    1.30
 -10  -6  -1    2.40    1.10
  10   6   1    2.00    0.70
  10   6   1    1.10    0.90
  10   6   1    2.40    0.90
 -11  -6  -1   17.90    2.00
 -11  -6  -1   14.80    1.60
  11   6   1   15.80    1.80
   7  -7  -1    8.20    1.40
   6  -7  -1    0.70    1.00
  -6   7   1    4.00    1.90
  -6   7   1    1.70    0.70
   5  -7  -1   89.89    6.00
   5  -7  -1   78.89    6.40
  -5   7   1   88.59    5.60
  -5   7   1   76.39    6.40
   4  -7  -1   14.10    2.40
   4  -7  -1   14.20    1.90
   4  -7  -1   13.10    4.20
  -4   7   1   14.10    2.50
   3  -7  -1   16.50    2.50
   3  -7  -1   19.00    2.80
   3  -7  -1   18.30    2.20
   3  -7  -1   26.40    3.10
  -3   7   1   24.60    3.10
  -3   7   1   17.10    2.20
   2  -7  -1   49.10    3.70
   2  -7  -1   49.10    4.00
   2  -7  -1   49.20    4.10
   2  -7  -1   42.20    4.50
  -2   7   1   43.60    5.30
  -2   7   1   43.90    4.10
   1  -7  -1    0.90    0.80
   1  -7  -1    1.40    1.00
   1  -7  -1    0.80    1.00
  -1   7   1    0.30    1.00
  -1   7   1    0.20    1.00
  -1   7   1    0.40    1.30
  -1   7   1   -0.10    1.40
   0  -7  -1   56.19    4.30
   0  -7  -1   53.69    4.20
   0  -7  -1   54.59    6.30
   0  -7  -1   54.39    4.00
   0   7   1   53.89    4.80
   0   7   1   58.99    4.90
   0   7   1   59.89    4.80
   0   7   1   61.59    7.40
  -1  -7  -1  133.09   11.20
  -1  -7  -1  125.79    8.40
  -1  -7  -1  131.99    8.70
   1   7   1  137.29    9.00
   1   7   1  139.99   10.30
   1   7   1  138.19    8.60
   1   7   1  154.38   10.00
   1   7   1  149.29    9.40
  -2  -7  -1   23.00    4.50
  -2  -7  -1   30.30    2.60
  -2  -7  -1   38.60    3.80
  -2  -7  -1   32.60    3.30
   2   7   1   37.80    4.40
   2   7   1   27.30    2.60
   2   7   1   32.10    3.20
   2   7   1   34.10    3.80
   2   7   1   32.60    2.60
   2   7   1   36.20    4.00
  -3  -7  -1  172.68   10.30
  -3  -7  -1  166.98   13.20
  -3  -7  -1  158.98   10.40
   3   7   1  169.48   10.20
   3   7   1  174.58   10.90
   3   7   1  165.58   10.30
   3   7   1  160.38   10.60
   3   7   1  178.08   11.90
   3   7   1  181.18   11.30
  -4  -7  -1   40.90    3.20
  -4  -7  -1   44.10    3.30
  -4  -7  -1   38.40    3.10
   4   7   1   38.10    2.90
   4   7   1   40.10    4.40
   4   7   1   37.50    2.80
   4   7   1   42.20    4.50
   4   7   1   40.00    3.30
   4   7   1   36.20    3.10
   4   7   1   38.10    3.60
  -5  -7  -1  338.77   20.40
  -5  -7  -1  345.67   20.20
  -5  -7  -1  364.06   20.50
   5   7   1  340.67   20.80
   5   7   1  352.06   22.40
   5   7   1  332.27   20.30
   5   7   1  351.46   20.90
   5   7   1  342.87   20.00
   5   7   1  356.46   20.20
  -6  -7  -1  112.19    7.50
  -6  -7  -1  108.79    7.20
  -6  -7  -1  111.69    7.40
   6   7   1  152.28   13.90
   6   7   1  110.09    7.20
   6   7   1  105.39    7.50
   6   7   1  110.89    7.50
   6   7   1  121.09    7.20
  -7  -7  -1   27.10    2.90
  -7  -7  -1   29.30    2.90
  -7  -7  -1   29.40    3.20
   7   7   1   28.70    2.60
   7   7   1   28.50    2.20
   7   7   1   28.60    2.80
   7   7   1   24.20    4.60
   7   7   1   31.00    2.50
  -8  -7  -1  126.49    8.40
  -8  -7  -1  105.39    7.90
  -8  -7  -1  121.89    7.90
   8   7   1  115.09    7.60
   8   7   1  112.39    7.60
   8   7   1  126.69    7.20
   8   7   1  123.99    7.60
  -9  -7  -1    8.40    1.40
  -9  -7  -1    4.80    1.80
  -9  -7  -1    4.90    1.60
   9   7   1    5.60    1.10
   9   7   1    9.30    1.80
   9   7   1    8.90    1.50
   9   7   1    5.10    1.80
   9   7   1    7.40    1.00
 -10  -7  -1  103.59    6.50
 -10  -7  -1  105.29    7.40
 -10  -7  -1  109.49    6.60
  10   7   1  101.69    6.40
  10   7   1   99.49    6.80
 -11  -7  -1   67.19    4.50
 -11  -7  -1   78.49    4.60
  11   7   1   66.69    4.50
   6  -8  -1  132.19    8.40
   6  -8  -1  139.39    8.40
  -6   8   1  140.49    8.40
   5  -8  -1   -0.40    1.20
   5  -8  -1    1.80    1.20
   4  -8  -1   36.50    2.50
   4  -8  -1   31.40    3.20
   3  -8  -1  117.39    8.30
   3  -8  -1  122.39    7.70
   3  -8  -1  139.49    8.50
   3  -8  -1  124.89    8.80
  -3   8   1  113.89    7.60
   2  -8  -1  357.16   19.70
   2  -8  -1  293.97   21.40
   2  -8  -1  313.57   20.00
   2  -8  -1  326.47   19.10
  -2   8   1  319.17   19.60
   1  -8  -1    1.80    1.00
   1  -8  -1    1.30    0.90
   1  -8  -1    0.00    0.90
  -1   8   1    0.10    0.80
  -1   8   1    0.70    1.40
   0  -8  -1   30.20    2.70
   0  -8  -1   30.20    3.00
   0  -8  -1   31.80    3.10
   0   8   1   32.10    2.90
   0   8   1   27.10    3.60
  -1  -8  -1  321.67   19.60
  -1  -8  -1  370.66   20.30
  -1  -8  -1  342.17   20.10
   1   8   1  301.27   20.70
   1   8   1  356.46   20.70
   1   8   1  318.77   19.70
  -2  -8  -1  327.77   19.20
   2   8   1  312.57   20.30
   2   8   1  321.27   18.90
   2   8   1  319.27   20.40
   2   8   1  325.07   18.90
   2   8   1  305.07   18.80
   2   8   1  340.77   19.80
  -3  -8  -1   66.09    5.30
  -3  -8  -1   65.69    4.80
   3   8   1   65.09    6.40
   3   8   1   65.99    5.10
   3   8   1   61.19    5.90
   3   8   1   62.39    4.40
   3   8   1   62.09    4.40
  -4  -8  -1  173.68   10.90
  -4  -8  -1  185.58   10.80
  -4  -8  -1  183.08   11.10
   4   8   1  173.78   10.70
   4   8   1  168.88   12.60
   4   8   1  174.08   10.50
   4   8   1  168.28   11.30
   4   8   1  175.38   11.00
  -5  -8  -1   31.10    2.80
  -5  -8  -1   25.80    2.90
  -5  -8  -1   31.40    2.90
   5   8   1   29.80    2.50
   5   8   1   32.00    5.40
   5   8   1   28.30    3.10
   5   8   1   29.40    2.40
   5   8   1   30.00    2.80
  -6  -8  -1   14.20    1.80
  -6  -8  -1   12.60    2.00
  -6  -8  -1    6.50    1.70
   6   8   1    9.50    1.30
   6   8   1    7.10    2.60
   6   8   1   11.10    2.10
   6   8   1   10.00    1.50
   6   8   1   10.20    1.30
  -7  -8  -1   20.40    2.60
  -7  -8  -1   21.50    2.60
  -7  -8  -1   20.60    2.70
   7   8   1   22.90    1.80
   7   8   1   19.50    4.40
   7   8   1   21.80    2.20
   7   8   1   24.20    3.00
   7   8   1   23.40    2.20
  -8  -8  -1   -1.20    1.20
  -8  -8  -1    2.10    1.20
  -8  -8  -1    0.50    1.40
   8   8   1    0.60    0.80
   8   8   1    2.00    1.00
   8   8   1    1.90    1.10
   8   8   1    2.60    0.70
  -9  -8  -1  104.09    6.50
  -9  -8  -1  102.99    6.80
  -9  -8  -1  103.19    7.10
   9   8   1  104.39    6.90
   9   8   1   98.99    6.40
 -10  -8  -1    1.60    1.00
 -10  -8  -1    0.70    0.80
  10   8   1    2.90    1.10
  10   8   1    1.30    0.60
 -11  -8  -1    4.70    0.80
  11   8   1    5.60    0.90
   5  -9  -1   12.70    1.50
  -5   9   1   14.10    1.50
   4  -9  -1   54.79    3.70
  -4   9   1   44.30    3.70
   3  -9  -1   12.40    1.50
   3  -9  -1    9.70    1.80
  -3   9   1   11.00    1.80
   2  -9  -1    6.20    1.50
   2  -9  -1    4.50    1.10
   2  -9  -1   -0.80    2.20
  -2   9   1    5.20    1.20
   1  -9  -1   20.70    2.40
   1  -9  -1   22.90    2.70
   1  -9  -1   20.30    2.80
  -1   9   1   23.10    3.10
  -1   9   1   23.60    2.50
   0  -9  -1   22.40    2.30
   0  -9  -1   23.80    2.70
   0  -9  -1   17.80    2.30
   0   9   1   25.30    2.40
   0   9   1   24.10    3.40
  -1  -9  -1  107.19    9.10
  -1  -9  -1  123.89    8.00
  -1  -9  -1  128.19    8.30
   1   9   1  142.99    9.20
   1   9   1  129.39    8.10
  -2  -9  -1    1.80    0.90
  -2  -9  -1    1.50    1.00
  -2  -9  -1    2.10    1.10
   2   9   1    2.60    0.90
   2   9   1    3.50    1.60
  -3  -9  -1   24.90    2.30
  -3  -9  -1   23.00    2.60
  -3  -9  -1   27.40    2.60
   3   9   1   25.30    2.70
   3   9   1   25.60    2.10
   3   9   1   18.70    3.60
   3   9   1   23.70    2.90
   3   9   1   22.70    2.10
  -4  -9  -1   28.50    2.80
  -4  -9  -1   26.30    2.50
  -4  -9  -1   41.70    5.10
   4   9   1   27.00    2.90
   4   9   1   22.70    4.00
   4   9   1   25.60    2.20
   4   9   1   24.80    2.20
   4   9   1   26.40    2.70
  -5  -9  -1   55.79    4.50
  -5  -9  -1   54.19    5.50
  -5  -9  -1   61.89    4.50
   5   9   1   65.09    5.60
   5   9   1   54.29    4.40
   5   9   1   56.79    7.60
  -6  -9  -1   16.00    2.10
  -6  -9  -1   21.30    2.40
  -6  -9  -1   19.30    2.30
   6   9   1   19.90    2.00
   6   9   1   16.80    1.60
   6   9   1   17.10    1.80
   6   9   1   19.40    2.50
  -7  -9  -1  192.48   12.20
  -7  -9  -1  205.48   12.30
   7   9   1  205.58   12.00
   7   9   1  178.68   11.70
   7   9   1  195.38   11.80
   7   9   1  205.48   11.40
  -8  -9  -1   -0.10    1.40
  -8  -9  -1    1.30    1.00
  -8  -9  -1   -1.30    1.10
   8   9   1   -0.10    0.70
   8   9   1   -0.50    0.90
   8   9   1   -0.70    0.70
  -9  -9  -1   91.39    6.40
  -9  -9  -1   78.09    5.30
  -9  -9  -1   78.69    5.20
   9   9   1   80.19    5.00
   9   9   1   83.29    5.50
   9   9   1   76.19    5.00
 -10  -9  -1    6.00    0.90
  10   9   1    4.10    0.80
   4 -10  -1   32.40    2.20
  -4  10   1   30.70    2.20
   3 -10  -1   67.99    4.60
   2 -10  -1  117.89    7.10
   1 -10  -1    0.00    0.90
   1 -10  -1    0.20    0.70
  -1  10   1    0.40    0.70
   0 -10  -1    4.90    1.40
   0 -10  -1    1.90    0.90
   0  10   1    1.10    0.70
  -1 -10  -1   54.49    3.90
  -1 -10  -1   49.70    4.20
  -1 -10  -1   51.59    4.10
   1  10   1   54.19    3.80
   1  10   1   51.79    4.60
  -2 -10  -1    2.30    1.10
  -2 -10  -1    2.70    1.10
  -2 -10  -1    3.40    1.10
   2  10   1    3.00    1.20
   2  10   1    2.00    0.70
   2  10   1    3.00    1.30
  -3 -10  -1   42.60    3.30
  -3 -10  -1   40.40    3.50
  -3 -10  -1   43.00    3.50
   3  10   1   42.80    3.90
   3  10   1   40.20    3.40
   3  10   1   44.20    3.10
  -4 -10  -1    0.70    1.00
  -4 -10  -1    0.10    0.80
  -4 -10  -1   -0.80    0.60
   4  10   1    0.60    0.60
   4  10   1   -0.30    0.80
   4  10   1    0.30    0.80
  -5 -10  -1    3.80    1.10
  -5 -10  -1    4.20    1.20
  -5 -10  -1    6.60    1.50
   5  10   1    5.00    0.90
   5  10   1    4.80    1.00
  -6 -10  -1   -0.70    0.80
  -6 -10  -1    1.70    1.20
  -6 -10  -1    1.80    1.10
   6  10   1   -1.70    1.70
   6  10   1   -0.20    0.60
   6  10   1   -1.30    0.80
   6  10   1    0.30    0.70
   6  10   1   -0.50    0.80
  -7 -10  -1   12.30    1.70
   7  10   1    7.90    1.50
   7  10   1   13.20    1.60
  -8 -10  -1   87.29    6.20
   8  10   1  100.19    6.30
   8  10   1  101.19    6.00
  -9 -10  -1    1.30    0.60
   9  10   1    1.80    0.70
   2 -11  -1   49.99    3.40
  -2  11   1   40.60    3.20
  -2  11   1   47.10    3.00
   1 -11  -1    6.30    1.10
  -1  11   1    3.20    1.10
  -1  11   1    4.60    0.80
   0 -11  -1    2.40    0.80
   0 -11  -1    4.40    1.10
   0  11   1    4.40    0.90
   0  11   1    2.00    1.00
  -1 -11  -1   15.80    2.40
  -1 -11  -1   12.00    1.90
   1  11   1   11.10    1.30
   1  11   1    9.70    1.60
  -2 -11  -1   62.79    4.60
  -2 -11  -1   56.39    3.80
  -2 -11  -1   51.29    4.20
   2  11   1   53.89    3.90
   2  11   1   49.90    3.80
  -3 -11  -1  101.29    6.20
  -3 -11  -1   87.69    6.40
   3  11   1  103.99    6.20
   3  11   1   93.99    6.10
  -4 -11  -1    2.70    1.10
  -4 -11  -1    2.50    1.00
  -4 -11  -1    1.00    0.90
   4  11   1    2.00    0.60
   4  11   1    1.40    0.80
  -5 -11  -1   29.00    2.60
  -5 -11  -1   30.60    2.60
  -5 -11  -1   30.70    2.90
   5  11   1   31.00    3.00
  -6 -11  -1   16.70    1.90
  -6 -11  -1   14.30    1.70
   6  11   1   14.90    1.70
  -7 -11  -1   47.10    3.10
  -7 -11  -1   37.70    3.20
   7  11   1   43.70    2.90
  -8 -11  -1   16.20    1.50
   8  11   1   19.90    1.60
   0 -12  -1   52.89    3.40
  -1 -12  -1   11.90    1.30
  -2 -12  -1    3.10    0.80
   2  12   1    1.50    0.80
   3  12   1    8.50    1.80
  -4 -12  -1   -0.30    0.60
  -5 -12  -1    4.30    0.90
  -5 -12  -1    3.20    0.90
   5  12   1    4.80    0.90
  -6 -12  -1    2.20    0.70
   6  12   1    2.30    0.60
   5  12  -2    2.40    0.60
  -5 -12   2    4.80    0.90
   4  12  -2   52.09    3.50
  -4 -12   2   54.39    3.50
   3  12  -2   20.50    1.90
   3  12  -2   17.10    1.30
  -3 -12   2   21.20    1.80
   2  12  -2   14.20    1.10
  -2 -12   2   14.00    1.50
   1  12  -2   39.10    2.50
  -1 -12   2   39.50    2.70
   0 -12   2    2.20    0.80
  -7 -11   2  205.18   11.90
   6  11  -2    9.40    1.70
   6  11  -2   14.80    1.00
  -6 -11   2   11.10    1.50
   5  11  -2   20.40    1.50
   5  11  -2   21.00    2.00
  -5 -11   2   16.20    1.90
  -5 -11   2   20.60    2.10
   4  11  -2  184.98   11.00
  -4 -11   2  186.28   11.20
  -4 -11   2  196.18   11.40
   3  11  -2   63.39    4.10
  -3 -11   2   63.09    4.30
  -3 -11   2   68.79    4.60
   2  11  -2    0.30    0.60
  -2 -11   2    0.20    0.70
  -2 -11   2    0.80    1.10
   1  11  -2   17.70    1.60
  -1 -11   2   18.00    1.70
  -1 -11   2   16.40    1.90
   0  11  -2   81.39    5.10
   0 -11   2   76.59    5.20
  -1  11  -2  138.79    8.10
   1 -11   2  130.49    8.20
  -2  11  -2    1.40    0.50
   2 -11   2    0.70    0.60
   8  10  -2   65.49    4.30
  -8 -10   2   63.49    4.30
   7  10  -2    0.40    0.40
   7  10  -2    0.10    0.60
  -7 -10   2   -0.40    0.90
  -7 -10   2   -0.90    0.80
   6  10  -2   39.50    3.30
  -6 -10   2   45.90    4.40
  -6 -10   2   30.50    3.10
  -6 -10   2   27.10    4.00
   5  10  -2  139.39    8.80
  -5 -10   2  147.69    9.40
  -5 -10   2  151.18    9.30
  -5 -10   2  151.18    9.10
   4  10  -2    4.60    0.90
  -4 -10   2    3.60    1.30
  -4 -10   2    4.30    1.50
  -4 -10   2    4.50    1.20
   3  10  -2   27.30    2.30
  -3 -10   2   24.70    2.40
  -3 -10   2   28.30    2.70
   2  10  -2    3.40    1.10
   2  10  -2    3.30    0.90
  -2 -10   2    5.20    1.10
  -2 -10   2    4.50    1.20
   1  10  -2    0.30    0.60
   1  10  -2    0.20    1.00
  -1 -10   2    1.20    0.80
  -1 -10   2   -1.70    2.40
  -1 -10   2    0.30    0.80
  -1 -10   2    2.20    1.60
   0  10  -2    5.10    1.10
   0 -10   2    4.90    1.20
   0 -10   2    7.90    1.20
   0 -10   2    5.40    2.60
  -1  10  -2  113.29    7.10
   1 -10   2  119.59    7.20
   1 -10   2  112.09    7.70
   1 -10   2  101.39    6.80
  -2  10  -2  152.88    9.50
   2 -10   2  140.49    9.50
  -3  10  -2   29.30    2.30
   3 -10   2   23.50    2.10
   3 -10   2   18.90    2.40
  -4  10  -2    9.60    1.10
   4 -10   2   11.10    1.60
   8   9  -2   15.80    2.00
   8   9  -2   16.20    1.30
  -8  -9   2   13.60    1.70
  -8  -9   2   19.70    1.90
   7   9  -2  106.79    5.90
  -7  -9   2   90.09    6.50
  -7  -9   2   90.39    6.50
  -7  -9   2   90.29    6.80
   6   9  -2   18.10    2.20
   6   9  -2   15.60    1.70
  -6  -9   2   13.80    2.00
  -6  -9   2   14.60    2.00
  -6  -9   2   23.80    2.90
   5   9  -2    0.60    0.80
  -5  -9   2   -1.20    0.90
  -5  -9   2   -0.70    1.00
  -5  -9   2   -0.10    1.00
   4   9  -2   27.20    3.00
  -4  -9   2   27.40    3.50
  -4  -9   2   21.50    2.50
  -4  -9   2   15.90    3.10
   3   9  -2  269.67   15.50
   3   9  -2  246.98   16.30
  -3  -9   2  269.37   15.80
  -3  -9   2  252.27   15.80
  -3  -9   2  268.17   15.50
   2   9  -2    1.20    1.10
   2   9  -2    2.90    0.90
  -2  -9   2    1.00    1.00
  -2  -9   2    2.60    0.90
  -2  -9   2    3.10    1.30
   1   9  -2    6.60    1.40
  -1  -9   2    2.20    1.90
  -1  -9   2    5.10    1.30
  -1  -9   2    7.40    1.60
   0   9  -2   76.49    5.90
   0   9  -2   75.49    5.50
   0  -9   2   86.69    5.80
   0  -9   2   87.39    7.10
   0  -9   2   80.89    5.70
   0  -9   2   71.19    5.60
  -1   9  -2  211.98   13.10
  -1   9  -2  209.68   12.70
   1  -9   2  220.78   12.80
   1  -9   2  217.28   13.70
   1  -9   2  214.38   13.10
  -2   9  -2   15.90    2.20
  -2   9  -2   11.10    1.50
   2  -9   2   13.80    2.30
   2  -9   2   15.50    2.10
   2  -9   2   12.20    1.50
  -3   9  -2   42.30    4.00
  -3   9  -2   48.10    3.80
   3  -9   2   48.10    4.20
   3  -9   2   50.29    3.80
  -4   9  -2    9.80    1.50
   4  -9   2   13.30    1.60
  -5   9  -2   24.60    2.30
   5  -9   2   21.00    2.20
  10   8  -2    0.80    0.60
 -10  -8   2    0.30    0.60
 -10  -8   2   -0.40    0.70
   9   8  -2  142.99    8.70
  -9  -8   2  153.88    9.00
  -9  -8   2  154.28    9.00
   8   8  -2   87.29    5.50
   8   8  -2   87.79    5.40
   8   8  -2   84.59    5.50
  -8  -8   2   88.99    5.80
  -8  -8   2   87.09    5.90
  -8  -8   2   86.29    6.20
   7   8  -2    4.30    0.90
   7   8  -2    3.90    1.10
   7   8  -2    4.60    1.20
  -7  -8   2    4.00    1.60
  -7  -8   2    8.60    2.00
  -7  -8   2    3.90    1.50
   6   8  -2   92.79    8.60
   6   8  -2   73.79    5.70
   6   8  -2   68.89    5.30
  -6  -8   2   95.29    7.10
   5   8  -2   24.30    4.40
   5   8  -2   34.10    2.70
  -5  -8   2   36.00    3.20
  -5  -8   2   33.70    3.20
  -5  -8   2   30.60    3.10
   4   8  -2   18.00    3.70
   4   8  -2   21.10    2.10
  -4  -8   2   20.50    2.40
  -4  -8   2   21.50    2.40
  -4  -8   2   24.50    2.80
   3   8  -2  202.08   12.10
   3   8  -2  187.48   13.40
  -3  -8   2  195.68   12.30
  -3  -8   2  201.38   12.00
  -3  -8   2  206.08   12.40
   2   8  -2   25.00    2.90
   2   8  -2   24.60    2.80
   2   8  -2   27.40    2.50
  -2  -8   2   28.40    2.70
  -2  -8   2   24.30    2.40
  -2  -8   2   24.60    2.60
   1   8  -2   18.10    2.00
   1   8  -2   21.80    2.30
   1   8  -2   22.70    2.80
  -1  -8   2   19.90    2.00
  -1  -8   2   19.30    2.30
  -1  -8   2   19.50    2.30
   0   8  -2  136.79    9.00
   0   8  -2  139.49    8.70
   0  -8   2  135.59    9.00
   0  -8   2  144.59    8.70
   0  -8   2  146.69    9.10
   0  -8   2  143.89    9.60
  -1   8  -2  162.98   10.60
  -1   8  -2  173.08   10.30
   1  -8   2  173.78   10.20
   1  -8   2  162.28   10.50
   1  -8   2  172.08   11.10
   1  -8   2  163.28   10.60
  -2   8  -2  138.79    8.50
  -2   8  -2  128.79    8.70
   2  -8   2  131.69    9.20
   2  -8   2  134.99    8.70
   2  -8   2  135.19    8.30
  -3   8  -2   10.20    1.60
  -3   8  -2   11.60    1.90
   3  -8   2   11.50    2.20
   3  -8   2   12.40    1.50
   3  -8   2   20.30    2.70
  -4   8  -2  130.89    8.70
   4  -8   2  138.89    9.10
   4  -8   2  124.69    8.40
  -5   8  -2   41.00    3.20
   5  -8   2   38.80    3.20
  -6   8  -2   25.70    2.10
  -6   8  -2   31.10    2.50
   6  -8   2   31.70    2.60
   7  -8   2   65.29    4.20
  10   7  -2   43.60    3.20
 -10  -7   2   46.80    3.10
 -10  -7   2   44.40    3.00
   9   7  -2   11.90    1.40
  -9  -7   2   11.30    2.00
  -9  -7   2   12.70    1.60
  -9  -7   2   11.00    1.50
   8   7  -2   -0.70    0.80
   8   7  -2    1.80    1.00
   8   7  -2    0.90    0.70
  -8  -7   2    1.50    1.10
  -8  -7   2   -1.10    1.10
  -8  -7   2    1.70    1.50
   7   7  -2  220.38   11.70
  -7  -7   2  196.78   12.50
  -7  -7   2  171.48   12.10
  -7  -7   2  181.48   12.50
   6   7  -2    7.90    1.40
   6   7  -2    9.00    2.70
  -6  -7   2   10.90    2.00
  -6  -7   2   12.90    2.10
  -6  -7   2    7.70    1.60
   5   7  -2  262.57   15.50
   5   7  -2  272.47   17.20
   5   7  -2  258.27   17.90
  -5  -7   2  266.67   15.90
  -5  -7   2  247.98   15.80
  -5  -7   2  268.07   15.70
   4   7  -2  289.17   17.90
   4   7  -2  275.97   16.60
   4   7  -2  259.77   18.20
  -4  -7   2  293.37   16.60
  -4  -7   2  273.47   16.70
  -4  -7   2  284.17   16.80
   3   7  -2  693.23   42.80
   3   7  -2  650.93   41.10
   3   7  -2  724.33   41.90
   3   7  -2  740.23   41.40
  -3  -7   2  759.72   41.40
  -3  -7   2  762.92   46.00
  -3  -7   2  769.42   41.70
  -3  -7   2  712.03   41.50
   2   7  -2  282.87   16.60
   2   7  -2  277.77   17.10
   2   7  -2  267.47   16.30
  -2  -7   2  258.57   19.20
  -2  -7   2  288.37   16.50
  -2  -7   2  281.17   16.70
  -2  -7   2  299.97   16.80
   1   7  -2   26.20    2.50
   1   7  -2   23.00    3.10
   1   7  -2   28.60    3.00
   1   7  -2   25.30    2.30
  -1  -7   2   25.10    2.30
  -1  -7   2   30.30    3.80
  -1  -7   2   26.30    2.60
   0   7  -2   63.89    4.80
   0   7  -2   58.69    4.00
   0   7  -2   56.49    4.30
   0  -7   2   47.00    7.50
   0  -7   2   53.99    4.60
   0  -7   2   53.79    3.90
   0  -7   2   58.09    4.30
   0  -7   2   52.09    4.20
  -1   7  -2  159.08    9.70
  -1   7  -2  154.78   10.30
  -1   7  -2  154.68    9.90
   1  -7   2  151.18   12.00
   1  -7   2  150.58   10.20
   1  -7   2  162.38    9.50
   1  -7   2  155.88    9.80
   1  -7   2  157.08    9.90
  -2   7  -2    3.30    1.20
  -2   7  -2    1.20    0.90
   2  -7   2    3.10    1.30
   2  -7   2    2.40    1.00
   2  -7   2    5.00    1.10
   2  -7   2    3.00    2.00
  -3   7  -2   22.20    2.60
   3  -7   2   27.50    3.00
   3  -7   2   19.50    2.10
   3  -7   2   24.20    3.20
  -4   7  -2    9.50    1.80
   4  -7   2    7.20    1.60
   4  -7   2    5.60    1.80
  -5   7  -2   22.90    2.60
   5  -7   2   15.50    2.40
   5  -7   2   21.30    2.40
  -6   7  -2   19.80    2.10
   6  -7   2   16.60    1.90
   6  -7   2   18.80    2.60
  -7   7  -2    3.70    0.80
  -7   7  -2    2.20    1.30
   7  -7   2    6.10    1.20
   8  -7   2    0.60    0.50
 -11  -6   2    2.80    0.70
  10   6  -2    1.90    0.70
  10   6  -2    0.00    0.80
 -10  -6   2    2.00    0.90
 -10  -6   2    0.80    0.80
   9   6  -2  199.48   11.60
  -9  -6   2  200.48   11.80
  -9  -6   2  195.48   11.70
  -9  -6   2  181.28   12.00
   8   6  -2   75.39    8.50
   8   6  -2   79.89    5.00
   8   6  -2   76.89    5.20
  -8  -6   2   71.69    5.40
  -8  -6   2   71.59    5.70
  -8  -6   2   79.19    5.50
   7   6  -2    3.60    1.00
   7   6  -2    1.20    1.00
   7   6  -2    6.50    3.00
   7   6  -2    2.70    1.10
  -7  -6   2    2.50    1.40
  -7  -6   2    3.60    1.60
  -7  -6   2   -1.20    1.30
   6   6  -2   35.00    5.80
   6   6  -2   26.90    3.30
   6   6  -2   26.70    3.90
   6   6  -2   25.80    2.50
   6   6  -2   16.90    4.10
  -6  -6   2   36.30    3.20
  -6  -6   2   27.80    2.90
  -6  -6   2   27.60    3.00
   5   6  -2  200.98   11.60
   5   6  -2  199.68   13.20
   5   6  -2  204.98   14.00
   5   6  -2  184.88   11.50
  -5  -6   2  188.18   11.70
  -5  -6   2  190.48   11.80
  -5  -6   2  189.68   11.80
   4   6  -2   59.79    3.90
   4   6  -2   59.09    5.80
   4   6  -2   57.39    5.40
   4   6  -2   46.60    4.00
  -4  -6   2   57.69    4.20
  -4  -6   2   56.69    4.00
  -4  -6   2   63.29    4.40
   3   6  -2    2.20    1.90
   3   6  -2    3.20    1.20
   3   6  -2    1.80    1.10
   3   6  -2    3.50    2.60
  -3  -6   2    2.70    1.00
  -3  -6   2    1.20    0.80
   2   6  -2   51.99    5.30
   2   6  -2   38.60    3.50
   2   6  -2   43.40    4.00
   2   6  -2   41.90    3.20
   2   6  -2   41.40    4.90
  -2  -6   2   46.20    3.30
  -2  -6   2   40.30    4.70
  -2  -6   2   44.40    3.10
  -2  -6   2   39.90    3.30
   1   6  -2    4.90    1.40
   1   6  -2    9.10    1.50
   1   6  -2    5.30    1.40
  -1  -6   2    7.20    2.30
  -1  -6   2    8.30    1.50
  -1  -6   2   10.60   11.50
  -1  -6   2    5.10    1.00
  -1  -6   2    6.70    1.30
   0   6  -2  234.88   14.20
   0   6  -2  220.78   13.80
   0   6  -2  244.58   15.80
   0   6  -2  226.48   13.50
   0  -6   2  232.28   15.20
   0  -6   2  225.38   13.70
   0  -6   2  191.08   19.80
   0  -6   2  227.78   13.70
   0  -6   2  220.98   13.40
   0  -6   2  269.37   16.40
  -1   6  -2  122.29   10.60
  -1   6  -2  113.89    7.80
  -1   6  -2  117.19    6.90
  -1   6  -2  101.99    7.40
   1  -6   2  110.29    7.00
   1  -6   2  112.29    7.30
   1  -6   2  106.99    7.60
   1  -6   2  125.49   14.40
   1  -6   2  112.89    7.30
   1  -6   2  121.99    8.70
  -2   6  -2  104.29    6.60
  -2   6  -2   98.99    6.80
  -2   6  -2  101.09    6.20
   2  -6   2   94.79    6.90
   2  -6   2   95.69    7.60
   2  -6   2   98.89    6.60
   2  -6   2   70.29   12.00
   2  -6   2   98.39    6.20
   2  -6   2  100.69    8.00
   2  -6   2  101.49    6.60
  -3   6  -2   30.20    3.20
  -3   6  -2   27.80    2.70
  -3   6  -2   32.80    3.10
   3  -6   2   30.30    3.30
   3  -6   2   35.10    4.60
   3  -6   2   31.60    3.00
   3  -6   2   34.40    2.60
  -4   6  -2   32.10    6.30
  -4   6  -2   34.00    3.20
  -4   6  -2   42.80    3.80
  -4   6  -2   42.20    4.00
   4  -6   2   46.40    3.40
   4  -6   2   42.10    3.60
   4  -6   2   34.10    5.60
   4  -6   2   47.10    4.20
  -5   6  -2  209.08   12.30
  -5   6  -2  193.18   12.90
  -5   6  -2  220.58   13.40
   5  -6   2  199.58   12.80
   5  -6   2  211.38   13.50
  -6   6  -2   79.89    6.70
  -6   6  -2   94.29    6.30
  -6   6  -2   92.09    5.70
   6  -6   2   90.19    5.90
   6  -6   2   73.39    6.40
  -7   6  -2  116.09    7.40
   7  -6   2  114.89    7.80
  -8   6  -2   30.60    2.30
  -8   6  -2   27.00    2.40
   8  -6   2   31.20    2.50
 -11  -5   2    1.80    0.90
  10   5  -2   42.00    3.20
  10   5  -2   40.60    3.00
 -10  -5   2   37.60    3.10
   9   5  -2  246.38   14.00
  -9  -5   2  204.78   14.40
  -9  -5   2  237.18   14.00
  -9  -5   2  251.37   14.20
   8   5  -2   27.60    2.50
   8   5  -2   25.10    4.60
   8   5  -2   31.20    2.80
  -8  -5   2   30.00    3.30
  -8  -5   2   29.40    3.10
  -8  -5   2   32.30    3.00
   7   5  -2    1.70    2.10
   7   5  -2    0.50    0.80
   7   5  -2    1.50    1.10
   7   5  -2    1.40    1.00
  -7  -5   2   -0.50    1.40
  -7  -5   2    1.30    1.40
  -7  -5   2    1.10    1.50
   6   5  -2  111.79    7.00
   6   5  -2   96.49    9.20
   6   5  -2  115.39    7.20
   6   5  -2   95.39    7.00
   6   5  -2  121.19    8.70
  -6  -5   2  118.49    7.50
  -6  -5   2  123.79    7.60
  -6  -5   2  104.09    7.50
   5   5  -2   44.20    3.10
   5   5  -2   39.20    3.50
   5   5  -2   43.60    3.80
   5   5  -2   46.20    5.50
   5   5  -2   45.00    4.90
  -5  -5   2   43.10    3.50
  -5  -5   2   41.30    3.40
  -5  -5   2   42.00    3.40
   4   5  -2   11.70    2.60
   4   5  -2   12.70    2.60
   4   5  -2    9.90    2.40
   4   5  -2   13.20    1.40
  -4  -5   2   11.50    1.80
  -4  -5   2   15.40    1.60
   3   5  -2  386.96   23.90
   3   5  -2  407.96   24.80
   3   5  -2  388.66   23.50
  -3  -5   2  398.76   22.90
   2   5  -2   62.59    5.50
   2   5  -2   57.29    4.60
  -2  -5   2   57.49    4.00
  -2  -5   2   58.89    5.90
   1   5  -2   30.50    2.80
   1   5  -2   29.30    3.60
   1   5  -2   28.00    2.30
   1   5  -2   26.10    3.80
  -1  -5   2   30.60    3.50
  -1  -5   2   28.30    3.30
  -1  -5   2   27.80    2.30
   0   5  -2    2.20    0.80
   0   5  -2    4.70    2.80
   0   5  -2    2.30    0.80
   0   5  -2    3.10    1.70
   0   5  -2    2.70    0.90
   0  -5   2    3.80    1.40
   0  -5   2    1.90    5.20
   0  -5   2    2.80    0.90
   0  -5   2    3.70    1.50
  -1   5  -2   29.10    2.70
  -1   5  -2   31.10    4.50
  -1   5  -2   29.10    2.40
   1  -5   2   26.40    3.20
   1  -5   2   29.40    2.40
   1  -5   2   30.30    6.20
   1  -5   2   21.30    4.00
  -2   5  -2   59.09    4.90
  -2   5  -2   72.39    4.70
  -2   5  -2   64.59    4.50
   2  -5   2   63.19    4.40
   2  -5   2   62.89    5.30
   2  -5   2   55.69    4.40
   2  -5   2   59.29    5.00
  -3   5  -2   13.60    2.60
  -3   5  -2   -2.50    7.30
  -3   5  -2   12.50    1.70
  -3   5  -2   11.80    1.80
  -3   5  -2   11.10    2.20
  -3   5  -2   17.50    2.30
   3  -5   2   22.40    6.10
   3  -5   2   15.00    2.20
   3  -5   2   13.20    2.40
   3  -5   2   14.30    2.40
   3  -5   2    9.80    2.40
   3  -5   2   12.60    2.50
   3  -5   2   11.10    1.60
  -4   5  -2   18.30    2.40
  -4   5  -2   11.00    2.60
  -4   5  -2   18.60    3.40
  -4   5  -2   10.10    1.70
  -4   5  -2    4.40   12.30
  -4   5  -2   12.50    2.40
  -4   5  -2   12.40    2.10
   4  -5   2   11.60    1.70
   4  -5   2   12.30    1.50
   4  -5   2   16.70    2.90
   4  -5   2   20.50    9.60
   4  -5   2   13.90    2.40
  -5   5  -2    1.90    1.50
  -5   5  -2    1.10    1.10
  -5   5  -2   -0.50    2.70
  -5   5  -2    0.80    1.30
  -5   5  -2   -0.20    1.20
   5  -5   2    1.50    1.30
   5  -5   2   -1.30    1.80
   5  -5   2    0.70    1.10
  -6   5  -2   28.60    3.70
  -6   5  -2   25.00    2.40
  -6   5  -2   21.50    2.90
   6  -5   2   18.80    2.40
   6  -5   2   20.60    2.90
  -7   5  -2  212.78   12.70
  -7   5  -2  239.98   13.60
  -7   5  -2  208.78   13.80
   7  -5   2  212.98   13.80
   7  -5   2  189.78   15.10
   7  -5   2  228.18   13.00
  -8   5  -2    0.10    0.90
  -8   5  -2    1.50    1.40
   8  -5   2   -0.10    0.90
   9  -5   2  105.29    6.60
  11   4  -2   23.60    1.90
 -11  -4   2   25.20    2.10
  10   4  -2    2.80    0.90
  10   4  -2    1.90    1.00
 -10  -4   2    2.20    1.10
 -10  -4   2    1.70    1.00
   9   4  -2  149.09    9.10
   9   4  -2  143.69    9.30
   9   4  -2  142.19    9.40
  -9  -4   2  137.59    9.50
  -9  -4   2  147.99    9.10
  -9  -4   2  161.78    9.40
   8   4  -2    4.60    2.50
   8   4  -2    0.70    1.10
   8   4  -2    0.90    1.50
   8   4  -2    3.00    1.00
  -8  -4   2    2.40    1.30
  -8  -4   2    1.70    1.60
  -8  -4   2    1.90    1.30
   7   4  -2   17.00    2.20
   7   4  -2   15.60    1.80
   7   4  -2   16.40    2.50
   7   4  -2   16.50    4.00
  -7  -4   2   16.70    2.70
  -7  -4   2   14.10    2.20
  -7  -4   2   13.50    1.90
   6   4  -2   37.90    5.80
   6   4  -2   50.89    6.90
   6   4  -2   57.59    4.30
   6   4  -2   59.29    3.70
   6   4  -2   49.10    3.80
  -6  -4   2   51.29    4.30
  -6  -4   2   53.09    4.40
  -6  -4   2   45.20    4.30
   5   4  -2  138.19   10.50
  -5  -4   2  158.38    9.70
  -5  -4   2  157.58    9.60
  -5  -4   2  162.28    9.60
   4   4  -2   97.19    7.50
   4   4  -2  110.39    7.80
   4   4  -2  100.89    7.20
  -4  -4   2   95.39    6.30
   3   4  -2  121.09    8.90
   3   4  -2  130.99    8.40
   3   4  -2  124.49    8.60
   2   4  -2   78.19    5.90
   2   4  -2   78.89   18.10
   2   4  -2   80.89    6.20
   2   4  -2   79.29    5.60
  -2  -4   2   77.29    8.50
  -2  -4   2   78.99    5.00
   1   4  -2  630.04   36.80
   1   4  -2  667.93   51.29
   1   4  -2  650.13   36.00
   1   4  -2  597.44   36.10
  -1  -4   2  622.04   35.50
  -1  -4   2  604.64   36.80
   0   4  -2  322.57   19.20
   0   4  -2  333.47   20.30
   0   4  -2  331.17   19.10
   0   4  -2  317.37   19.20
   0   4  -2  364.36   41.50
   0   4  -2  341.47   20.00
   0  -4   2  321.77   19.40
   0  -4   2  316.57   18.90
   0  -4   2  414.66   75.49
   0  -4   2  328.67   19.80
   0  -4   2  337.67   20.80
  -1   4  -2  360.16   21.00
  -1   4  -2  369.16   22.00
  -1   4  -2  348.47   20.60
   1  -4   2  373.86   21.20
   1  -4   2  417.16   70.39
   1  -4   2  332.67   20.60
   1  -4   2  362.16   21.40
  -2   4  -2   32.70    5.10
  -2   4  -2   23.80    2.50
  -2   4  -2   24.50    2.90
  -2   4  -2   22.50    2.10
   2  -4   2   23.40    4.10
   2  -4   2   22.60    2.00
   2  -4   2   22.50    2.70
   2  -4   2   28.00    3.00
  -3   4  -2    9.40    1.90
  -3   4  -2   10.90    2.50
  -3   4  -2   11.70    1.80
  -3   4  -2   18.30    5.90
   3  -4   2   12.40    2.10
   3  -4   2   14.60    5.20
   3  -4   2   13.50    2.00
   3  -4   2   11.40    1.60
   3  -4   2   10.00    2.10
  -4   4  -2   60.29   10.70
  -4   4  -2   68.89    5.70
  -4   4  -2   58.99    4.50
  -4   4  -2   62.89    5.10
  -4   4  -2   66.79    4.80
  -4   4  -2   58.89    4.80
   4  -4   2   63.29    4.90
   4  -4   2   71.79    6.30
   4  -4   2   74.09    8.60
   4  -4   2   60.89    5.50
   4  -4   2   58.39    5.20
  -5   4  -2   36.10    3.60
  -5   4  -2   23.50    3.00
  -5   4  -2   28.30    4.10
  -5   4  -2   28.80    3.30
  -5   4  -2   36.80    3.50
   5  -4   2   33.80    3.10
   5  -4   2   34.00    4.10
   5  -4   2   29.50    3.10
   5  -4   2   35.10    3.40
   5  -4   2   34.20    3.70
  -6   4  -2   42.00    6.10
  -6   4  -2   58.89    5.10
  -6   4  -2   49.50    4.70
  -6   4  -2   66.19    4.50
  -6   4  -2   65.89    5.00
   6  -4   2   38.10    6.50
   6  -4   2   59.89    5.00
   6  -4   2   57.89    4.40
   6  -4   2   54.59    4.40
   6  -4   2   56.99    5.60
  -7   4  -2   84.39    5.50
  -7   4  -2   78.79    5.90
  -7   4  -2   87.49    6.10
   7  -4   2   65.19    6.60
   7  -4   2   72.39    6.10
  -8   4  -2    1.80    2.00
  -8   4  -2    2.70    0.90
  -8   4  -2    1.90    1.20
   8  -4   2    3.10    1.40
   8  -4   2   -1.40    1.60
  -9   4  -2   33.30    2.80
 -10   4  -2    0.30    0.50
  10  -4   2    0.70    0.40
  11   3  -2   41.30    3.10
 -11  -3   2   42.40    3.00
  10   3  -2   12.40    1.60
  10   3  -2    8.70    2.40
 -10  -3   2    9.40    1.40
 -10  -3   2    8.50    1.50
   9   3  -2   51.09    4.10
   9   3  -2   59.49    5.60
   9   3  -2   55.79    4.10
   9   3  -2   51.89    4.40
  -9  -3   2   53.89    4.50
  -9  -3   2   56.49    4.20
  -9  -3   2   56.19    4.30
   8   3  -2   88.39    6.00
   8   3  -2   86.29    6.60
   8   3  -2   89.89    6.10
   8   3  -2   82.69    8.10
  -8  -3   2   97.69    6.30
  -8  -3   2   94.39    6.60
  -8  -3   2   92.79    6.20
   7   3  -2  331.77   19.40
   7   3  -2  307.27   21.20
   7   3  -2  304.27   18.60
  -7  -3   2  340.37   19.40
   6   3  -2    9.40    1.80
   6   3  -2   11.10    1.30
   6   3  -2    7.70    1.50
   6   3  -2   15.30    2.00
  -6  -3   2   10.50    1.90
  -6  -3   2    9.00    1.80
  -6  -3   2    9.60    1.60
   5   3  -2  611.34   37.00
   5   3  -2  651.13   36.80
  -5  -3   2  659.33   36.90
   4   3  -2   28.90    3.10
   4   3  -2   35.30    3.70
  -4  -3   2   30.30    2.50
   3   3  -2  363.96   32.50
   3   3  -2  358.96   21.20
   3   3  -2  372.16   21.80
  -3  -3   2  258.27   92.09
  -3  -3   2  361.46   20.80
  -3  -3   2  360.66   23.40
   2   3  -2  215.38   25.90
   2   3  -2  228.58   13.60
   2   3  -2  234.78   14.10
  -2  -3   2  221.48   13.10
  -2  -3   2  227.58   14.90
  -2  -3   2  188.48   63.19
   1   3  -2    0.60    0.80
   1   3  -2    0.90    0.60
   1   3  -2    1.00    1.50
   1   3  -2    0.20   12.90
  -1  -3   2    1.20    0.50
  -1  -3   2    1.30    0.50
  -1  -3   2   -0.30    2.40
   0   3  -2    2.50    0.70
   0   3  -2    1.50    0.60
   0   3  -2    2.30    1.70
   0   3  -2    2.90    1.20
   0   3  -2   11.30   16.00
   0  -3   2   -0.10    2.10
   0  -3   2    1.20    0.80
   0  -3   2    1.50    0.50
  -1   3  -2  576.84   60.19
  -1   3  -2  567.44   32.00
  -1   3  -2  556.74   31.90
  -1   3  -2  512.15   31.70
  -1   3  -2  557.24   31.30
  -1   3  -2  557.94   31.10
  -1   3  -2  522.05   30.70
   1  -3   2  566.54   31.40
   1  -3   2  543.15   31.20
   1  -3   2  501.45   30.90
  -2   3  -2    5.50    1.30
  -2   3  -2    3.40    1.10
  -2   3  -2    6.00    3.20
  -2   3  -2   -2.20   37.40
  -2   3  -2    5.00    1.10
   2  -3   2   19.10   20.60
   2  -3   2    6.50    2.20
   2  -3   2    4.70    0.90
   2  -3   2    5.40    1.20
   2  -3   2    3.90    1.20
  -3   3  -2  112.69    8.10
  -3   3  -2  150.38    9.10
   3  -3   2  137.79    9.30
   3  -3   2  129.89    8.20
   3  -3   2  119.19    8.50
   3  -3   2  123.09    8.10
  -4   3  -2    1.60    1.10
  -4   3  -2    1.10    1.00
   4  -3   2    1.20    1.10
   4  -3   2    0.50    0.90
   4  -3   2    2.60    1.10
  -5   3  -2   45.80    4.20
  -5   3  -2   47.90    4.40
  -5   3  -2   58.69    5.40
  -5   3  -2   55.99    4.40
   5  -3   2   60.69    4.50
   5  -3   2   53.49    4.90
   5  -3   2   59.19    4.60
   5  -3   2   55.79    4.30
   5  -3   2   56.29    4.80
   5  -3   2   55.69    4.70
  -6   3  -2    2.40    1.70
  -6   3  -2    2.70    1.40
  -6   3  -2    2.60    1.80
  -6   3  -2    0.90    1.90
  -6   3  -2    3.20    2.00
   6  -3   2    2.50    1.60
   6  -3   2    3.90    1.30
   6  -3   2    3.30    1.80
   6  -3   2    0.40    1.00
   6  -3   2    1.60    1.30
   6  -3   2    4.00    1.90
  -7   3  -2   65.99    4.90
  -7   3  -2   49.99    4.90
  -7   3  -2   65.89    5.00
  -7   3  -2   66.39    4.50
   7  -3   2   56.19    4.40
   7  -3   2   51.29    5.40
   7  -3   2   58.79    4.90
   7  -3   2   52.29    4.30
   7  -3   2   52.59    5.40
  -8   3  -2    4.70    1.60
  -8   3  -2    2.30    1.40
  -8   3  -2    3.20    2.00
  -8   3  -2    1.90    1.00
   8  -3   2    2.50    1.30
   8  -3   2    2.20    1.90
  -9   3  -2   17.40    2.10
  -9   3  -2   15.10    1.70
   9  -3   2   11.50    2.40
   9  -3   2   18.00    2.20
 -10   3  -2    0.80    0.70
  10  -3   2    0.70    0.60
  11   2  -2   80.09    4.90
 -11  -2   2   69.49    4.80
  10   2  -2   34.10    3.60
  10   2  -2   42.50    3.20
 -10  -2   2   40.90    3.50
 -10  -2   2   42.30    3.40
   9   2  -2    4.10    1.60
   9   2  -2    4.60    1.20
   9   2  -2    5.40    1.70
   9   2  -2    4.70    1.60
  -9  -2   2    9.10    1.70
  -9  -2   2    6.90    1.80
  -9  -2   2    5.10    1.30
   8   2  -2    4.00    2.10
   8   2  -2    4.00    1.20
   8   2  -2    2.20    1.20
   8   2  -2    0.70    1.70
   8   2  -2    1.70    1.30
   8   2  -2    1.90    1.40
   8   2  -2    2.70    1.10
  -8  -2   2    3.90    1.30
  -8  -2   2    5.10    1.70
  -8  -2   2    3.30    1.40
   7   2  -2  122.19    7.70
   7   2  -2  110.79    7.90
   7   2  -2  134.99    8.00
   7   2  -2  121.69    7.80
   7   2  -2  126.79    8.40
  -7  -2   2  110.99    8.20
  -7  -2   2  115.29    9.90
  -7  -2   2  148.39    9.00
  -7  -2   2  131.29    8.30
  -7  -2   2  116.89    8.00
   6   2  -2   52.49    3.70
   6   2  -2   48.10    3.40
   6   2  -2   47.30    3.60
  -6  -2   2   47.50    3.90
  -6  -2   2   49.90    5.10
  -6  -2   2   49.70    3.70
  -6  -2   2   46.00    3.80
   5   2  -2  356.56   20.10
   5   2  -2  327.07   20.20
  -5  -2   2  343.47   21.20
  -5  -2   2  336.37   20.10
   4   2  -2  137.59    8.90
   4   2  -2  128.59    8.90
   4   2  -2   86.29   18.10
  -4  -2   2  153.18    9.50
  -4  -2   2  140.19    8.40
   3   2  -2   53.69   13.40
   3   2  -2   46.80    3.50
   3   2  -2   36.00    3.50
  -3  -2   2   39.80    5.40
  -3  -2   2   35.70    3.50
  -3  -2   2   39.30    2.80
  -3  -2   2   47.50   61.29
   2   2  -2  261.17   15.40
   2   2  -2  276.47   15.70
   2   2  -2  275.97   25.20
  -2  -2   2  247.98   15.00
  -2  -2   2  258.87   16.20
  -2  -2   2  265.97   15.50
  -2  -2   2  218.08   52.69
   1   2  -2   22.90    2.50
   1   2  -2   22.90    2.20
   1   2  -2   26.50   12.50
  -1  -2   2   23.50    1.80
  -1  -2   2   18.40   30.60
  -1  -2   2   28.10    3.00
   0   2  -2   23.10    2.20
   0   2  -2   25.50    2.60
   0   2  -2   20.20   13.10
   0  -2   2   23.80    1.70
   0  -2   2   22.10    1.80
   0  -2   2   52.59   24.70
   0  -2   2   19.70    2.60
  -1   2  -2   25.50    2.50
  -1   2  -2   26.00    3.30
  -1   2  -2   48.40   26.70
  -1   2  -2   28.20    2.30
   1  -2   2   29.60    2.20
   1  -2   2   32.40    3.00
   1  -2   2   36.00   13.80
   1  -2   2   28.20    2.20
   1  -2   2   26.40    2.20
  -2   2  -2   50.69    5.20
  -2   2  -2   56.39    4.20
  -2   2  -2   55.29    4.10
  -2   2  -2   59.09    4.10
  -2   2  -2   39.50   34.30
   2  -2   2   65.89   16.60
   2  -2   2   54.19    3.80
   2  -2   2   59.09    4.00
   2  -2   2   55.09    4.40
  -3   2  -2  111.89    9.70
  -3   2  -2  127.19    8.30
  -3   2  -2  135.59    7.90
  -3   2  -2  149.79   51.59
  -3   2  -2  118.49    8.60
   3  -2   2  123.69    8.40
   3  -2   2  157.38   24.70
   3  -2   2  135.39    8.50
  -4   2  -2   51.79    4.10
  -4   2  -2   61.09    4.70
   4  -2   2   61.29    4.60
   4  -2   2   55.89    4.20
   4  -2   2   56.09    4.20
   4  -2   2   55.79    5.40
  -5   2  -2    1.40    1.40
  -5   2  -2    1.00    1.00
   5  -2   2    3.20    1.30
   5  -2   2    2.30    1.40
   5  -2   2    0.70    2.80
   5  -2   2    3.00    1.10
   5  -2   2    1.80    1.20
   5  -2   2    1.80    1.20
  -6   2  -2   25.50    2.60
  -6   2  -2   13.20    2.20
  -6   2  -2   27.00    3.00
  -6   2  -2   19.80    3.80
   6  -2   2   18.70    3.40
   6  -2   2   19.90    3.00
   6  -2   2   15.50    2.30
   6  -2   2   19.90    2.30
   6  -2   2   27.00    3.50
   6  -2   2   19.00    2.50
  -7   2  -2   13.60    2.00
  -7   2  -2   22.10    2.70
  -7   2  -2   16.20    2.60
   7  -2   2   13.40    2.30
   7  -2   2   15.20    2.80
   7  -2   2   18.40    2.50
   7  -2   2   13.80    2.60
  -8   2  -2    5.00    1.50
  -8   2  -2    6.80    1.80
  -8   2  -2    6.90    1.50
   8  -2   2    5.10    1.60
   8  -2   2    8.60    2.20
   8  -2   2    6.70    1.80
   8  -2   2    4.30    1.90
  -9   2  -2   51.59    4.20
  -9   2  -2   52.39    3.80
   9  -2   2   43.80    4.50
   9  -2   2   55.19    4.20
 -10   2  -2    0.80    0.70
 -10   2  -2    0.10    0.80
  10  -2   2   -0.20    0.70
 -11   2  -2    0.80    0.50
  11  -2   2    1.00    0.80
  10   1  -2    1.80    1.20
  10   1  -2    4.20    1.10
 -10  -1   2    5.00    0.90
 -10  -1   2    3.80    1.30
   9   1  -2   44.30    4.10
   9   1  -2   37.70    3.80
   9   1  -2   42.70    3.50
  -9  -1   2   39.00    4.00
  -9  -1   2   42.50    3.40
  -9  -1   2   39.70    4.10
  -9  -1   2   44.10    3.70
   8   1  -2    5.80    1.80
   8   1  -2    4.30    1.40
   8   1  -2    1.90    1.10
   8   1  -2    6.00    1.60
   8   1  -2    3.20    1.10
   8   1  -2    5.20    2.20
  -8  -1   2    3.30    1.50
  -8  -1   2    8.90    1.70
  -8  -1   2    5.80    1.90
  -8  -1   2    6.00    1.30
   7   1  -2   14.90    2.50
   7   1  -2   16.60    2.40
   7   1  -2   13.70    2.00
   7   1  -2   12.00    1.70
  -7  -1   2   15.00    2.30
  -7  -1   2   11.80    3.20
  -7  -1   2   10.00    2.00
   6   1  -2  261.87   14.90
   6   1  -2  246.18   14.80
   6   1  -2  268.47   15.40
  -6  -1   2  252.77   15.10
  -6  -1   2  241.08   16.70
  -6  -1   2  242.28   14.90
  -6  -1   2  246.18   14.80
   5   1  -2    0.30    0.60
   5   1  -2    0.50    0.90
  -5  -1   2    1.40    1.00
  -5  -1   2    1.30    1.30
  -5  -1   2    1.00    1.30
   4   1  -2    6.50    1.40
   4   1  -2   18.00   12.00
   4   1  -2    7.60    1.70
  -4  -1   2    7.70    1.50
  -4  -1   2    3.20    3.90
  -4  -1   2    7.80    1.30
  -4  -1   2    7.40    1.80
   3   1  -2   25.90    2.50
   3   1  -2   33.60   12.50
   3   1  -2   34.60    2.90
  -3  -1   2   28.70    2.30
  -3  -1   2   26.60    2.90
  -3  -1   2   56.09   47.80
  -3  -1   2   35.20    3.10
  -3  -1   2   29.20    4.30
   2   1  -2  563.64   31.90
   2   1  -2  589.44   39.90
  -2  -1   2  687.63   65.79
  -2  -1   2  574.14   32.60
  -2  -1   2  566.84   32.20
  -2  -1   2  491.25   32.20
   1   1  -2   37.00    2.60
   1   1  -2   32.70    2.50
   1   1  -2   35.60    2.80
   1   1  -2   45.00   10.90
  -1  -1   2   31.30    2.50
  -1  -1   2   29.00   26.50
  -1  -1   2   36.20    2.60
  -1  -1   2   31.00    3.30
   0   1  -2    7.20    1.10
   0  -1   2    7.20    1.20
   0  -1   2    8.00    1.00
   0  -1   2   17.50   14.50
   0  -1   2    8.80    1.30
  -1   1  -2  120.49    7.10
  -1   1  -2  122.19    7.40
   1  -1   2  116.59    7.30
   1  -1   2  135.99   15.20
   1  -1   2  108.29    7.10
   1  -1   2  130.79    7.00
  -2   1  -2  201.88   11.80
  -2   1  -2  205.48   11.80
   2  -1   2  205.68   11.70
   2  -1   2  177.88   11.70
   2  -1   2  191.68   11.50
   2  -1   2  206.38   12.10
   2  -1   2  223.68   23.40
   2  -1   2  194.08   11.30
  -3   1  -2  250.07   14.40
  -3   1  -2  229.38   13.70
  -3   1  -2  239.08   14.10
   3  -1   2  237.88   13.70
   3  -1   2  231.68   14.00
   3  -1   2  223.98   13.90
   3  -1   2  225.68   14.00
   3  -1   2  260.87   25.40
  -4   1  -2    0.40    0.80
  -4   1  -2    0.00    0.70
  -4   1  -2  -31.80   68.69
   4  -1   2   -0.30    1.50
   4  -1   2  -10.70   14.00
   4  -1   2   -0.70    0.60
   4  -1   2    1.60    0.80
   4  -1   2    0.10    0.60
   4  -1   2    0.60    0.70
  -5   1  -2    9.90    1.60
  -5   1  -2   15.60    2.60
   5  -1   2   12.10    2.00
   5  -1   2   10.20    1.60
   5  -1   2   13.90    1.90
   5  -1   2    9.60    2.70
  -6   1  -2  522.85   28.70
  -6   1  -2  499.65   30.20
   6  -1   2  452.45   28.50
   6  -1   2  476.65   30.00
   6  -1   2  485.15   28.90
   6  -1   2  510.15   29.20
   6  -1   2  490.05   28.20
   6  -1   2  491.45   28.50
  -7   1  -2   62.39    4.70
  -7   1  -2   53.79    6.20
  -7   1  -2   61.19    4.30
  -7   1  -2   58.59    4.60
   7  -1   2   56.29    4.50
   7  -1   2   52.49    5.10
   7  -1   2   54.09    4.40
   7  -1   2   47.20    4.70
   7  -1   2   57.19    4.30
   7  -1   2   39.60    6.40
  -8   1  -2    0.10    1.30
  -8   1  -2   -0.10    1.20
  -8   1  -2   -0.30    1.10
   8  -1   2   -0.80    1.40
   8  -1   2    1.00    1.40
   8  -1   2    1.30    1.70
   8  -1   2    0.30    1.10
  -9   1  -2   -0.60    1.20
  -9   1  -2    0.60    1.20
  -9   1  -2    0.30    1.00
   9  -1   2    1.40    1.40
   9  -1   2    0.70    0.90
   9  -1   2   -0.30    1.30
   9  -1   2    1.00    1.50
 -10   1  -2   -0.90    0.70
 -10   1  -2   -0.20    0.90
  10  -1   2    0.10    0.80
 -11   1  -2   12.60    1.60
  11  -1   2   11.20    1.10
  11   0  -2   47.40    3.20
 -11   0   2   50.59    3.20
  10   0  -2    6.80    1.40
  10   0  -2    7.90    1.80
 -10   0   2    6.80    1.40
   9   0  -2   57.79    5.60
   9   0  -2   42.40    3.60
  -9   0   2   40.70    4.10
  -9   0   2   41.90    3.40
  -9   0   2   47.10    3.80
   8   0  -2   20.70    2.90
   8   0  -2   18.60    2.20
   8   0  -2   14.90    2.50
   8   0  -2   19.20    2.40
  -8   0   2   19.60    2.20
  -8   0   2   14.50    2.50
  -8   0   2   15.50    2.20
   7   0  -2  103.89    7.20
   7   0  -2  111.79    7.20
   7   0  -2  115.29    7.80
   7   0  -2  106.59    7.60
  -7   0   2  103.59    7.50
  -7   0   2   95.09    9.30
  -7   0   2  107.09    7.30
  -7   0   2  115.09    7.20
  -7   0   2  111.59    7.00
   6   0  -2    4.60    1.50
   6   0  -2    1.90    0.90
   6   0  -2    2.30    1.20
   6   0  -2    2.50    1.00
   6   0  -2    3.50    1.20
  -6   0   2    2.60    1.20
  -6   0   2    2.00    1.00
  -6   0   2    2.10    1.10
  -6   0   2    5.70    1.50
   5   0  -2    3.00    1.00
   5   0  -2    5.00    2.90
   5   0  -2    3.00    1.20
  -5   0   2    7.40    2.00
  -5   0   2   -1.30    6.20
  -5   0   2    2.90    1.30
  -5   0   2    2.60    1.00
   4   0  -2    0.80    1.00
   4   0  -2    1.60    0.80
   4   0  -2    1.70    0.70
   4   0  -2    1.70    3.10
   4   0  -2    1.60    0.80
  -4   0   2    0.30    0.80
  -4   0   2    1.10    0.80
  -4   0   2    4.50    3.90
   3   0  -2   28.10    3.30
   3   0  -2   31.70    2.90
   3   0  -2   27.60   14.00
   3   0  -2   27.40    2.20
  -3   0   2   30.10    3.00
  -3   0   2   24.20    2.30
  -3   0   2   25.50    3.60
  -3   0   2   32.50    4.40
   2   0  -2 8920.11  517.55
  -2   0   2 9999.00  539.35
  -2   0   2 8858.01  518.05
   1   0  -2   84.19    5.70
   1   0  -2   80.89    5.60
   1   0  -2   99.49    5.70
   1   0  -2   96.89   13.90
  -1   0   2   87.89   25.50
  -1   0   2  101.39    5.80
  -1   0   2   78.09    6.00
   0   0  -2    4.30    0.60
   0   0   2    4.60    0.60
   0   0   2    3.30    0.90
   0   0   2    1.00   11.90
   0   0   2    3.60    0.70
  -1   0  -2   84.39    4.90
   1   0   2   86.09    4.90
   1   0   2   72.69   11.40
   1   0   2   84.49    5.00
   1   0   2   73.59    9.10
   1   0   2   80.49    4.90
   1   0   2   83.69    5.40
   1   0   2   77.59    4.80
  -2   0  -2   91.09    5.70
  -2   0  -2   91.69    5.50
   2   0   2   93.39    5.80
   2   0   2   91.89    5.60
   2   0   2   92.09    5.60
   2   0   2  122.79   18.90
   2   0   2   88.29    5.40
   2   0   2   97.39    5.50
   2   0   2   94.09    5.90
   2   0   2   94.19   11.30
  -3   0  -2  327.77   19.40
  -3   0  -2  328.37   19.30
   3   0   2  330.37   19.00
   3   0   2  339.37   26.30
   3   0   2  325.17   18.80
   3   0   2  326.67   18.60
   3   0   2  328.57   19.00
  -4   0  -2   74.69    4.50
  -4   0  -2   56.79    5.20
  -4   0  -2   68.89    5.00
   4   0   2   67.79    4.90
   4   0   2   60.19   14.30
   4   0   2   67.99    4.40
  -5   0  -2   11.60    1.60
  -5   0  -2    6.80    1.70
   5   0   2    8.00    1.60
   5   0   2    6.50    2.10
   5   0   2    8.80    1.50
   5   0   2    9.00    1.70
  -6   0  -2   28.60    4.00
  -6   0  -2   31.50    2.70
   6   0   2   24.00    2.50
   6   0   2   30.70    3.20
   6   0   2   25.80    2.80
   6   0   2   28.10    2.80
   6   0   2   24.10    3.80
   6   0   2   28.80    3.10
  -7   0  -2   40.60    3.40
  -7   0  -2   38.40    3.40
  -7   0  -2   36.10    3.20
  -7   0  -2   45.90    6.00
   7   0   2   35.90    4.00
   7   0   2   30.90    5.50
   7   0   2   34.70    3.30
   7   0   2   34.80    3.60
   7   0   2   36.80    3.20
   7   0   2   32.10    3.50
   7   0   2   38.20    3.50
   7   0   2   37.70    3.00
  -8   0  -2    7.60    3.40
  -8   0  -2    8.90    1.90
  -8   0  -2    6.90    1.70
  -8   0  -2   10.30    1.70
   8   0   2    7.50    1.80
   8   0   2   11.60    2.10
   8   0   2    8.30    1.70
   8   0   2    9.60    2.60
   8   0   2    9.00    1.70
   8   0   2    6.10    1.80
  -9   0  -2   47.00    4.30
   9   0   2   47.50    4.40
   9   0   2   50.99    4.90
 -10   0  -2   17.70    2.40
 -10   0  -2   14.30    1.80
 -10   0  -2   18.40    2.20
  10   0   2   19.90    2.10
  10   0   2   20.20    3.00
 -11   0  -2    4.90    1.00
 -11   0  -2    6.50    1.00
  11   0   2    6.50    0.90
  11   0   2    5.20    1.40
  11  -1  -2   29.10    2.30
  10  -1  -2    0.40    0.70
  10  -1  -2    1.00    1.30
 -10   1   2    0.80    0.80
 -10   1   2    0.60    1.10
   9  -1  -2   -0.10    1.20
   9  -1  -2    2.70    1.20
  -9   1   2    1.30    1.10
  -9   1   2    1.50    0.80
  -9   1   2    3.30    1.40
   8  -1  -2    1.60    1.60
   8  -1  -2    1.10    1.20
   8  -1  -2    3.90    1.40
  -8   1   2    2.80    1.70
  -8   1   2    2.90    1.30
  -8   1   2    1.00    1.00
   7  -1  -2    0.00    1.10
   7  -1  -2   -0.50    1.70
   7  -1  -2    1.30    1.50
   7  -1  -2    0.90    1.00
  -7   1   2   -0.30    1.00
  -7   1   2   -0.80    1.40
  -7   1   2    0.90    1.20
  -7   1   2    1.30    1.30
  -7   1   2   -1.10    2.30
   6  -1  -2   16.70    2.10
   6  -1  -2   18.30    2.50
   6  -1  -2   12.60    1.80
   6  -1  -2   20.00    2.70
   6  -1  -2   16.20    2.10
   6  -1  -2   15.60    2.10
  -6   1   2   16.10    4.20
  -6   1   2   13.50    2.10
  -6   1   2   15.30    1.90
  -6   1   2   14.40    2.40
  -6   1   2   44.10   11.40
  -6   1   2   17.90    2.20
  -6   1   2   16.30    3.50
   5  -1  -2  242.18   14.90
   5  -1  -2  242.38   16.10
   5  -1  -2  258.57   15.30
   5  -1  -2  259.47   15.30
   5  -1  -2  251.07   15.30
  -5   1   2  241.98   15.50
  -5   1   2  257.57   14.90
  -5   1   2  253.87   16.60
  -5   1   2  249.18   14.90
  -5   1   2  249.48   14.70
  -5   1   2  237.78   18.70
   4  -1  -2  489.45   28.00
   4  -1  -2  470.45   27.00
   4  -1  -2  460.75   27.10
   4  -1  -2  507.95   28.00
  -4   1   2  471.15   27.00
  -4   1   2  457.15   28.20
  -4   1   2  437.96   27.30
  -4   1   2  442.46   28.60
   3  -1  -2  166.38    9.80
   3  -1  -2  184.18   10.60
   3  -1  -2  151.88   10.60
  -3   1   2  167.88   10.00
  -3   1   2  166.18   10.70
  -3   1   2  142.99   11.10
   2  -1  -2 1703.43   91.09
   2  -1  -2 1617.54   91.49
  -2   1   2 1506.25   92.09
  -2   1   2 1677.33   91.79
  -2   1   2 1517.75   91.19
  -2   1   2 1728.33  111.49
   1  -1  -2   13.70    1.70
   1  -1  -2   14.50    1.80
  -1   1   2   15.30    1.90
  -1   1   2   12.10    1.30
  -1   1   2   15.80    2.00
  -1   1   2   15.90    2.00
  -1   1   2   27.30   15.10
   0  -1  -2    1.70    0.50
   0  -1  -2    1.50    0.60
   0   1   2    0.80   10.50
   0   1   2    2.00    0.70
   0   1   2    2.10    0.40
   0   1   2    1.90    0.70
   1   1   2   14.00    1.30
  -2  -1  -2   95.89    6.10
   2   1   2  108.39    5.80
   2   1   2   95.89    6.20
   2   1   2   91.49    6.20
   2   1   2  103.89    6.20
   2   1   2  103.09    8.90
   2   1   2  135.59   22.90
  -3  -1  -2  194.88   11.70
  -3  -1  -2  183.98   11.70
   3   1   2  189.08   11.70
   3   1   2  188.68   16.60
   3   1   2  215.78   11.40
   3   1   2  161.38   43.10
  -4  -1  -2   16.10    1.50
  -4  -1  -2   17.10    2.00
  -4  -1  -2   16.40    2.00
   4   1   2   17.00    2.00
   4   1   2   24.30    9.50
   4   1   2   -0.90   81.69
   4   1   2   17.80    5.70
   4   1   2   20.30    2.20
  -5  -1  -2  127.89   10.00
   5   1   2  117.99    7.50
   5   1   2  115.09    8.00
   5   1   2  119.19    7.80
   5   1   2  130.29    8.30
  -6  -1  -2    9.70    1.50
  -6  -1  -2    7.60    2.10
   6   1   2    7.90    1.80
   6   1   2    7.30    1.40
   6   1   2   10.20    1.90
   6   1   2    3.90    2.10
  -7  -1  -2  366.26   20.80
  -7  -1  -2  335.97   23.00
  -7  -1  -2  355.86   20.70
  -7  -1  -2  365.26   20.90
   7   1   2  364.06   20.80
   7   1   2  326.47   22.20
   7   1   2  331.17   22.60
   7   1   2  353.26   21.60
   7   1   2  363.86   21.10
   7   1   2  373.26   21.00
   7   1   2  372.16   20.70
   7   1   2  333.37   20.60
   7   1   2  341.87   21.00
  -8  -1  -2   72.09    5.30
  -8  -1  -2   74.69    5.50
  -8  -1  -2   69.09    5.10
   8   1   2   73.99    5.20
   8   1   2   58.19    5.80
   8   1   2   76.69    5.60
   8   1   2   75.49    5.60
   8   1   2   77.89    5.50
   8   1   2   70.89    5.00
  -9  -1  -2    0.00    1.00
  -9  -1  -2   -0.40    1.10
  -9  -1  -2    1.90    1.30
   9   1   2   -1.60    1.10
   9   1   2   -0.40    1.40
   9   1   2   -0.10    0.90
   9   1   2   -0.30    1.10
   9   1   2   -0.10    1.30
 -10  -1  -2   10.80    1.60
 -10  -1  -2    5.60    2.40
 -10  -1  -2    9.40    1.60
  10   1   2    7.00    1.60
  10   1   2    8.80    1.50
  10   1   2    8.70    1.80
 -11  -1  -2    0.20    0.90
 -11  -1  -2    1.80    0.80
  11   1   2    0.90    0.60
 -12  -1  -2    6.70    1.00
  10  -2  -2   21.60    1.90
 -10   2   2   20.00    2.20
   9  -2  -2   -0.20    1.30
   9  -2  -2    0.80    1.00
  -9   2   2   -1.00    1.20
  -9   2   2   -0.80    0.80
   8  -2  -2    3.60    1.10
   8  -2  -2    3.80    1.30
   8  -2  -2    4.90    1.70
  -8   2   2    2.00    1.40
  -8   2   2    2.60    1.20
  -8   2   2    2.20    0.90
   7  -2  -2    8.30    1.80
   7  -2  -2    9.30    2.40
   7  -2  -2    7.90    1.50
   7  -2  -2    6.50    1.90
  -7   2   2   10.40    2.10
  -7   2   2    9.20    1.50
  -7   2   2    8.10    1.70
   6  -2  -2  168.18   10.60
   6  -2  -2  177.68   11.20
   6  -2  -2  157.88   10.00
   6  -2  -2  168.68   10.80
   6  -2  -2  168.08   11.50
  -6   2   2  163.58   19.00
  -6   2   2  178.98   10.40
  -6   2   2  154.08   11.70
  -6   2   2  165.78   11.00
  -6   2   2  172.48   13.00
  -6   2   2  180.88   10.70
   5  -2  -2   23.40    2.40
   5  -2  -2   23.70    2.60
   5  -2  -2   26.60    3.30
   5  -2  -2   22.50    5.70
   5  -2  -2   23.60    2.70
   5  -2  -2   26.40    3.00
  -5   2   2   18.30    2.60
  -5   2   2   21.90    3.10
  -5   2   2   18.10    8.00
  -5   2   2   26.10    2.60
  -5   2   2   25.40    2.70
  -5   2   2   23.20    3.90
   4  -2  -2  247.68   18.00
   4  -2  -2  293.47   17.90
   4  -2  -2  317.57   18.80
   4  -2  -2  316.87   18.10
  -4   2   2  304.37   19.10
  -4   2   2  318.07   17.80
   3  -2  -2  662.63   37.50
   3  -2  -2  564.34   33.60
   3  -2  -2  526.95   34.40
   3  -2  -2  579.64   33.90
  -3   2   2  598.54   34.70
  -3   2   2  601.44   34.10
  -3   2   2  605.54   34.90
   2  -2  -2   21.40    2.50
   2  -2  -2    4.20   24.50
   2  -2  -2   20.90    3.00
   2  -2  -2   16.20    1.70
  -2   2   2   21.40    2.40
  -2   2   2   19.80    1.90
  -2   2   2   23.40    3.50
  -2   2   2   17.60    2.80
  -2   2   2   27.10   22.30
   1  -2  -2  222.78   13.00
  -1   2   2  208.38   13.30
  -1   2   2  209.18   12.40
  -1   2   2  211.98   12.80
  -1   2   2  217.08   12.90
   0  -2  -2  293.97   17.10
   0  -2  -2  259.27   16.60
   0   2   2  301.87   16.80
   0   2   2  285.77   16.50
   0   2   2  310.97   16.70
   0   2   2  282.47   17.20
   0   2   2  288.67   16.70
  -1  -2  -2    0.20    0.30
   1   2   2   -0.20    0.60
   1   2   2    0.40    0.60
   1   2   2    1.40    0.70
   1   2   2    3.30    5.20
   1   2   2    0.60    0.50
   1   2   2    0.50    6.80
  -2  -2  -2  139.59    8.80
  -2  -2  -2  142.49    8.50
   2   2   2  144.99   11.80
   2   2   2  146.69    8.80
   2   2   2  169.58   23.60
   2   2   2  147.19    8.40
   2   2   2  148.99    8.70
   2   2   2  153.18    9.00
  -3  -2  -2    2.50    0.80
  -3  -2  -2    1.90    0.40
   3   2   2    3.20    0.80
   3   2   2    1.80    0.90
   3   2   2    4.70   24.10
   3   2   2    2.50    5.60
   3   2   2    1.70    1.70
  -4  -2  -2    1.60    0.50
  -4  -2  -2    2.90    0.90
   4   2   2    2.10    7.10
   4   2   2    2.00    0.90
   4   2   2    2.20    1.00
   4   2   2    2.80    3.20
   4   2   2  -45.40   51.49
  -5  -2  -2  376.26   21.90
  -5  -2  -2  343.67   21.20
   5   2   2  393.96   22.10
   5   2   2  352.56   21.30
  -6  -2  -2   77.19    5.80
  -6  -2  -2   78.59    6.80
   6   2   2   89.39    6.90
   6   2   2   94.99    6.50
   6   2   2   97.39    6.20
   6   2   2   80.59    6.30
  -7  -2  -2   53.29    4.30
  -7  -2  -2   50.19    4.10
  -7  -2  -2   63.19    6.10
  -7  -2  -2   60.19    4.40
   7   2   2   51.49    4.20
   7   2   2   48.40    5.30
   7   2   2   58.19    4.40
   7   2   2   49.70    4.00
   7   2   2   55.19    5.70
   7   2   2   53.49    4.00
   7   2   2   56.89    4.80
   7   2   2   61.29    4.20
   7   2   2   61.19    4.00
  -8  -2  -2    0.00    2.40
  -8  -2  -2   -0.30    1.10
  -8  -2  -2   -0.90    1.10
  -8  -2  -2    1.00    1.20
   8   2   2   -1.20    3.40
   8   2   2   -0.60    1.30
   8   2   2   -0.50    1.40
   8   2   2    1.60    0.90
   8   2   2    0.90    1.20
   8   2   2    2.10    1.50
   8   2   2    2.10    1.20
   8   2   2    0.90    1.80
  -9  -2  -2   66.79    4.90
  -9  -2  -2   67.79    5.60
  -9  -2  -2   64.09    4.90
   9   2   2   68.89    4.80
   9   2   2   68.39    5.20
   9   2   2   70.99    5.80
   9   2   2   65.49    4.80
   9   2   2   60.49    4.70
   9   2   2   66.89    5.10
   9   2   2   71.09    5.10
 -10  -2  -2   33.50    3.20
 -10  -2  -2   37.60    3.20
 -10  -2  -2   35.30    3.50
  10   2   2   35.40    3.40
  10   2   2   34.80    3.20
  10   2   2   37.80    3.00
  10   2   2   36.90    3.30
 -11  -2  -2  215.38   14.30
 -11  -2  -2  238.58   13.80
 -11  -2  -2  254.17   13.80
  11   2   2  224.38   13.50
 -12  -2  -2   -0.60    0.70
  10  -3  -2    0.30    0.50
   9  -3  -2   45.70    3.80
   9  -3  -2   40.20    3.20
  -9   3   2   37.00    3.00
  -9   3   2   40.90    3.30
   8  -3  -2   21.10    2.30
   8  -3  -2   21.50    3.90
   8  -3  -2   26.70    2.80
  -8   3   2   27.80    3.10
  -8   3   2   24.80    2.60
   7  -3  -2   25.80    2.70
   7  -3  -2   23.50    3.10
   7  -3  -2   27.80    3.10
  -7   3   2   22.80    2.20
  -7   3   2   27.20    3.20
  -7   3   2   25.60    2.80
   6  -3  -2   68.19    5.30
   6  -3  -2   62.89    5.40
   6  -3  -2   57.79    4.20
   6  -3  -2   67.79    6.10
   6  -3  -2   64.69    4.80
  -6   3   2   34.20   15.50
  -6   3   2   63.79    5.40
  -6   3   2   69.49    5.00
  -6   3   2   61.09    4.40
   5  -3  -2   13.10    2.00
   5  -3  -2   16.60    4.90
   5  -3  -2   15.20    7.70
   5  -3  -2    9.70    2.00
   5  -3  -2   12.60    1.50
   5  -3  -2   12.60    2.30
   5  -3  -2   13.10    1.90
   5  -3  -2    6.70    1.90
  -5   3   2   12.70    2.00
  -5   3   2   13.00    2.90
  -5   3   2   17.40    3.50
  -5   3   2   10.10    2.10
  -5   3   2   29.00    9.50
  -5   3   2   15.20    1.80
   4  -3  -2  207.78   11.50
   4  -3  -2  157.98   11.90
   4  -3  -2  182.68   11.70
   4  -3  -2  205.78   12.80
   4  -3  -2  166.78   15.20
   4  -3  -2  191.08   11.00
   4  -3  -2  158.68   11.20
  -4   3   2  175.78   13.00
  -4   3   2  188.48   11.40
  -4   3   2  173.28   11.90
  -4   3   2  190.38   12.80
  -4   3   2  194.98   15.10
   3  -3  -2   36.50    3.40
   3  -3  -2   28.70    2.80
   3  -3  -2   39.30    4.20
   3  -3  -2   36.00    3.90
   3  -3  -2   28.00    5.50
  -3   3   2   36.60    3.20
  -3   3   2   37.10    3.80
  -3   3   2   43.20    5.50
   2  -3  -2   55.89   41.50
   2  -3  -2   85.59    6.10
   2  -3  -2   77.09    5.20
   2  -3  -2   84.39    7.70
  -2   3   2   70.69    5.80
  -2   3   2   75.59    6.40
  -2   3   2  119.79   32.10
  -2   3   2   84.19    5.40
   1  -3  -2  176.88   10.80
   1  -3  -2  192.18   11.70
   1  -3  -2  214.18   41.50
  -1   3   2  199.38   32.00
  -1   3   2  179.68   11.50
  -1   3   2  187.68   11.20
  -1   3   2  185.28   11.40
  -1   3   2  179.18   10.90
   0  -3  -2   32.70    3.10
   0  -3  -2   30.60    2.30
   0  -3  -2   32.00    2.20
   0   3   2   31.60    2.60
   0   3   2   32.70    3.00
   0   3   2   30.80    2.40
   0   3   2   36.90    2.50
   0   3   2   32.30    2.30
   0   3   2   41.60   17.30
  -1  -3  -2    1.90    1.10
   1   3   2    1.80    0.90
   1   3   2   -4.00    7.60
   1   3   2    2.70    0.60
   1   3   2    2.00    0.80
   1   3   2   19.40   16.10
   1   3   2    2.30    1.70
   2   3   2  214.28   26.30
   2   3   2  207.68   17.50
   2   3   2  188.18   11.60
   2   3   2  212.88   12.20
   2   3   2  196.88   11.90
   3   3   2 1486.05   84.69
   3   3   2 1521.75   88.79
   3   3   2 1489.85   84.29
  -4  -3  -2   51.49    4.00
  -4  -3  -2   54.59    3.40
  -4  -3  -2   50.89    3.40
   4   3   2   55.49    4.40
   4   3   2   58.89    3.80
   4   3   2   65.49   10.90
   4   3   2   50.19    5.70
  -5  -3  -2  401.36   25.80
  -5  -3  -2  468.65   25.10
   5   3   2  397.46   27.00
   5   3   2  455.95   25.20
   5   3   2  448.16   26.30
  -6  -3  -2    1.80    0.80
  -6  -3  -2    0.30    1.20
   6   3   2    2.40    1.30
   6   3   2    1.90    0.70
   6   3   2    3.50    1.60
   6   3   2    1.70    1.20
   6   3   2    1.30    1.30
  -7  -3  -2   73.99    5.40
  -7  -3  -2   66.49    6.40
  -7  -3  -2   69.49    5.00
  -7  -3  -2   69.29    5.30
   7   3   2   65.39    6.20
   7   3   2   74.09    4.70
   7   3   2   71.99    5.10
   7   3   2   66.59    4.80
   7   3   2   73.29    6.70
   7   3   2   73.79    4.90
  -8  -3  -2   10.80    1.90
  -8  -3  -2    8.60    2.80
  -8  -3  -2   11.30    2.10
  -8  -3  -2   15.20    2.10
   8   3   2   15.40    1.80
   8   3   2   15.40    2.10
   8   3   2   12.90    2.60
   8   3   2   10.10    1.80
   8   3   2    7.70    3.30
   8   3   2   14.30    2.30
   8   3   2    8.00    3.00
   8   3   2   14.20    2.10
   8   3   2   13.80    1.90
  -9  -3  -2   46.90    4.10
  -9  -3  -2   42.50    3.70
  -9  -3  -2   41.00    3.60
   9   3   2   46.00    3.60
   9   3   2   32.00    5.10
   9   3   2   42.60    3.50
   9   3   2   43.80    3.70
   9   3   2   39.70    3.30
   9   3   2   40.60    4.40
   9   3   2   43.60    3.90
   9   3   2   46.80    3.90
 -10  -3  -2   10.30    1.60
 -10  -3  -2   13.60    1.80
 -10  -3  -2   14.50    2.30
  10   3   2   15.10    1.80
  10   3   2   10.40    1.50
  10   3   2   14.80    2.10
  10   3   2    9.70    1.70
  10   3   2   12.10    1.70
 -11  -3  -2   13.90    1.70
 -11  -3  -2   15.40    2.80
 -11  -3  -2   14.20    1.60
  11   3   2   16.30    2.80
  11   3   2   13.10    1.50
  11   3   2   14.10    1.70
 -12  -3  -2   77.29    5.20
 -12  -3  -2   74.39    4.50
   9  -4  -2    9.60    1.30
  -9   4   2   11.90    1.20
  -9   4   2    7.80    1.30
   8  -4  -2   15.70    2.30
   8  -4  -2    9.10    1.50
   8  -4  -2   12.50    1.80
  -8   4   2   16.90    2.70
  -8   4   2   15.00    1.70
   7  -4  -2   65.29    4.80
   7  -4  -2   67.49    5.20
   7  -4  -2   65.59    5.50
  -7   4   2   65.39    5.30
  -7   4   2   61.79    4.80
   6  -4  -2    5.30    1.40
   6  -4  -2    7.50    1.90
   6  -4  -2    6.30    1.00
   6  -4  -2    6.20    1.90
  -6   4   2    5.10    1.60
  -6   4   2    7.30    2.00
   5  -4  -2  248.48   14.50
   5  -4  -2  222.58   14.90
   5  -4  -2  260.07   15.50
   5  -4  -2  236.08   15.10
  -5   4   2  210.28   15.60
  -5   4   2  239.48   13.80
  -5   4   2  305.27   36.50
  -5   4   2  215.48   16.50
  -5   4   2  230.88   16.60
   4  -4  -2    0.60    0.90
   4  -4  -2    2.40    1.80
   4  -4  -2   -0.50    1.80
   4  -4  -2   -0.50    0.90
   4  -4  -2    5.50   10.70
   4  -4  -2   -0.50    1.00
   4  -4  -2    0.60    1.40
  -4   4   2    0.10    1.10
  -4   4   2    1.60    1.50
  -4   4   2   -1.10    1.10
  -4   4   2    0.80    1.50
  -4   4   2    1.60    1.20
  -4   4   2   -8.80    6.80
   3  -4  -2  178.28   15.10
   3  -4  -2  138.89   10.60
   3  -4  -2  130.69    9.30
   3  -4  -2  150.58    9.60
   3  -4  -2  128.79    9.00
  -3   4   2  137.29   10.30
  -3   4   2  172.88   10.50
  -3   4   2  165.08    9.90
  -3   4   2  165.98   12.40
   2  -4  -2   60.99    4.30
   2  -4  -2   52.49    8.40
   2  -4  -2   65.39    5.40
  -2   4   2   53.39    4.80
  -2   4   2   57.59    4.40
   1  -4  -2   99.89   10.50
   1  -4  -2  190.38   66.29
   1  -4  -2  108.09    7.60
   1  -4  -2  107.19    6.50
  -1   4   2   94.79   31.60
  -1   4   2   95.99    7.40
  -1   4   2  104.29    7.00
  -1   4   2   98.09    6.60
  -1   4   2  103.29    6.90
   0  -4  -2  608.34   34.70
   0  -4  -2  606.24   35.80
   0   4   2  600.04   34.80
   0   4   2  609.64   35.40
   0   4   2  594.54   34.80
   0   4   2  649.83   55.69
   0   4   2  630.24   35.50
   0   4   2  606.64   34.80
  -1  -4  -2  643.94   38.40
  -1  -4  -2  616.54   37.10
   1   4   2  726.23   48.80
   1   4   2  649.04   37.00
   1   4   2  680.13   37.60
  -2  -4  -2   38.00    2.60
   2   4   2   36.20    3.00
   2   4   2   40.10   10.10
   2   4   2   39.60    4.90
   2   4   2   38.90    3.30
   2   4   2   52.29   23.10
  -3  -4  -2  348.57   21.10
   3   4   2  374.26   22.10
   3   4   2  373.56   21.20
   3   4   2  397.36   28.20
  -4  -4  -2  133.59    8.20
   4   4   2  144.09    8.50
   4   4   2  139.59    9.40
  -5  -4  -2   27.30    2.90
  -5  -4  -2   31.10    2.30
   5   4   2   31.60    3.50
   5   4   2   32.60    2.90
   5   4   2   15.30    8.20
  -6  -4  -2    1.10    1.40
  -6  -4  -2    1.80    0.80
   6   4   2    1.50    1.50
   6   4   2    0.40    0.70
   6   4   2    2.10    0.90
   6   4   2    1.80    1.50
   6   4   2    1.50    0.60
   6   4   2    1.20    0.80
  -7  -4  -2  106.29    7.40
  -7  -4  -2  114.89    8.80
  -7  -4  -2  109.89    7.70
  -7  -4  -2  119.79    7.70
   7   4   2  108.99    7.20
   7   4   2  118.79    7.50
   7   4   2  117.49    9.40
   7   4   2  114.99    7.20
   7   4   2  113.89    7.00
   7   4   2  122.79    8.10
  -8  -4  -2    5.20    1.30
  -8  -4  -2    4.70    1.70
  -8  -4  -2    6.40    1.70
   8   4   2    3.00    1.40
   8   4   2    5.90    1.20
   8   4   2    6.30    1.20
   8   4   2    5.10    1.30
   8   4   2    8.30    3.40
   8   4   2    7.10    1.40
   8   4   2    4.00    1.50
  -9  -4  -2   48.60    4.00
  -9  -4  -2   41.20    3.70
  -9  -4  -2   45.50    4.20
   9   4   2   46.00    3.70
   9   4   2   51.89    3.70
   9   4   2   47.80    4.00
   9   4   2   63.89   11.40
   9   4   2   46.90    4.10
   9   4   2   44.50    3.80
   9   4   2   45.40    3.40
 -10  -4  -2    9.90    1.60
 -10  -4  -2    5.00    1.60
 -10  -4  -2   10.20    1.70
  10   4   2    5.60    1.20
  10   4   2    8.00    1.60
  10   4   2    8.30    1.20
  10   4   2    7.90    1.70
 -11  -4  -2   41.20    3.70
 -11  -4  -2   38.50    2.80
 -11  -4  -2   34.80    2.80
  11   4   2   35.40    2.90
  11   4   2   28.80    2.50
 -12  -4  -2   56.79    3.30
 -12  -4  -2   46.50    3.50
   9  -5  -2    5.60    0.90
   8  -5  -2    1.40    0.90
  -8   5   2    0.40    0.90
  -8   5   2    2.20    0.80
   7  -5  -2    4.20    1.60
   7  -5  -2    6.30    1.60
   7  -5  -2    5.00    1.10
  -7   5   2    6.80    1.70
  -7   5   2    3.90    1.10
   6  -5  -2    0.20    1.50
   6  -5  -2    3.50    1.80
  -6   5   2    1.70    1.70
  -6   5   2    2.50    2.50
   5  -5  -2    3.20    1.30
   5  -5  -2    3.60    1.90
   5  -5  -2    3.80    1.00
   5  -5  -2    3.50    1.70
  -5   5   2    4.70    2.40
  -5   5   2    3.50    1.40
  -5   5   2    3.60    1.70
   4  -5  -2   35.40    3.90
   4  -5  -2   35.90    3.90
   4  -5  -2   47.90    5.80
   4  -5  -2   38.80    3.50
  -4   5   2   39.00    3.90
  -4   5   2   18.50    9.40
  -4   5   2   30.90    3.50
  -4   5   2   25.10    4.00
  -4   5   2   42.10    5.00
   3  -5  -2   96.29    7.20
   3  -5  -2  118.59    7.70
   3  -5  -2  116.99    7.90
   3  -5  -2  112.29    9.60
   3  -5  -2  109.59    8.10
  -3   5   2  114.69   11.80
  -3   5   2  117.59    7.80
  -3   5   2  119.69    7.60
  -3   5   2  126.89    8.40
  -3   5   2  115.59    8.80
  -3   5   2  116.59    8.00
   2  -5  -2   42.30    3.40
   2  -5  -2   41.30    4.60
   2  -5  -2   39.30    3.40
   2  -5  -2   40.40    3.20
  -2   5   2   43.70    5.90
  -2   5   2   38.90    3.30
  -2   5   2   43.10    4.10
  -2   5   2   34.20    3.70
   1  -5  -2  295.87   18.60
   1  -5  -2  305.47   17.20
  -1   5   2  279.57   17.60
  -1   5   2  279.77   17.30
  -1   5   2  288.67   18.40
   0  -5  -2   25.10    2.20
   0  -5  -2   27.90    3.40
   0   5   2   25.80    2.60
  -1  -5  -2   28.50    3.60
   1   5   2   31.90    3.60
   1   5   2   29.70    2.90
   1   5   2   33.70    5.10
  -2  -5  -2  179.28   10.60
  -2  -5  -2  172.48   12.30
   2   5   2  186.38   12.30
   2   5   2  178.58   11.50
   2   5   2  174.78   11.10
   3   5   2   97.59    7.10
   3   5   2   95.79    6.30
  -4  -5  -2   34.60    2.60
   4   5   2   36.50    3.00
   4   5   2   34.00    3.60
  -5  -5  -2  215.98   12.70
   5   5   2  205.48   12.70
   5   5   2  239.88   13.70
   5   5   2  211.48   13.10
   5   5   2  207.38   12.90
  -6  -5  -2  115.49    7.60
   6   5   2  110.29    7.00
   6   5   2  104.59    6.60
   6   5   2  111.39    8.80
   6   5   2  105.09    7.10
   6   5   2  116.89    7.30
   6   5   2  105.89    6.80
  -7  -5  -2   71.49    5.60
  -7  -5  -2   79.19    5.50
  -7  -5  -2   80.49    5.50
   7   5   2   67.49    5.90
   7   5   2   74.99    4.80
   7   5   2   79.19    7.40
   7   5   2   79.49    5.30
   7   5   2   76.49    5.30
  -8  -5  -2   52.89    4.90
  -8  -5  -2   57.99    4.50
  -8  -5  -2   62.09    5.20
   8   5   2   62.49    4.40
   8   5   2   56.59    4.30
   8   5   2   56.69    6.60
   8   5   2   60.29    4.60
   8   5   2   63.79    4.10
  -9  -5  -2  101.99    7.20
  -9  -5  -2  103.79    6.70
  -9  -5  -2  110.79    7.30
   9   5   2   95.19    6.60
   9   5   2  115.89    7.50
   9   5   2   95.99    6.80
   9   5   2  104.59    6.40
   9   5   2   77.39    8.70
 -10  -5  -2    2.10    1.10
 -10  -5  -2    3.20    1.20
  10   5   2    1.20    1.10
  10   5   2    1.60    0.90
  10   5   2    1.60    1.10
  10   5   2    2.00    0.80
  10   5   2    1.90    1.60
 -11  -5  -2   43.10    3.00
 -11  -5  -2   39.50    3.70
 -11  -5  -2   39.60    2.90
  11   5   2   41.40    3.20
  11   5   2   34.10    2.80
 -12  -5  -2    7.60    1.00
   8  -6  -2    0.10    0.60
   7  -6  -2    1.00    0.80
   7  -6  -2    1.10    0.80
  -7   6   2    2.20    1.20
  -7   6   2   -0.10    0.70
   6  -6  -2    9.80    1.60
   6  -6  -2    7.60    1.70
  -6   6   2    9.70    1.50
  -6   6   2    8.00    1.80
   5  -6  -2    5.10    2.30
   5  -6  -2    7.60    2.30
  -5   6   2    2.10    3.30
  -5   6   2    4.00    1.80
  -5   6   2    3.60    1.60
   4  -6  -2  205.58   13.80
   4  -6  -2  209.08   14.40
   4  -6  -2  244.68   14.00
  -4   6   2  231.18   14.20
  -4   6   2  231.78   15.10
  -4   6   2  210.78   13.50
   3  -6  -2  464.35   30.20
   3  -6  -2  536.95   31.60
   3  -6  -2  492.15   30.60
  -3   6   2  464.35   29.50
  -3   6   2  559.14   31.30
  -3   6   2  561.24   30.50
  -3   6   2  506.95   30.60
  -3   6   2  480.65   33.30
   2  -6  -2   18.30    2.20
   2  -6  -2   15.30    3.50
   2  -6  -2   21.20    2.20
   2  -6  -2   15.70    2.20
  -2   6   2   21.40    2.60
  -2   6   2   18.40    2.80
  -2   6   2   20.40    2.30
  -2   6   2   15.60    2.60
  -2   6   2   21.60    5.90
  -2   6   2   22.50    3.20
   1  -6  -2  432.76   27.70
   1  -6  -2  496.65   29.20
  -1   6   2  469.95   27.10
   0  -6  -2   24.40    3.90
   0  -6  -2   27.50    2.50
   0   6   2   26.40    4.00
   0   6   2   27.00    2.50
   0   6   2   28.10    3.20
   0   6   2   31.00    3.20
   0   6   2   28.80    3.20
  -1  -6  -2   29.20    2.50
  -1  -6  -2   27.50    4.40
   1   6   2   35.10    4.00
   1   6   2   29.40    3.10
  -2  -6  -2  188.38   11.60
  -2  -6  -2  190.08   13.80
   2   6   2  198.78   12.70
   2   6   2  194.38   12.30
  -3  -6  -2    1.30    1.50
  -3  -6  -2    0.50    0.60
   3   6   2   -0.30    1.50
   3   6   2    1.20    1.10
   3   6   2    1.10    1.10
  -4  -6  -2  129.19    7.80
   4   6   2  116.69    7.40
   4   6   2  125.89    8.00
   4   6   2  127.89    8.00
   4   6   2  134.49    9.30
   4   6   2  123.19    7.70
   4   6   2  118.69    8.20
  -5  -6  -2   49.80    3.60
   5   6   2   55.19    3.80
   5   6   2   52.89    5.10
   5   6   2   44.50    4.50
   5   6   2   48.40    3.50
   5   6   2   49.90    3.70
   5   6   2   45.30    3.20
  -6  -6  -2    9.90    1.50
  -6  -6  -2   10.10    1.60
   6   6   2    9.30    2.70
   6   6   2    9.60    1.10
   6   6   2    9.00    1.30
   6   6   2   12.20    2.00
   6   6   2    5.90    2.00
   6   6   2    8.10    1.40
  -7  -6  -2   31.10    3.90
  -7  -6  -2   41.50    3.50
  -7  -6  -2   42.90    3.60
   7   6   2   41.20    3.10
   7   6   2   43.10    2.90
   7   6   2   41.70    3.30
   7   6   2   54.49    8.20
   7   6   2   37.50    3.30
  -8  -6  -2   33.00    3.10
  -8  -6  -2   41.70    5.80
  -8  -6  -2   26.40    3.30
   8   6   2   33.20    3.00
   8   6   2   33.50    2.90
   8   6   2   31.40    2.80
   8   6   2   32.40    2.50
   8   6   2   28.80    5.10
  -9  -6  -2   10.70    2.00
  -9  -6  -2   10.30    2.10
  -9  -6  -2    8.20    1.50
   9   6   2   10.40    1.50
   9   6   2    8.20    1.40
   9   6   2   10.50    1.20
   9   6   2    8.90    1.70
   9   6   2   10.10    1.80
 -10  -6  -2   -1.40    1.10
 -10  -6  -2    0.70    1.30
 -10  -6  -2    1.10    1.00
  10   6   2   -0.70    0.80
  10   6   2    0.00    1.00
  10   6   2    0.70    1.00
  10   6   2    0.80    0.90
 -11  -6  -2  165.98   10.50
 -11  -6  -2  193.18   10.50
  11   6   2  175.98   10.70
   7  -7  -2    5.60    1.00
   6  -7  -2   14.10    1.70
   6  -7  -2    8.60    1.40
  -6   7   2   16.60    2.60
   5  -7  -2   20.70    2.90
   5  -7  -2   23.80    2.60
   5  -7  -2   20.90    1.70
  -5   7   2   21.70    2.10
  -5   7   2   19.60    2.70
   4  -7  -2   11.50    2.10
   4  -7  -2   10.90    2.30
  -4   7   2   17.40    2.00
   3  -7  -2  113.19    8.00
   3  -7  -2  100.69    6.80
   3  -7  -2  118.99    7.50
   3  -7  -2  102.19    7.40
  -3   7   2   89.89    6.70
   2  -7  -2  112.89    7.50
   2  -7  -2  117.79    7.80
   2  -7  -2  108.69    7.90
  -2   7   2  112.09    8.20
  -2   7   2  119.19    7.90
   1  -7  -2   64.09    4.30
   1  -7  -2   66.99    4.70
   1  -7  -2   59.29    4.50
  -1   7   2   58.69    7.20
  -1   7   2   49.40    4.90
  -1   7   2   60.39    4.60
  -1   7   2   45.90    4.90
  -1   7   2   50.89    4.20
   0  -7  -2   75.89    5.20
   0  -7  -2   73.79    5.40
   0  -7  -2   80.59    5.60
   0   7   2   80.09    6.20
   0   7   2   77.59    6.30
   0   7   2   88.89    6.20
   0   7   2   70.59    5.30
  -1  -7  -2   62.39    4.60
  -1  -7  -2   64.49    4.40
  -1  -7  -2   75.79    5.20
  -1  -7  -2   62.29    6.70
   1   7   2   71.69    5.20
   1   7   2   60.49    4.60
   1   7   2   63.79    6.50
   1   7   2   61.69    4.50
   1   7   2   59.79    5.40
   1   7   2   65.99    5.30
   1   7   2   53.59    4.80
  -2  -7  -2  476.75   30.80
   2   7   2  464.55   27.90
   2   7   2  505.15   28.60
   2   7   2  474.15   27.70
   2   7   2  477.35   29.10
   2   7   2  481.75   29.10
   2   7   2  485.45   28.50
  -3  -7  -2   41.50    4.10
  -3  -7  -2   41.50    6.00
   3   7   2   39.90    4.40
   3   7   2   42.60    3.30
   3   7   2   40.40    3.70
   3   7   2   41.20    3.60
   3   7   2   42.60    3.00
   3   7   2   46.10    4.60
   3   7   2   41.90    3.20
  -4  -7  -2   67.29    4.70
  -4  -7  -2   65.19    4.90
  -4  -7  -2   74.99    4.90
   4   7   2   70.99    5.30
   4   7   2   66.79    4.80
   4   7   2   67.29    4.70
   4   7   2   66.59    5.40
   4   7   2   69.49    6.30
   4   7   2   68.39    5.00
   4   7   2   69.29    4.40
  -5  -7  -2  763.12   45.10
  -5  -7  -2  783.42   45.30
  -5  -7  -2  813.02   45.40
   5   7   2  810.22   45.80
   5   7   2  791.72   45.60
   5   7   2  812.22   45.20
   5   7   2  759.62   47.30
   5   7   2  824.22   45.40
   5   7   2  764.12   44.90
   5   7   2  794.42   45.40
  -6  -7  -2  104.49    6.80
  -6  -7  -2  107.39    6.90
   6   7   2   94.39    6.30
   6   7   2  108.79    7.20
   6   7   2  107.79    6.90
   6   7   2  108.49    6.70
   6   7   2   98.89    7.10
  -7  -7  -2    0.30    0.90
  -7  -7  -2   -0.70    1.30
  -7  -7  -2    1.30    1.10
   7   7   2    0.20    1.00
   7   7   2    0.60    0.80
   7   7   2    0.50    0.70
   7   7   2    0.40    0.60
   7   7   2    0.10    2.00
  -8  -7  -2  100.59    6.90
  -8  -7  -2   97.99    7.20
  -8  -7  -2  102.59    7.20
   8   7   2  104.29    6.20
   8   7   2  101.79    6.80
   8   7   2   78.29    8.90
   8   7   2  112.99    6.90
  -9  -7  -2  105.09    7.00
  -9  -7  -2   98.19    6.70
  -9  -7  -2  104.49    6.30
   9   7   2  107.19    6.90
   9   7   2   85.49    6.20
   9   7   2  100.59    6.30
   9   7   2   83.69    6.30
 -10  -7  -2   -0.70    0.90
 -10  -7  -2    0.50    0.80
 -10  -7  -2   -0.30    1.20
  10   7   2    0.30    0.90
  10   7   2    0.10    0.70
  10   7   2    0.20    1.40
  10   7   2   -3.10    1.30
  11   7   2   27.30    3.50
   6  -8  -2    9.10    1.10
  -6   8   2   13.10    1.50
   5  -8  -2   80.49    6.20
   5  -8  -2  102.59    6.40
   4  -8  -2    1.60    1.10
   4  -8  -2    2.10    1.80
   4  -8  -2    2.40    0.70
   3  -8  -2   54.89    4.50
   3  -8  -2   51.99    4.40
   3  -8  -2   43.00    4.90
   3  -8  -2   55.59    3.90
   2  -8  -2   33.50    3.80
   2  -8  -2   41.80    3.70
   2  -8  -2   35.90    3.20
  -2   8   2   41.10    3.70
  -2   8   2   35.50    3.50
   1  -8  -2    5.10    1.30
   1  -8  -2    5.50    1.60
   1  -8  -2    5.90    1.70
  -1   8   2    5.50    2.00
  -1   8   2    4.00    1.30
   0  -8  -2  631.94   36.90
   0  -8  -2  657.43   37.10
   0  -8  -2  659.53   36.60
   0   8   2  579.04   37.50
   0   8   2  591.54   36.60
   0   8   2  709.73   37.60
   0   8   2  629.54   36.70
  -1  -8  -2  136.89    8.70
  -1  -8  -2  146.79    9.10
  -1  -8  -2  142.19    9.30
   1   8   2  129.19    9.90
   1   8   2  138.29    8.70
   1   8   2  127.79    8.70
   1   8   2  143.59    9.30
   1   8   2  143.99   11.00
   1   8   2  148.99    9.80
   1   8   2  130.59    8.70
  -2  -8  -2   16.90    3.20
  -2  -8  -2    9.60    1.70
   2   8   2    9.60    2.30
   2   8   2   10.30    1.50
   2   8   2   10.10    2.10
   2   8   2    9.70    1.80
   2   8   2    9.20    3.40
   2   8   2    9.80    1.60
   2   8   2   13.20    1.80
  -3  -8  -2  349.07   19.80
  -3  -8  -2  347.47   20.20
   3   8   2  317.47   20.20
   3   8   2  319.47   21.00
   3   8   2  310.67   19.80
   3   8   2  339.47   20.20
   3   8   2  325.17   19.20
   3   8   2  339.47   20.00
  -4  -8  -2   23.10    2.40
  -4  -8  -2   23.80    2.30
  -4  -8  -2   25.20    2.80
   4   8   2   19.20    2.40
   4   8   2   19.80    1.90
   4   8   2   20.10    2.00
   4   8   2   21.30    2.60
   4   8   2   19.40    3.80
   4   8   2   21.80    2.30
  -5  -8  -2  112.09    7.30
  -5  -8  -2  114.29    7.50
  -5  -8  -2  120.49    7.60
   5   8   2  115.99    7.90
   5   8   2  115.09    7.50
   5   8   2  107.09    6.90
   5   8   2  102.59    9.10
   5   8   2  115.49    7.20
  -6  -8  -2    4.30    1.40
  -6  -8  -2    2.10    1.10
  -6  -8  -2    3.30    1.20
   6   8   2    2.20    1.00
   6   8   2    1.30    1.00
   6   8   2    1.70    1.30
   6   8   2    2.50    0.70
   6   8   2    2.40    0.90
   6   8   2    2.30    2.00
  -7  -8  -2   -0.20    0.90
  -7  -8  -2    0.60    1.50
  -7  -8  -2    2.40    1.80
   7   8   2   -0.40    2.30
   7   8   2    0.30    1.20
   7   8   2    0.90    0.60
  -8  -8  -2   15.60    2.40
  -8  -8  -2    9.40    1.80
  -8  -8  -2   12.50    1.90
   8   8   2   13.30    1.80
   8   8   2    9.90    1.50
   8   8   2   11.80    1.30
   8   8   2   11.30    2.10
   8   8   2   10.10    1.40
  -9  -8  -2    7.60    1.70
  -9  -8  -2    8.60    1.30
  -9  -8  -2    8.40    1.90
   9   8   2    8.00    1.70
   9   8   2    6.40    1.40
   9   8   2    7.20    1.40
   9   8   2    4.90    1.00
 -10  -8  -2   32.80    2.50
 -10  -8  -2   25.10    2.30
  10   8   2   34.20    2.30
  10   8   2   30.80    2.60
  10   8   2   27.50    2.20
 -11  -8  -2  136.39    7.50
  11   8   2  121.69    7.70
   5  -9  -2    6.70    0.90
   4  -9  -2    7.40    1.20
  -4   9   2    7.30    1.30
   3  -9  -2    0.80    0.60
   3  -9  -2    0.40    1.00
  -3   9   2    0.60    0.90
   2  -9  -2   40.80    3.80
   2  -9  -2   38.00    3.30
  -2   9   2   49.99    3.70
   1  -9  -2   -0.20    1.00
   1  -9  -2   -0.70    0.90
   1  -9  -2    0.50    0.80
  -1   9   2    0.10    1.20
  -1   9   2   -0.60    0.70
   0  -9  -2  317.77   19.80
   0  -9  -2  339.57   19.60
   0  -9  -2  344.17   20.20
   0   9   2  327.37   19.70
  -1  -9  -2  222.18   14.00
  -1  -9  -2  231.18   13.80
   1   9   2  231.58   13.80
   1   9   2  244.28   14.90
   1   9   2  218.88   13.60
  -2  -9  -2    2.20    0.90
  -2  -9  -2    1.80    1.10
  -2  -9  -2    2.30    1.10
   2   9   2    2.30    0.90
   2   9   2    0.40    2.20
   2   9   2    2.10    1.50
   2   9   2    3.60    0.90
  -3  -9  -2   24.00    2.70
  -3  -9  -2   27.40    2.50
  -3  -9  -2   23.40    2.60
   3   9   2   25.00    2.80
   3   9   2   25.90    2.30
   3   9   2   25.60    2.20
   3   9   2   27.10    3.10
   3   9   2   30.60    4.60
  -4  -9  -2   63.89    4.50
  -4  -9  -2   63.69    4.30
   4   9   2   57.99    4.10
   4   9   2   53.89    5.80
   4   9   2   57.69    4.50
   4   9   2   60.99    4.90
   4   9   2   58.29    4.00
  -5  -9  -2   43.40    3.60
  -5  -9  -2   40.60    4.80
  -5  -9  -2   43.90    3.70
   5   9   2   38.80    3.80
   5   9   2   42.70    3.60
   5   9   2   75.19   11.40
   5   9   2   45.40    3.90
   5   9   2   40.60    3.70
  -6  -9  -2   64.49    4.70
  -6  -9  -2   59.09    4.60
  -6  -9  -2   62.99    4.50
   6   9   2   60.29    4.80
   6   9   2   60.89    3.90
   6   9   2   61.69    4.40
   6   9   2   63.99    4.20
  -7  -9  -2    7.00    1.60
  -7  -9  -2    6.20    1.50
  -7  -9  -2    5.10    1.40
   7   9   2    5.70    1.20
   7   9   2    4.90    1.30
   7   9   2    4.60    1.00
   7   9   2    4.30    1.50
   7   9   2    5.40    1.20
  -8  -9  -2    8.70    1.90
  -8  -9  -2    5.00    1.20
  -8  -9  -2    3.00    1.30
   8   9   2    4.90    1.40
   8   9   2    5.70    1.40
   8   9   2    3.50    0.90
   8   9   2    6.80    1.20
  -9  -9  -2  205.98   12.20
  -9  -9  -2  184.78   11.60
   9   9   2  208.48   11.80
   9   9   2  183.38   11.30
   9   9   2  186.88   11.30
 -10  -9  -2   23.20    1.90
  10   9   2   25.20    2.10
   4 -10  -2  140.79    8.10
  -4  10   2  137.59    8.10
  -3  10   2    5.00    0.90
   2 -10  -2   12.40    2.10
   2 -10  -2   17.60    1.50
  -2  10   2   12.60    1.70
   1 -10  -2  178.08   10.70
   0 -10  -2   69.09    4.60
   0 -10  -2   61.09    4.80
   0  10   2   60.49    5.10
   0  10   2   69.49    4.60
  -1 -10  -2    0.80    0.80
  -1 -10  -2   -0.20    0.80
  -1 -10  -2    0.80    0.90
   1  10   2    0.30    1.20
   1  10   2    0.30    0.60
  -2 -10  -2    3.10    1.20
  -2 -10  -2    2.30    0.90
  -2 -10  -2    3.10    1.10
   2  10   2    2.90    0.80
   2  10   2    2.90    1.40
   2  10   2    1.90    1.20
  -3 -10  -2   60.59    4.70
  -3 -10  -2   62.89    4.50
  -3 -10  -2   69.99    4.90
   3  10   2   63.49    4.20
   3  10   2   70.39    5.30
   3  10   2   65.09    4.80
  -4 -10  -2    6.20    1.40
  -4 -10  -2    6.50    1.50
  -4 -10  -2    4.30    1.00
   4  10   2    4.20    1.10
   4  10   2    5.40    1.00
   4  10   2    5.50    0.90
   4  10   2    4.40    1.30
  -5 -10  -2   59.69    4.40
  -5 -10  -2   54.09    4.20
  -5 -10  -2   63.59    4.20
   5  10   2   56.99    4.10
   5  10   2   58.09    3.80
   5  10   2   56.09    4.60
   5  10   2   60.39    4.50
   5  10   2   47.90    3.60
  -6 -10  -2    8.60    1.60
  -6 -10  -2    5.30    2.20
  -6 -10  -2    4.50    1.10
   6  10   2    4.60    1.00
   6  10   2    3.00    1.20
   6  10   2    4.50    1.40
   6  10   2    4.30    1.40
  -7 -10  -2   47.20    4.40
  -7 -10  -2   43.80    3.40
  -7 -10  -2   33.20    3.10
   7  10   2   41.30    3.10
   7  10   2   34.30    2.70
   7  10   2   36.70    3.30
   7  10   2   42.40    2.90
  -8 -10  -2    2.60    1.20
  -8 -10  -2   -0.20    1.00
  -8 -10  -2    2.70    1.60
   8  10   2    0.90    1.00
   8  10   2    1.90    0.70
   8  10   2   -1.60    1.00
  -9 -10  -2  115.29    6.40
   9  10   2  100.79    6.20
   9  10   2   88.19    5.90
   2 -11  -2   10.50    1.20
  -2  11   2    9.40    0.80
  -2  11   2   10.30    1.30
   1 -11  -2   80.19    5.10
  -1  11   2   76.19    5.30
   0 -11  -2   28.40    2.50
   0 -11  -2   36.10    2.80
   0  11   2   33.50    2.40
   0  11   2   37.50    3.00
  -1 -11  -2   44.00    4.00
  -1 -11  -2   37.40    3.10
  -1 -11  -2   41.40    3.40
   1  11   2   35.10    2.60
   1  11   2   35.60    3.20
  -2 -11  -2  204.48   12.10
  -2 -11  -2  194.18   12.40
   2  11   2  199.98   11.80
   2  11   2  213.48   12.60
  -3 -11  -2   12.60    2.20
  -3 -11  -2   11.90    1.90
  -3 -11  -2   10.50    1.40
   3  11   2   11.30    1.10
   3  11   2   11.60    1.70
  -4 -11  -2   17.00    2.20
  -4 -11  -2   13.30    1.70
  -4 -11  -2    9.60    1.50
   4  11   2   15.60    2.50
   4  11   2   13.10    1.40
   4  11   2   12.10    1.50
  -5 -11  -2  413.66   23.30
  -5 -11  -2  403.16   23.30
  -5 -11  -2  397.06   23.50
   5  11   2  400.06   23.10
  -6 -11  -2    8.70    1.30
  -6 -11  -2    7.00    1.20
  -6 -11  -2   10.50    1.70
   6  11   2    5.60    1.00
   6  11   2    6.70    1.00
  -7 -11  -2   21.60    2.00
  -7 -11  -2   15.50    1.80
   7  11   2   19.90    1.70
  -8 -11  -2   85.19    5.20
   8  11   2   80.69    5.00
   0 -12  -2   79.29    4.90
  -1 -12  -2   21.60    1.80
  -1 -12  -2   20.70    1.80
  -2 -12  -2    1.30    0.70
   2  12   2    1.20    0.60
   2  12   2    0.70    0.50
  -3 -12  -2   13.40    1.50
  -3 -12  -2   15.40    1.60
   3  12   2   12.60    1.50
   3  12   2   15.80    1.70
  -4 -12  -2    0.20    0.80
  -4 -12  -2    0.90    0.70
  -5 -12  -2   90.29    6.30
  -5 -12  -2   98.49    6.30
   5  12   2  101.49    6.00
  -6 -12  -2    0.10    0.60
   6  12   2    0.10    0.50
   4  12  -3    1.30    0.60
  -4 -12   3    0.80    0.60
   3  12  -3   19.10    1.70
   3  12  -3   23.00    1.50
  -3 -12   3   19.20    1.70
   2  12  -3    1.40    0.40
  -2 -12   3    1.20    0.70
   1  12  -3   27.70    1.80
  -7 -11   3    2.60    0.70
   6  11  -3   16.40    1.50
   6  11  -3   20.00    1.30
   5  11  -3   -0.40    0.40
   5  11  -3    0.50    0.70
  -5 -11   3   -0.70    0.80
   4  11  -3    9.80    1.10
  -4 -11   3   11.00    1.60
  -4 -11   3    6.60    1.20
   3  11  -3  174.98    9.90
  -3 -11   3  157.98    9.90
  -3 -11   3  173.18   10.20
   2  11  -3    9.00    1.20
  -2 -11   3    6.80    1.20
   1  11  -3  205.88   12.00
  -1 -11   3  202.88   12.20
   0  11  -3   53.29    3.60
   0 -11   3   55.89    3.80
  -1  11  -3    1.00    0.60
   1 -11   3    0.60    0.70
  -2  11  -3    0.10    0.40
   8  10  -3    2.50    0.70
  -8 -10   3    4.80    0.80
   7  10  -3   11.20    1.20
   7  10  -3   11.80    1.10
  -7 -10   3   13.40    1.50
  -7 -10   3   12.30    1.40
   6  10  -3   25.10    2.20
   6  10  -3   27.60    1.90
  -6 -10   3   22.00    2.30
  -6 -10   3   20.10    2.50
   5  10  -3    1.30    0.70
  -5 -10   3    0.60    1.00
  -5 -10   3    2.00    1.20
   4  10  -3   10.00    1.40
  -4 -10   3    7.20    1.40
  -4 -10   3   10.20    1.80
   3  10  -3    5.40    1.00
  -3 -10   3    5.80    1.30
  -3 -10   3    5.60    1.20
   2  10  -3   60.39    4.20
  -2 -10   3   60.39    4.40
  -2 -10   3   60.49    4.20
   1  10  -3    2.00    0.90
  -1 -10   3    5.20    3.00
  -1 -10   3    1.60    0.90
  -1 -10   3    2.60    0.90
   0  10  -3  162.98   10.00
   0  10  -3  154.08    9.90
   0 -10   3  176.08   10.10
  -1  10  -3   51.89    3.70
   1 -10   3   48.70    4.30
   1 -10   3   51.39    3.80
  -2  10  -3    5.80    1.20
   2 -10   3    5.30    1.30
   2 -10   3    4.30    1.00
  -3  10  -3   81.19    5.10
   3 -10   3   74.79    5.20
   3 -10   3   72.89    5.60
  -4  10  -3   18.20    1.50
   4 -10   3   13.20    1.90
   9   9  -3   20.20    1.80
  -9  -9   3   21.50    1.70
   8   9  -3    4.40    0.70
  -8  -9   3    5.80    1.00
  -8  -9   3    5.50    1.10
   7   9  -3   10.30    1.20
   7   9  -3    8.80    1.20
  -7  -9   3    6.50    1.40
  -7  -9   3   10.40    1.70
   6   9  -3    9.40    1.40
   6   9  -3   10.50    1.60
  -6  -9   3    7.90    1.70
  -6  -9   3   10.00    2.10
  -6  -9   3    8.20    1.90
   5   9  -3   66.29    4.60
  -5  -9   3   68.99    5.20
  -5  -9   3   71.79    5.10
  -5  -9   3   70.49    5.10
   4   9  -3  191.48   11.40
  -4  -9   3  187.08   11.70
  -4  -9   3  182.88   11.80
  -4  -9   3  191.88   11.50
   3   9  -3   -0.40    0.80
  -3  -9   3   -0.80    1.40
  -3  -9   3   -0.20    2.40
  -3  -9   3    1.40    1.00
  -3  -9   3    0.20    1.20
   2   9  -3  278.47   16.50
  -2  -9   3  262.37   16.60
  -2  -9   3  278.17   16.30
  -2  -9   3  290.37   16.70
   1   9  -3   -0.40    0.70
   1   9  -3    0.20    1.50
  -1  -9   3   -0.20    0.80
  -1  -9   3    0.60    1.10
  -1  -9   3    1.00    0.90
   0   9  -3   10.90    2.10
   0   9  -3    8.00    1.20
   0  -9   3    7.70    2.00
   0  -9   3    7.90    1.90
   0  -9   3   12.10    1.70
  -1   9  -3  190.38   11.70
  -1   9  -3  191.08   11.40
   1  -9   3  189.28   11.70
   1  -9   3  189.58   12.20
   1  -9   3  188.78   11.30
  -2   9  -3   68.79    4.90
  -2   9  -3   66.89    4.60
   2  -9   3   65.69    4.80
   2  -9   3   67.59    5.30
  -3   9  -3   44.10    3.60
   3  -9   3   46.60    4.10
   3  -9   3   46.80    3.60
  -4   9  -3   29.70    2.50
  -4   9  -3   28.60    2.10
   4  -9   3   24.30    2.20
   4  -9   3   24.70    2.80
  -5   9  -3    8.10    1.30
   5  -9   3    6.60    1.50
  10   8  -3    5.80    1.00
   9   8  -3   31.10    2.30
  -9  -8   3   34.10    2.50
  -9  -8   3   36.70    2.40
   8   8  -3   10.10    1.20
  -8  -8   3    9.80    1.50
  -8  -8   3    8.30    1.40
   7   8  -3   12.30    1.50
   7   8  -3   11.60    1.60
  -7  -8   3    8.80    1.80
  -7  -8   3    9.10    1.90
   6   8  -3   40.70    3.30
   6   8  -3   46.40    3.70
  -6  -8   3   46.20    3.90
  -6  -8   3   50.19    4.20
  -6  -8   3   39.50    3.80
   5   8  -3    4.90    1.20
   5   8  -3    5.30    2.50
  -5  -8   3    4.30    1.50
  -5  -8   3    2.70    1.30
  -5  -8   3    5.10    1.40
   4   8  -3  149.69   12.00
   4   8  -3  170.38   10.30
  -4  -8   3  171.98   10.80
  -4  -8   3  177.38   10.50
  -4  -8   3  170.68   10.70
   3   8  -3   25.20    2.30
   3   8  -3   24.80    2.40
  -3  -8   3   30.60    2.90
  -3  -8   3   42.40    5.30
  -3  -8   3   24.80    2.50
  -3  -8   3   30.30    2.80
   2   8  -3   59.59    4.40
   2   8  -3   56.49    4.00
  -2  -8   3   55.09    5.30
  -2  -8   3   64.69    4.50
  -2  -8   3   57.89    4.50
  -2  -8   3   61.19    4.20
   1   8  -3  167.28   10.30
   1   8  -3  157.18    9.90
  -1  -8   3  163.38   10.30
  -1  -8   3  169.18   10.30
  -1  -8   3  159.68    9.90
  -1  -8   3  168.08   10.90
   0   8  -3   14.50    1.80
   0   8  -3   16.80    2.30
   0  -8   3   17.90    2.90
   0  -8   3   19.10    2.50
   0  -8   3   21.10    2.60
   0  -8   3   16.30    1.80
  -1   8  -3   67.19    4.80
  -1   8  -3   65.79    5.00
   1  -8   3   72.29    4.60
   1  -8   3   66.99    5.40
   1  -8   3   68.49    4.90
  -2   8  -3  145.19    9.40
  -2   8  -3  155.28    9.20
   2  -8   3  138.99    9.80
   2  -8   3  143.99    9.30
   2  -8   3  146.79    8.90
  -3   8  -3   19.70    2.20
  -3   8  -3   15.60    2.40
   3  -8   3   14.10    1.90
   3  -8   3   15.10    2.50
  -4   8  -3  234.88   14.90
  -4   8  -3  261.67   15.40
   4  -8   3  261.87   15.60
   4  -8   3  242.38   14.90
  -5   8  -3   19.60    2.80
  -5   8  -3   11.70    2.00
   5  -8   3   15.40    1.70
  -6   8  -3    0.80    1.00
   6  -8   3    0.30    0.60
  10   7  -3   -0.40    0.40
  10   7  -3    0.20    0.60
   9   7  -3   93.09    5.90
  -9  -7   3  100.29    6.10
  -9  -7   3   92.89    5.90
   8   7  -3   84.39    5.10
  -8  -7   3   80.59    5.40
  -8  -7   3   78.99    5.40
  -8  -7   3   65.49    5.70
   7   7  -3   78.49    5.30
   7   7  -3   82.39   12.30
   7   7  -3   92.49    5.40
   7   7  -3   80.09    5.30
  -7  -7   3   72.99    5.80
  -7  -7   3   78.89    5.80
  -7  -7   3   80.09    6.20
   6   7  -3  544.55   31.80
   6   7  -3  469.95   34.60
   6   7  -3  566.54   32.20
   6   7  -3  511.45   31.90
  -6  -7   3  619.74   33.10
  -6  -7   3  582.24   32.40
  -6  -7   3  583.14   32.40
   5   7  -3   41.50    5.80
   5   7  -3   36.90    2.90
  -5  -7   3   34.40    3.30
  -5  -7   3   31.00    3.20
  -5  -7   3   35.60    3.30
   4   7  -3  172.18   10.30
   4   7  -3  159.48   12.00
  -4  -7   3  161.08   10.60
  -4  -7   3  179.08   10.50
  -4  -7   3  170.18   10.60
   3   7  -3  175.48   12.40
   3   7  -3  181.58   11.00
   3   7  -3  169.88   10.80
  -3  -7   3  199.18   11.10
  -3  -7   3  186.78   11.20
  -3  -7   3  185.38   11.30
  -3  -7   3  172.68   11.90
   2   7  -3    8.50    2.20
   2   7  -3   16.00    2.00
   2   7  -3   15.00    1.70
  -2  -7   3   14.90    2.10
  -2  -7   3   13.80    2.50
  -2  -7   3   12.60    3.50
  -2  -7   3   11.40    1.70
  -2  -7   3    8.90    1.40
   1   7  -3   66.39    4.80
   1   7  -3   62.39    4.50
  -1  -7   3   66.09    4.80
  -1  -7   3   68.99    4.80
  -1  -7   3   70.39    4.50
  -1  -7   3   66.69    5.30
   0   7  -3   20.30    2.10
   0   7  -3   18.60    2.20
   0  -7   3   19.00    2.20
   0  -7   3   24.10    2.90
   0  -7   3   18.00    1.90
   0  -7   3   17.30    2.10
  -1   7  -3    2.30    1.20
  -1   7  -3    2.70    0.90
   1  -7   3    3.50    1.40
   1  -7   3    3.30    1.20
   1  -7   3    2.40    1.00
   1  -7   3   15.20   18.40
   1  -7   3    2.00    2.50
  -2   7  -3  106.39    7.60
  -2   7  -3  123.49    7.50
  -2   7  -3  109.99    7.00
   2  -7   3  112.49    7.50
   2  -7   3  121.39    7.20
   2  -7   3  109.49    7.90
   2  -7   3  131.39   10.10
  -3   7  -3    8.20    1.40
  -3   7  -3    8.80    1.60
  -3   7  -3    8.50    1.30
   3  -7   3    9.90    1.40
   3  -7   3   12.00    2.20
   3  -7   3   12.60    1.90
  -4   7  -3   16.50    2.30
  -4   7  -3   13.80    2.40
   4  -7   3   14.70    2.00
   4  -7   3   17.30    2.60
  -5   7  -3   -0.10    0.90
  -5   7  -3    0.30    0.90
   5  -7   3    0.10    1.00
   5  -7   3   -0.80    0.80
   5  -7   3    2.30    2.80
  -6   7  -3    8.40    1.30
  -6   7  -3   11.40    2.00
   6  -7   3    8.60    1.60
  -7   7  -3   39.30    3.20
  -7   7  -3   45.90    3.10
   8  -7   3    0.20    0.40
 -11  -6   3   24.90    1.90
  10   6  -3    0.30    0.70
  10   6  -3   -0.30    0.50
 -10  -6   3    0.60    0.80
 -10  -6   3   -0.20    0.70
   9   6  -3    8.20    1.10
  -9  -6   3    7.60    1.30
  -9  -6   3   10.40    1.40
   8   6  -3    6.10    1.20
   8   6  -3    8.70    1.30
  -8  -6   3    7.00    1.50
  -8  -6   3    7.60    1.60
  -8  -6   3    8.00    1.70
   7   6  -3   93.19    6.00
   7   6  -3   95.79    5.90
   7   6  -3   82.69    8.60
  -7  -6   3   79.99    6.40
  -7  -6   3   87.69    6.40
  -7  -6   3  108.69    8.00
   6   6  -3   29.90    2.70
   6   6  -3   34.30    2.90
   6   6  -3   34.60    3.10
  -6  -6   3   34.30    3.40
  -6  -6   3   31.10    3.40
  -6  -6   3   34.10    3.50
   5   6  -3   49.40    3.70
   5   6  -3   45.70    3.30
   5   6  -3   51.49    5.70
  -5  -6   3   46.60    4.00
  -5  -6   3   48.30    3.90
  -5  -6   3   51.89    5.40
  -5  -6   3   46.30    5.50
   4   6  -3    0.10    1.30
   4   6  -3   -0.10    0.70
   4   6  -3    1.10    2.10
   4   6  -3   -1.30    0.70
  -4  -6   3   -0.30    0.70
  -4  -6   3    1.10    1.00
  -4  -6   3    0.20    0.90
   3   6  -3   69.49    6.70
   3   6  -3   60.29    5.60
   3   6  -3   57.99    4.10
  -3  -6   3   56.99    4.30
  -3  -6   3   60.79    4.20
  -3  -6   3   62.09    4.30
   2   6  -3   22.60    2.00
   2   6  -3   17.70    4.80
   2   6  -3   16.30    3.20
   2   6  -3   23.20    3.20
  -2  -6   3   47.90   13.10
  -2  -6   3   22.50    2.40
  -2  -6   3   26.20    4.20
  -2  -6   3   20.10    2.10
   1   6  -3  154.28   11.20
   1   6  -3  148.19    9.40
   1   6  -3  140.79    8.90
   1   6  -3  129.79   10.40
   1   6  -3  132.19    8.60
   1   6  -3  131.29   10.90
  -1  -6   3  174.28   15.90
  -1  -6   3  139.89    8.80
  -1  -6   3  138.89   10.40
  -1  -6   3  162.38   10.20
   0   6  -3  685.23   39.90
   0   6  -3  694.13   39.30
   0  -6   3  720.43   43.70
   0  -6   3  727.33   39.70
   0  -6   3  610.14   40.60
   0  -6   3  690.23   41.10
   0  -6   3  685.13   40.90
   0  -6   3  727.33   40.30
  -1   6  -3   84.59    5.80
  -1   6  -3   86.49    5.30
  -1   6  -3   83.89    5.60
  -1   6  -3   88.79   10.70
   1  -6   3   95.89   12.10
   1  -6   3   85.19    5.70
   1  -6   3   82.19    6.60
   1  -6   3   83.09    5.70
   1  -6   3   84.19    5.40
   1  -6   3   78.99    6.70
  -2   6  -3   66.69    4.50
  -2   6  -3   64.89    4.70
  -2   6  -3   58.99    4.70
   2  -6   3   73.09    5.70
   2  -6   3   64.49   10.80
   2  -6   3   67.29    5.60
   2  -6   3   67.99    5.10
   2  -6   3   60.49    4.60
   2  -6   3   68.89    4.40
  -3   6  -3  134.09   10.50
  -3   6  -3  171.08    9.60
   3  -6   3  162.28    9.30
   3  -6   3  162.48   11.00
   3  -6   3  123.39   15.80
   3  -6   3  158.38   10.10
   3  -6   3  143.79   10.20
  -4   6  -3   16.60    5.10
  -4   6  -3   11.70    1.80
  -4   6  -3   16.40    2.60
  -4   6  -3   18.80    2.40
   4  -6   3   15.40    2.50
   4  -6   3   19.20    2.40
  -5   6  -3  103.69    6.80
  -5   6  -3  104.99    7.40
  -5   6  -3  107.69    7.70
   5  -6   3  104.99    8.80
   5  -6   3  106.29    7.10
   5  -6   3  113.19    7.80
  -6   6  -3   47.90    4.30
  -6   6  -3   56.99    3.60
   6  -6   3   50.79    4.60
   6  -6   3   40.00    6.50
   6  -6   3   49.50    3.90
  -7   6  -3    5.20    1.30
   7  -6   3    4.80    1.50
  -8   6  -3   12.90    1.50
   8  -6   3   16.00    1.70
 -11  -5   3   33.50    2.30
  10   5  -3   41.70    3.20
  10   5  -3   45.10    3.10
 -10  -5   3   43.10    3.20
 -10  -5   3   45.30    3.00
   9   5  -3   53.59    3.70
  -9  -5   3   49.50    3.70
  -9  -5   3   50.79    3.90
  -9  -5   3   46.50    4.10
   8   5  -3    1.70    1.50
   8   5  -3    3.60    2.40
   8   5  -3   -0.70    0.90
  -8  -5   3   -0.80    1.40
  -8  -5   3    0.00    1.20
   7   5  -3   30.10    2.80
   7   5  -3   32.60    2.60
   7   5  -3   28.60    5.20
  -7  -5   3   29.20    3.10
  -7  -5   3   30.60    3.40
  -7  -5   3   29.50    3.30
   6   5  -3   53.09    4.30
   6   5  -3   45.20    3.70
   6   5  -3   39.50    6.00
  -6  -5   3   50.09    4.30
   5   5  -3  416.26   25.50
   5   5  -3  368.36   22.70
   5   5  -3  391.76   22.90
  -5  -5   3  396.36   23.20
  -5  -5   3  419.96   23.20
   4   5  -3   84.59    6.00
   4   5  -3  101.89    8.40
  -4  -5   3  109.99    6.40
   3   5  -3  125.39    9.30
   3   5  -3  114.09    8.20
  -3  -5   3  111.39    7.20
   2   5  -3  545.05   31.50
   2   5  -3  492.95   30.10
  -2  -5   3  500.75   29.30
   1   5  -3  398.46   22.90
   1   5  -3  398.86   24.20
   1   5  -3  369.66   22.20
   1   5  -3  403.46   23.60
  -1  -5   3  370.96   22.30
  -1  -5   3  389.06   23.70
  -1  -5   3  372.66   22.90
  -1  -5   3  393.46   25.00
   0   5  -3    0.00    0.60
   0   5  -3    0.70    0.70
   0   5  -3    0.40    0.60
   0   5  -3   -0.80    3.40
   0   5  -3    0.30    1.00
   0  -5   3    1.00    1.30
   0  -5   3    2.20    1.20
   0  -5   3   -5.20    4.90
   0  -5   3    0.10    0.50
  -1   5  -3    0.50    0.70
  -1   5  -3   -0.30    1.00
  -1   5  -3    0.30    0.60
   1  -5   3    0.80    1.10
   1  -5   3   -0.30    0.80
   1  -5   3    0.40    0.90
   1  -5   3    0.20    4.60
  -2   5  -3  263.07   16.60
  -2   5  -3  290.87   16.80
  -2   5  -3  273.27   19.60
  -2   5  -3  290.37   17.50
  -2   5  -3  296.37   16.50
   2  -5   3  267.07   19.80
   2  -5   3  277.27   17.50
   2  -5   3  293.57   17.50
   2  -5   3  275.77   16.60
   2  -5   3  287.67   17.30
  -3   5  -3    1.80    1.70
  -3   5  -3    1.40    1.30
  -3   5  -3    0.40    0.90
  -3   5  -3    0.60    0.90
  -3   5  -3    0.20    0.90
   3  -5   3   -0.10    0.70
   3  -5   3    0.70    0.90
   3  -5   3   -1.00    1.20
   3  -5   3    0.20    0.80
   3  -5   3    0.60    1.20
  -4   5  -3  229.38   14.90
  -4   5  -3  218.48   14.80
  -4   5  -3  256.67   14.80
  -4   5  -3  237.28   14.50
  -4   5  -3  250.57   16.20
   4  -5   3  242.38   15.60
   4  -5   3  238.18   14.90
   4  -5   3  243.08   14.50
   4  -5   3  259.57   15.10
  -5   5  -3    2.70    1.20
  -5   5  -3    8.80    4.40
  -5   5  -3    4.50    1.70
  -5   5  -3    2.90    1.50
  -5   5  -3    5.30    1.70
   5  -5   3    5.00    1.80
   5  -5   3    3.60    1.20
  -6   5  -3  165.88   10.50
  -6   5  -3  144.29   10.40
  -6   5  -3  171.68   10.90
  -6   5  -3  172.18   10.00
   6  -5   3  167.38   10.80
   6  -5   3  155.48   11.50
   6  -5   3  142.79    9.90
  -7   5  -3   11.50    1.40
  -7   5  -3   12.90    2.00
  -7   5  -3   13.60    2.70
   7  -5   3    8.10    2.60
   7  -5   3    7.10    1.60
  -8   5  -3  133.09    8.40
  -8   5  -3  156.58    9.20
   8  -5   3  153.88    9.40
  -9   5  -3    5.80    1.00
   9  -5   3    7.10    1.10
  11   4  -3   47.50    3.00
 -11  -4   3   48.20    3.20
  10   4  -3    5.50    1.00
 -10  -4   3    6.00    1.40
 -10  -4   3    4.50    0.90
   9   4  -3   -0.50    0.90
   9   4  -3   -0.60    0.70
   9   4  -3   -0.40    1.20
   9   4  -3    1.20    2.00
  -9  -4   3    0.90    1.10
  -9  -4   3    0.00    0.90
   8   4  -3  148.49    9.00
   8   4  -3  148.39    9.10
   8   4  -3  130.29   11.30
   8   4  -3  142.19    9.50
  -8  -4   3  145.29    9.10
  -8  -4   3  142.89    9.40
  -8  -4   3  143.59    9.10
   7   4  -3    0.70    1.00
   7   4  -3   -0.50    0.90
   7   4  -3    0.80    0.80
   7   4  -3   -2.00    1.50
   7   4  -3   -0.70    1.20
  -7  -4   3   -0.10    1.20
  -7  -4   3    0.50    1.40
  -7  -4   3   -0.20    1.30
   6   4  -3   19.50    2.40
   6   4  -3   16.10    2.00
   6   4  -3   19.40    1.80
   6   4  -3   19.20    4.00
  -6  -4   3   18.10    2.60
  -6  -4   3   13.90    2.30
  -6  -4   3   19.20    3.20
  -6  -4   3   14.60    2.20
   5   4  -3  200.68   11.80
   5   4  -3  184.18   11.40
  -5  -4   3  186.78   11.80
  -5  -4   3  192.28   12.10
  -5  -4   3  202.08   11.90
   4   4  -3  192.38   13.80
  -4  -4   3  207.88   12.10
   3   4  -3    1.90    1.40
   3   4  -3    4.30    2.10
  -3  -4   3    2.20    1.40
  -3  -4   3    2.90    0.80
  -3  -4   3    3.70    1.20
   2   4  -3  187.48   11.50
   2   4  -3  171.08   10.70
   2   4  -3  185.08   11.60
   2   4  -3  190.88   12.30
   2   4  -3  192.08   25.90
  -2  -4   3  174.58   11.20
  -2  -4   3  180.78   10.80
   1   4  -3  519.75   28.90
   1   4  -3  490.05   29.10
   1   4  -3  522.85   29.90
   1   4  -3  488.95   28.30
  -1  -4   3  473.35   28.70
  -1  -4   3  505.25   28.40
  -1  -4   3  480.05   28.10
  -1  -4   3  497.45   29.90
   0   4  -3  160.08    9.40
   0   4  -3  154.28   10.50
   0   4  -3  152.78   10.70
   0   4  -3  149.88    9.20
   0   4  -3  162.08   31.70
   0  -4   3  147.19    9.20
   0  -4   3  160.58   10.00
   0  -4   3  153.38   11.30
   0  -4   3  271.67   82.59
   0  -4   3  151.08    9.60
  -1   4  -3 1025.20   58.89
   1  -4   3 1014.90   58.29
   1  -4   3  964.30   57.59
   1  -4   3 1075.59   59.29
  -2   4  -3    0.70    0.90
  -2   4  -3    0.90    0.80
   2  -4   3    0.30    0.60
   2  -4   3    0.90    0.90
   2  -4   3    0.60    0.90
  -3   4  -3   17.50    2.10
  -3   4  -3   22.40    3.10
  -3   4  -3   19.00    8.70
  -3   4  -3   18.90    3.60
   3  -4   3   21.10    2.60
   3  -4   3   15.70    2.50
  -4   4  -3  775.32   44.70
  -4   4  -3  755.62   43.40
  -4   4  -3  791.62   43.30
  -4   4  -3  766.12   43.70
   4  -4   3  701.23   43.50
   4  -4   3  736.23   44.00
   4  -4   3  779.42   46.60
  -5   4  -3   -1.20    1.40
  -5   4  -3   -0.10    1.20
  -5   4  -3   -1.60    1.00
  -5   4  -3    1.30    1.30
  -5   4  -3   -1.40    1.10
   5  -4   3    0.20    1.10
   5  -4   3    0.00    1.30
   5  -4   3    1.50    1.30
   5  -4   3    0.00    0.90
  -6   4  -3   96.29    6.50
  -6   4  -3  100.59    7.10
  -6   4  -3   94.29    6.90
  -6   4  -3   85.09    8.70
  -6   4  -3   89.89    7.10
   6  -4   3   97.89    7.70
   6  -4   3   95.29    6.60
   6  -4   3   89.89    6.40
   6  -4   3   98.89    7.00
  -7   4  -3  251.47   14.00
  -7   4  -3  233.18   14.50
  -7   4  -3  241.48   14.50
   7  -4   3  196.08   14.40
  -8   4  -3  143.19    8.90
  -8   4  -3  153.28    9.50
   8  -4   3  148.29    9.60
   8  -4   3  139.99   10.20
  -9   4  -3    4.80    0.80
  -9   4  -3    4.00    1.10
   9  -4   3    3.60    0.90
 -10   4  -3    0.40    0.50
  10  -4   3    0.80    0.40
  10  -4   3    0.60    0.70
  11   3  -3    2.60    0.70
 -11  -3   3    2.70    0.70
  10   3  -3   -1.60    1.20
 -10  -3   3    0.30    0.70
   9   3  -3  171.88   10.00
   9   3  -3  165.28   10.10
   9   3  -3  157.38   10.40
   9   3  -3  145.79   10.30
  -9  -3   3  175.08   10.20
  -9  -3   3  166.98    9.90
  -9  -3   3  143.29   10.70
   8   3  -3   11.00    3.20
   8   3  -3   14.80    1.90
   8   3  -3   17.10    2.60
   8   3  -3    9.50    2.20
  -8  -3   3   14.60    2.00
  -8  -3   3    9.80    3.00
  -8  -3   3   17.00    2.50
  -8  -3   3   16.10    2.10
   7   3  -3  198.98   12.70
   7   3  -3  200.18   12.20
   7   3  -3  208.28   12.40
   7   3  -3  200.88   12.90
  -7  -3   3  212.38   12.50
  -7  -3   3  210.98   12.50
  -7  -3   3  182.28   12.80
  -7  -3   3  212.98   12.80
   6   3  -3  200.38   12.30
   6   3  -3  200.58   12.10
   6   3  -3  199.68   12.60
  -6  -3   3  211.58   12.50
  -6  -3   3  210.28   12.50
   5   3  -3   41.00    3.10
   5   3  -3   34.30    2.60
  -5  -3   3   34.20    3.20
  -5  -3   3   30.70    3.20
  -5  -3   3   35.40    3.30
   4   3  -3  314.37   22.20
   4   3  -3  377.36   22.00
   4   3  -3  367.46   21.20
  -4  -3   3  325.27   22.00
  -4  -3   3  421.76   27.60
  -4  -3   3  401.26   21.30
   3   3  -3  233.38   31.00
   3   3  -3  257.97   15.80
   3   3  -3  276.77   16.60
  -3  -3   3  259.27   15.30
   2   3  -3  523.15   30.70
   2   3  -3  562.94   44.40
   2   3  -3  574.54   31.50
  -2  -3   3  527.45   30.20
  -2  -3   3  552.44   31.70
  -2  -3   3  513.05   30.80
  -2  -3   3  368.46   76.09
  -2  -3   3  525.95   30.60
  -2  -3   3  514.85   30.60
   1   3  -3  490.25   27.90
   1   3  -3  466.85   28.30
  -1  -3   3  481.05   28.30
  -1  -3   3  478.85   27.60
  -1  -3   3  479.95   27.50
   0   3  -3  384.56   22.40
   0   3  -3  404.76   23.50
   0   3  -3  407.56   22.60
   0   3  -3  391.36   23.20
   0   3  -3  315.87   40.70
   0  -3   3  411.76   23.00
   0  -3   3  382.86   22.70
   0  -3   3  401.86   22.60
   0  -3   3  372.16   22.40
   0  -3   3  389.96   23.30
  -1   3  -3  203.68   12.10
  -1   3  -3  203.98   12.70
  -1   3  -3  208.78   13.30
  -1   3  -3  209.98   13.20
   1  -3   3  207.18   13.30
   1  -3   3  212.08   12.50
   1  -3   3  206.68   12.50
  -2   3  -3    6.90    1.70
  -2   3  -3    6.80    1.40
  -2   3  -3    5.80    1.00
   2  -3   3    8.10    1.40
   2  -3   3   31.20   20.20
   2  -3   3    9.10    1.50
   2  -3   3    4.00    2.20
  -3   3  -3   48.50    3.50
  -3   3  -3   43.60    4.40
  -3   3  -3   49.40    4.00
   3  -3   3   44.60    5.00
   3  -3   3   42.90    3.70
   3  -3   3   41.40    3.70
   3  -3   3   44.70    3.60
  -4   3  -3  212.98   13.90
  -4   3  -3  230.78   13.30
   4  -3   3  201.48   13.30
   4  -3   3  215.38   14.40
   4  -3   3  216.28   13.50
   4  -3   3  215.28   13.30
  -5   3  -3   65.69    5.70
  -5   3  -3   85.29    5.70
  -5   3  -3   85.49    6.80
  -5   3  -3   65.59    5.50
   5  -3   3   84.49    6.10
   5  -3   3   81.79    6.10
   5  -3   3   86.09    6.00
   5  -3   3   82.79    5.70
   5  -3   3   81.69    5.70
  -6   3  -3    0.30    1.60
  -6   3  -3   -0.10    1.20
  -6   3  -3    2.90    2.40
  -6   3  -3   -0.80    1.40
   6  -3   3    0.70    1.30
   6  -3   3    1.90    1.10
   6  -3   3   -0.60    1.10
   6  -3   3    0.80    1.20
   6  -3   3    0.30    2.00
   6  -3   3    1.30    1.40
  -7   3  -3   27.50    3.10
  -7   3  -3   26.50    2.90
  -7   3  -3   18.20    2.70
   7  -3   3   24.70    2.90
   7  -3   3   21.50    2.50
   7  -3   3   18.70    3.40
  -8   3  -3   36.60    3.20
  -8   3  -3   39.20    3.70
  -8   3  -3   35.90    3.60
   8  -3   3   30.50    5.30
   8  -3   3   38.70    3.30
   8  -3   3   37.70    3.60
  -9   3  -3    0.90    0.80
  -9   3  -3    0.30    1.00
   9  -3   3    0.30    0.90
   9  -3   3    1.50    1.50
 -10   3  -3  126.19    7.40
  10  -3   3  116.39    7.30
  11   2  -3   83.49    5.10
 -11  -2   3   82.39    5.10
  10   2  -3    1.30    1.50
  10   2  -3   -1.40    1.50
 -10  -2   3    1.30    1.70
 -10  -2   3    0.50    0.70
   9   2  -3    7.40    1.90
   9   2  -3   14.50    4.00
   9   2  -3    8.80    1.60
  -9  -2   3    6.60    1.30
  -9  -2   3   12.00    1.90
  -9  -2   3    9.90    2.10
   8   2  -3    8.90    2.10
   8   2  -3    8.10    1.30
   8   2  -3    6.10    1.30
   8   2  -3    4.20    2.20
   8   2  -3    5.00    1.60
   8   2  -3    8.30    1.40
  -8  -2   3    5.80    1.80
  -8  -2   3    6.20    1.40
  -8  -2   3    8.30    1.70
   7   2  -3  543.85   32.90
   7   2  -3  551.44   32.40
  -7  -2   3  555.04   32.80
  -7  -2   3  603.94   32.50
  -7  -2   3  594.04   32.40
  -7  -2   3  528.25   32.80
   6   2  -3   93.59    8.00
   6   2  -3  102.99    6.50
   6   2  -3  101.29    6.50
   6   2  -3  105.89    7.00
   6   2  -3  105.69    6.70
  -6  -2   3  103.99    6.80
  -6  -2   3  112.99    6.80
  -6  -2   3  103.59    7.00
  -6  -2   3   96.39    7.60
   5   2  -3    0.00    0.70
   5   2  -3    1.30    0.90
   5   2  -3    1.70    2.20
  -5  -2   3    1.30    1.00
  -5  -2   3    1.50    7.70
   4   2  -3   59.79    3.80
   4   2  -3   58.29    3.90
   4   2  -3   58.59    5.00
   4   2  -3   52.89    4.60
  -4  -2   3   54.09    4.50
  -4  -2   3   45.70    4.20
   3   2  -3    1.50    0.90
   3   2  -3    0.80    0.60
   3   2  -3   -1.00    1.70
   3   2  -3   -7.60   14.60
  -3  -2   3    0.80    0.60
  -3  -2   3    1.30    0.90
  -3  -2   3    2.70    4.20
  -3  -2   3    0.40   62.69
   2   2  -3    7.50    1.60
   2   2  -3   20.30   13.60
   2   2  -3    3.80    0.80
   2   2  -3    3.20    1.50
  -2  -2   3    4.30    1.00
  -2  -2   3    5.80    3.00
  -2  -2   3    3.50    0.90
  -2  -2   3    5.50    0.90
   1   2  -3 1048.80   67.99
   1   2  -3 1034.50   57.29
   1   2  -3 1038.30   57.59
  -1  -2   3 1002.30   57.89
  -1  -2   3  961.80   57.39
   0   2  -3 1169.48   66.59
   0   2  -3 1370.46   93.59
   0  -2   3 1133.49   66.69
   0  -2   3 1107.29   66.29
   0  -2   3 1266.27   85.59
  -1   2  -3   22.40    3.10
  -1   2  -3   24.30    2.40
  -1   2  -3   24.80   20.10
  -1   2  -3   22.50    1.80
   1  -2   3   23.50    2.00
   1  -2   3   25.20    2.00
   1  -2   3   25.20    1.80
   1  -2   3   23.40    2.70
   1  -2   3   35.30   23.10
  -2   2  -3 1263.37  102.19
   2  -2   3 1304.97   84.89
   2  -2   3 1254.87   72.19
  -3   2  -3  637.34   40.00
  -3   2  -3  756.72   39.60
  -3   2  -3  713.63   89.69
  -3   2  -3  691.23   40.10
   3  -2   3  702.03   39.80
   3  -2   3  686.93   39.60
   3  -2   3  681.93   40.10
   3  -2   3  692.33   55.09
  -4   2  -3  210.38   12.00
  -4   2  -3  206.98   12.60
   4  -2   3  176.48   12.10
   4  -2   3  198.98   12.00
   4  -2   3  198.68   12.70
   4  -2   3  185.98   12.00
  -5   2  -3  558.74   33.50
   5  -2   3  577.24   32.60
   5  -2   3  557.04   33.60
   5  -2   3  524.65   32.40
   5  -2   3  582.84   32.90
   5  -2   3  571.54   32.90
  -6   2  -3  131.59    8.50
  -6   2  -3  127.79    8.80
  -6   2  -3  130.89   10.00
  -6   2  -3  126.79    8.70
   6  -2   3  123.79    8.40
   6  -2   3  134.69    9.20
   6  -2   3  147.19   11.20
   6  -2   3  134.39    8.70
   6  -2   3  137.39    8.70
   6  -2   3  131.59    9.00
  -7   2  -3   13.50    2.20
  -7   2  -3   11.80    2.20
  -7   2  -3   18.50    2.30
   7  -2   3   11.30    2.00
   7  -2   3   17.10    5.60
   7  -2   3   13.80    3.10
   7  -2   3   13.10    2.20
   7  -2   3   10.40    2.50
  -8   2  -3  190.48   11.30
  -8   2  -3  178.68   11.40
  -8   2  -3  181.58   10.90
   8  -2   3  154.98   11.60
   8  -2   3  177.48   11.20
   8  -2   3  170.38   10.80
   8  -2   3  169.08   11.20
   8  -2   3  162.78   11.90
  -9   2  -3   12.60    1.70
  -9   2  -3   15.70    2.10
  -9   2  -3   21.80    3.70
   9  -2   3   18.60    2.70
   9  -2   3    9.50    1.60
 -10   2  -3    1.00    0.70
 -10   2  -3   -0.40    0.80
  10  -2   3    0.50    0.60
 -11   2  -3    4.80    0.70
  11  -2   3    7.10    1.60
  11   1  -3   79.09    4.70
 -11  -1   3   73.09    4.60
  10   1  -3   21.50    2.20
 -10  -1   3   22.80    2.20
 -10  -1   3   16.50    2.50
   9   1  -3    0.30    0.90
   9   1  -3    0.80    1.80
   9   1  -3    0.70    1.50
  -9  -1   3   -0.80    1.20
  -9  -1   3    1.50    1.00
  -9  -1   3    1.80    1.20
   8   1  -3  100.09    7.20
   8   1  -3   93.39    6.40
   8   1  -3   98.99    7.20
   8   1  -3  102.29    6.70
  -8  -1   3  104.49    6.80
  -8  -1   3   94.89    8.30
  -8  -1   3   99.29    6.50
  -8  -1   3  100.09    7.10
   7   1  -3   36.40    3.10
   7   1  -3   36.20    3.40
   7   1  -3   37.10    3.10
   7   1  -3   34.30    3.70
  -7  -1   3   34.50    3.50
  -7  -1   3   43.60    4.60
  -7  -1   3   39.30    3.40
  -7  -1   3   39.00    3.30
   6   1  -3  224.88   13.80
   6   1  -3  228.78   13.80
   6   1  -3  236.88   14.40
  -6  -1   3  233.68   14.20
  -6  -1   3  240.38   13.90
  -6  -1   3  232.58   16.50
  -6  -1   3  239.78   13.90
   5   1  -3  137.19    8.10
   5   1  -3  119.99    8.40
   5   1  -3  126.39    8.90
  -5  -1   3  131.49    8.00
  -5  -1   3  114.29    8.60
  -5  -1   3  122.79   12.40
  -5  -1   3  119.69    9.30
   4   1  -3  102.99    6.60
   4   1  -3  101.89    7.10
   4   1  -3  100.69    6.30
   4   1  -3  105.19    7.10
  -4  -1   3  103.89    7.60
  -4  -1   3  102.39    9.20
  -4  -1   3   96.89    6.70
  -4  -1   3  100.39    6.40
   3   1  -3    6.80    1.90
   3   1  -3    5.00    1.30
   3   1  -3    7.80    1.10
  -3  -1   3    5.60    1.60
  -3  -1   3    3.40    3.50
  -3  -1   3    6.20    1.30
  -3  -1   3    6.20    1.10
   2   1  -3   81.39    5.60
   2   1  -3   85.19    5.50
   2   1  -3   87.39   16.80
  -2  -1   3   83.89    6.70
  -2  -1   3   81.49    5.20
  -2  -1   3   67.29    5.40
   1   1  -3   63.59    4.30
   1   1  -3   59.29   14.20
  -1  -1   3   55.29   30.60
  -1  -1   3   56.19    4.00
  -1  -1   3   61.59    4.80
   0   1  -3   91.09    5.80
   0  -1   3   92.19    5.40
   0  -1   3   91.19    6.00
   0  -1   3   83.09   23.20
   0  -1   3   87.69    5.70
   1  -1   3  459.75   25.70
   1  -1   3  435.76   25.40
   1  -1   3  444.76   25.70
   2  -1   3 1116.49   64.89
   2  -1   3 1195.18   73.49
  -3   1  -3    5.00    0.90
  -3   1  -3    4.50    1.10
  -3   1  -3    6.40    1.30
   3  -1   3    8.50    1.50
   3  -1   3    4.80    1.00
   3  -1   3    8.70    1.50
   3  -1   3    5.90    0.70
   3  -1   3    4.80   10.80
  -4   1  -3    3.90    1.50
  -4   1  -3    4.30    1.10
  -4   1  -3    4.80    1.30
   4  -1   3    4.10    0.80
   4  -1   3    4.50    1.20
   4  -1   3    4.90    1.70
   4  -1   3    8.30   13.40
   4  -1   3    4.30    1.60
   4  -1   3    4.50    1.00
  -5   1  -3  205.58   13.00
  -5   1  -3  192.18   12.20
   5  -1   3  207.58   12.30
   5  -1   3  200.68   12.50
   5  -1   3  198.58   13.00
  -6   1  -3    1.30    1.30
  -6   1  -3    0.20    1.30
  -6   1  -3    1.70    1.10
   6  -1   3    0.70    1.00
   6  -1   3   -0.40    1.00
   6  -1   3    0.70    0.90
   6  -1   3    0.90    1.30
   6  -1   3    0.70    2.90
   6  -1   3    1.40    1.40
  -7   1  -3    7.40    1.80
  -7   1  -3    5.40    1.70
  -7   1  -3    4.10    1.30
  -7   1  -3    5.40    2.50
   7  -1   3    5.50    1.70
   7  -1   3    8.40    2.30
   7  -1   3    2.80    4.10
   7  -1   3    5.90    1.50
   7  -1   3    4.80    1.70
   7  -1   3    5.60    1.50
  -8   1  -3   54.89    4.30
  -8   1  -3   56.29    4.70
  -8   1  -3   60.19    4.80
   8  -1   3   50.69    5.30
   8  -1   3   50.39    4.90
   8  -1   3   54.79    4.50
   8  -1   3   54.19    4.30
   8  -1   3   56.39    4.60
  -9   1  -3   88.09    6.40
  -9   1  -3   88.99    6.00
  -9   1  -3   89.89    6.30
   9  -1   3   78.39    6.20
   9  -1   3   96.19    6.90
   9  -1   3   84.49    6.10
 -10   1  -3    0.90    1.00
 -10   1  -3    0.50    0.80
 -10   1  -3    0.50    1.10
  10  -1   3    0.40    1.50
  10  -1   3    0.80    0.80
 -11   1  -3   27.10    2.20
 -11   1  -3   29.60    2.30
  11  -1   3   23.70    1.70
  11  -1   3   24.40    2.50
  11   0  -3  135.69    8.10
  10   0  -3   29.40    2.90
  10   0  -3   25.70    2.30
 -10   0   3   19.10    2.40
 -10   0   3   24.10    2.20
   9   0  -3    2.20    1.40
   9   0  -3    1.90    1.10
  -9   0   3   -1.10    1.00
  -9   0   3    0.30    0.90
  -9   0   3    0.50    1.20
   8   0  -3  104.29    7.50
   8   0  -3  107.99    7.00
   8   0  -3   91.69    6.70
  -8   0   3  107.79    6.60
  -8   0   3  101.89    7.30
  -8   0   3  103.29    6.90
   7   0  -3   92.59    6.30
   7   0  -3   95.49    6.50
   7   0  -3   98.89    7.10
   7   0  -3   92.19    7.30
  -7   0   3   90.49    6.80
  -7   0   3   97.19    6.50
  -7   0   3  106.89   10.00
  -7   0   3   96.29    6.30
  -7   0   3  100.39    6.80
   6   0  -3    3.30    1.30
   6   0  -3    5.70    1.20
   6   0  -3    7.60    1.40
   6   0  -3    3.50    0.90
  -6   0   3    0.80    8.80
  -6   0   3    4.00    1.20
  -6   0   3    4.90    1.40
  -6   0   3    2.00    2.00
  -6   0   3    4.80    1.50
  -6   0   3    4.00    1.30
  -6   0   3    2.00    1.60
   5   0  -3  478.45   26.80
   5   0  -3  453.05   27.60
   5   0  -3  474.45   26.50
  -5   0   3  466.55   28.30
  -5   0   3  454.75   26.40
  -5   0   3  470.15   26.60
  -5   0   3  456.35   29.10
  -5   0   3  449.76   26.40
  -5   0   3  428.06   27.00
   4   0  -3  204.08   12.80
   4   0  -3  196.28   12.40
   4   0  -3  200.08   12.30
   4   0  -3  193.48   11.70
   4   0  -3  192.98   11.80
  -4   0   3  205.08   13.00
  -4   0   3  193.98   13.50
  -4   0   3  200.58   11.70
  -4   0   3  179.48   11.90
   3   0  -3   61.59    4.50
   3   0  -3   50.59   16.30
   3   0  -3   56.39    4.20
   3   0  -3   54.59    3.70
   3   0  -3   57.19    4.60
  -3   0   3   51.59    3.90
  -3   0   3   63.69    4.90
  -3   0   3   47.80    5.50
   2   0  -3 7228.98  393.86
  -2   0   3 6751.92  437.96
   1   0  -3   10.60    1.40
  -1   0   3   -3.20   23.40
  -1   0   3    7.10    1.30
  -1   0   3    9.10    1.30
  -1   0   3    9.90    2.00
   0   0  -3   32.30    2.50
   0   0  -3   31.00    2.20
   0   0   3   32.60    2.60
   0   0   3   28.70    2.40
   0   0   3   28.40    2.10
   0   0   3   32.50    2.20
   1   0   3 1601.04   86.49
   1   0   3 1458.65   94.89
   2   0   3  783.62   43.80
   2   0   3  781.72   48.70
   2   0   3  739.23   43.70
   2   0   3  803.52   51.59
  -3   0  -3   53.99    3.90
  -3   0  -3   51.89    3.90
  -3   0  -3   51.19    3.40
   3   0   3   52.99    3.40
   3   0   3   53.29    3.70
   3   0   3   72.99   11.10
   3   0   3   53.89    4.00
   3   0   3   53.19    3.50
  -4   0  -3 1092.29   65.59
  -4   0  -3 1124.49   64.19
   4   0   3 1139.09   64.39
   4   0   3 1162.08   74.29
   4   0   3 1108.69  127.19
   4   0   3 1178.38   64.49
  -5   0  -3   59.69    4.90
  -5   0  -3   59.39    4.20
   5   0   3   57.49    4.40
   5   0   3   60.39    4.10
   5   0   3   63.39    5.00
   5   0   3   55.29    4.30
  -6   0  -3  183.48   12.40
  -6   0  -3  186.48   11.20
   6   0   3  196.08   11.40
   6   0   3  169.88   11.10
   6   0   3  171.68   11.20
   6   0   3  187.68   12.30
   6   0   3  190.88   11.80
  -7   0  -3   -0.10    1.60
  -7   0  -3    0.40    1.10
  -7   0  -3    0.50    1.30
  -7   0  -3   -0.20    1.00
   7   0   3    0.90    1.10
   7   0   3    1.70    1.30
   7   0   3   -0.30    0.80
   7   0   3    1.10    1.10
   7   0   3    0.20    1.10
   7   0   3    3.50    3.30
   7   0   3    0.20    1.30
   7   0   3    1.70    1.40
  -8   0  -3   96.09    6.20
  -8   0  -3   87.29    6.20
  -8   0  -3   85.39    5.80
  -8   0  -3   73.39    8.30
   8   0   3   81.49    6.00
   8   0   3   73.29    6.20
   8   0   3   89.99    6.10
   8   0   3   84.29    6.20
   8   0   3   67.59    7.10
   8   0   3   82.89    5.80
  -9   0  -3   -0.10    1.20
   9   0   3    0.40    1.20
   9   0   3    0.90    2.20
   9   0   3   -1.10    1.40
   9   0   3   -0.20    1.10
   9   0   3    1.10    1.30
 -10   0  -3    2.90    1.10
 -10   0  -3    1.90    1.20
 -10   0  -3    2.20    1.50
  10   0   3    1.80    1.40
  10   0   3    2.40    1.30
  10   0   3    2.50    1.00
 -11   0  -3    0.30    0.70
 -11   0  -3    1.10    0.80
  11   0   3   -0.40    1.20
  10  -1  -3   38.60    3.30
  10  -1  -3   41.50    3.00
 -10   1   3   40.00    2.90
 -10   1   3   36.40    3.10
   9  -1  -3   19.00    2.20
   9  -1  -3   12.60    2.20
  -9   1   3   11.30    2.60
  -9   1   3   15.50    1.90
   8  -1  -3   33.70    3.30
   8  -1  -3   29.60    2.80
   8  -1  -3   32.40    3.80
  -8   1   3   38.20    3.80
  -8   1   3   33.20    3.50
  -8   1   3   30.10    2.70
   7  -1  -3  149.79    9.80
   7  -1  -3  143.79   10.00
   7  -1  -3  136.69    9.10
   7  -1  -3  144.69    9.30
  -7   1   3  146.49    9.60
  -7   1   3  145.59    8.90
  -7   1   3  146.79    9.30
   6  -1  -3  173.18   10.90
   6  -1  -3  178.78   11.10
   6  -1  -3  172.78   10.40
   6  -1  -3  161.98   10.00
   6  -1  -3  174.78   10.60
  -6   1   3  164.88   10.80
  -6   1   3  166.78   12.80
  -6   1   3  165.98   11.50
  -6   1   3  158.88   10.60
  -6   1   3  155.58   19.10
  -6   1   3  168.08   10.20
  -6   1   3  179.68   10.50
   5  -1  -3  122.99    8.00
   5  -1  -3  113.59    7.20
   5  -1  -3  136.69    9.50
   5  -1  -3  108.29   10.20
   5  -1  -3  120.79    7.60
   5  -1  -3  114.79    7.50
   5  -1  -3  109.49    8.70
  -5   1   3  132.29   11.70
  -5   1   3  116.79    9.20
  -5   1   3  117.39    7.80
  -5   1   3  116.59    7.60
  -5   1   3  119.59    8.10
  -5   1   3  118.69    7.30
   4  -1  -3   13.70    3.10
   4  -1  -3   13.90    1.80
  -4   1   3   13.10    2.00
  -4   1   3   12.30    4.30
  -4   1   3   14.10    1.70
  -4   1   3   14.90    2.80
   3  -1  -3   34.40    2.50
   3  -1  -3   33.00    3.20
   3  -1  -3   32.60    3.80
  -3   1   3   32.80    2.80
  -3   1   3   35.90    4.40
  -3   1   3   33.80    3.50
  -3   1   3   27.00    2.60
   2  -1  -3  792.32   41.20
   2  -1  -3  681.53   41.90
   2  -1  -3  838.42   58.69
  -2   1   3  725.13   42.00
  -2   1   3  663.23   41.30
  -2   1   3  742.93   64.59
  -1   1   3 1929.51  109.39
   0  -1  -3   47.10    3.30
   0  -1  -3   51.19    3.40
   0   1   3   50.59    3.30
   0   1   3   47.90    3.00
   0   1   3   50.59    3.40
   0   1   3   46.40    3.40
   0   1   3   44.40    3.30
   0   1   3   48.10    3.50
   0   1   3   40.30   10.00
  -1  -1  -3   77.39    5.00
   1   1   3   80.89    5.00
   1   1   3   78.79    5.10
   2   1   3  254.37   14.60
   2   1   3  255.77   16.20
   2   1   3  241.18   14.70
  -3  -1  -3   18.70    1.70
  -3  -1  -3   19.50    1.90
   3   1   3   18.90    1.30
   3   1   3   15.20    1.50
   3   1   3   26.00    6.40
   3   1   3   14.90    2.50
   3   1   3   20.30    1.90
   3   1   3   -1.00   28.70
   3   1   3   20.20    1.60
   3   1   3   18.90    2.00
  -4  -1  -3  515.95   29.30
  -4  -1  -3  480.35   28.70
  -4  -1  -3  466.45   29.30
   4   1   3  522.05   28.80
   4   1   3  497.05   29.10
   4   1   3  518.55   28.60
   4   1   3  533.35   36.20
  -5  -1  -3  277.27   17.00
   5   1   3  278.67   17.00
   5   1   3  300.87   17.10
   5   1   3  240.28   19.40
   5   1   3  307.57   16.70
   5   1   3  294.17   17.40
  -6  -1  -3   88.79    7.10
  -6  -1  -3   89.39    6.00
   6   1   3   92.29    6.80
   6   1   3   93.99    6.00
   6   1   3   89.09    6.80
   6   1   3   93.79    6.50
  -7  -1  -3  225.18   13.20
  -7  -1  -3  215.78   13.10
  -7  -1  -3  229.18   15.40
  -7  -1  -3  207.48   12.90
   7   1   3  224.78   13.20
   7   1   3  222.28   13.50
   7   1   3  206.08   12.80
   7   1   3  206.58   13.20
   7   1   3  230.58   13.90
   7   1   3  195.08   12.90
   7   1   3  212.18   12.90
  -8  -1  -3   22.40    2.60
  -8  -1  -3   17.90    2.40
  -8  -1  -3   25.50    7.60
  -8  -1  -3   16.80    2.20
   8   1   3   19.90    2.40
   8   1   3   18.30    2.60
   8   1   3   21.00    2.40
   8   1   3   22.00    2.30
   8   1   3   23.70    3.00
   8   1   3   20.60    2.70
   8   1   3   14.20    2.80
  -9  -1  -3    2.70    1.40
  -9  -1  -3   -0.30    1.10
  -9  -1  -3    0.50    1.10
   9   1   3    0.50    1.20
   9   1   3   -0.30    1.20
   9   1   3    1.40    1.40
   9   1   3    1.10    1.10
   9   1   3    1.10    1.40
   9   1   3    1.30    1.50
 -10  -1  -3   10.00    2.10
 -10  -1  -3    7.80    1.40
 -10  -1  -3    6.80    1.50
  10   1   3    8.70    1.70
  10   1   3    6.50    1.80
  10   1   3    8.70    1.40
  10   1   3    8.40    1.70
 -11  -1  -3    1.50    1.00
 -11  -1  -3    1.80    0.90
  11   1   3   -0.60    1.50
  11   1   3    1.00    0.70
 -12  -1  -3   20.50    2.10
  10  -2  -3   26.20    2.10
 -10   2   3   24.00    1.80
   9  -2  -3   45.90    4.00
  -9   2   3   42.00    3.60
   8  -2  -3    7.20    1.60
   8  -2  -3    8.80    2.10
   8  -2  -3    6.80    1.30
   8  -2  -3    3.10    3.10
  -8   2   3    5.40    1.40
  -8   2   3    7.40    1.80
   7  -2  -3  168.38   10.40
   7  -2  -3  161.28   10.80
   7  -2  -3  164.18   10.10
  -7   2   3  147.69    9.60
  -7   2   3  165.58   10.20
  -7   2   3  159.08   10.50
   6  -2  -3   12.40    2.40
   6  -2  -3   11.20    2.60
   6  -2  -3   13.90    2.50
   6  -2  -3   14.70    2.80
   6  -2  -3    6.90    1.20
  -6   2   3    7.90    2.10
  -6   2   3   -1.70   11.90
  -6   2   3    8.50    3.30
  -6   2   3    5.40    2.20
  -6   2   3   12.20    3.10
   5  -2  -3    3.50    1.90
   5  -2  -3    5.20    1.50
   5  -2  -3   -6.10    5.60
   5  -2  -3    5.30    1.30
   5  -2  -3    5.10    1.70
   5  -2  -3    7.20    1.20
   5  -2  -3    5.80    1.60
   5  -2  -3    5.10    1.20
  -5   2   3   -7.80    6.90
  -5   2   3    5.80    1.20
  -5   2   3    6.00    1.60
  -5   2   3    7.10    1.80
   4  -2  -3  103.99    7.90
   4  -2  -3  105.29    7.00
   4  -2  -3  103.89    7.70
   4  -2  -3  107.69    6.80
   4  -2  -3   98.89   10.10
  -4   2   3  100.49    6.70
  -4   2   3  102.19    7.20
  -4   2   3  102.49    8.00
   3  -2  -3   10.20    1.50
   3  -2  -3    9.90    2.20
   3  -2  -3    6.60    1.50
   3  -2  -3   10.40    1.40
   3  -2  -3   11.10    4.00
  -3   2   3    6.70    3.20
  -3   2   3    7.20    1.50
   2  -2  -3   96.69    6.80
   2  -2  -3   90.89    5.90
  -2   2   3  101.09    7.20
  -2   2   3   90.39    7.00
  -2   2   3  100.49    6.80
  -2   2   3   88.29   28.20
   1  -2  -3   61.09    4.00
   1  -2  -3   68.49    4.80
  -1   2   3   59.69    5.80
  -1   2   3   61.19   19.00
  -1   2   3   67.99    4.10
  -1   2   3   58.99    4.60
  -1   2   3   66.39    4.80
   0  -2  -3  803.32   49.80
   0   2   3  969.50   58.39
   0   2   3  902.71   53.89
   0   2   3  924.11   49.60
   0   2   3  853.41   50.19
   0   2   3  837.72   49.40
  -1  -2  -3   22.90    1.80
  -1  -2  -3   26.00    2.40
   1   2   3   25.90    1.60
   1   2   3   24.70    2.20
   1   2   3   24.90    1.70
   1   2   3   25.10    2.10
   1   2   3   24.60    1.80
  -3  -2  -3   21.20    1.70
  -3  -2  -3   23.00    1.90
   3   2   3   22.40    5.10
   3   2   3   21.30    2.20
   3   2   3   24.10    2.20
   3   2   3   19.40    2.20
   3   2   3   19.20    1.50
   3   2   3   24.60    1.60
   3   2   3    4.80   14.80
  -4  -2  -3  144.99    8.90
  -4  -2  -3  159.48    9.50
   4   2   3  173.68    9.20
   4   2   3  138.29    9.00
   4   2   3   71.09   37.80
   4   2   3  140.69   15.30
   4   2   3  162.18   10.10
  -5  -2  -3  261.87   16.10
  -5  -2  -3  250.57   15.30
   5   2   3  278.37   15.70
   5   2   3  267.07   16.30
  -6  -2  -3   15.60    2.60
  -6  -2  -3   13.20    1.90
   6   2   3   24.90    2.80
   6   2   3   17.30    2.60
   6   2   3   18.70    2.90
   6   2   3   17.60    1.80
   6   2   3    7.70    7.80
   6   2   3   23.40    2.90
  -7  -2  -3    0.30    1.20
  -7  -2  -3    1.80    1.70
   7   2   3   -1.10    3.30
   7   2   3    0.60    1.30
   7   2   3    1.00    1.30
   7   2   3    0.10    1.30
   7   2   3    1.40    0.90
   7   2   3    2.60    1.30
   7   2   3    2.20    1.00
   7   2   3    1.40    0.90
   7   2   3    1.40    1.00
  -8  -2  -3   70.09    5.50
  -8  -2  -3   71.29    5.30
  -8  -2  -3   74.89    7.50
   8   2   3   67.79    5.00
   8   2   3   68.09    5.40
   8   2   3   76.09    5.60
   8   2   3   81.59    5.50
   8   2   3   65.89    6.60
   8   2   3   54.59    7.20
   8   2   3   61.69    5.80
   8   2   3   74.69    5.10
  -9  -2  -3   23.30    3.70
  -9  -2  -3   33.80    3.10
  -9  -2  -3   33.20    3.10
   9   2   3   29.60    2.80
   9   2   3   30.90    3.40
   9   2   3   33.10    3.40
   9   2   3   26.00    3.60
   9   2   3   31.00    2.90
   9   2   3   28.40    2.90
   9   2   3   33.20    3.10
 -10  -2  -3   -0.10    1.00
 -10  -2  -3    1.20    1.40
 -10  -2  -3   -1.40    0.90
  10   2   3   -0.20    1.00
  10   2   3   -2.20    1.40
  10   2   3    2.40    1.40
  10   2   3    0.70    0.80
  10   2   3    0.20    1.20
 -11  -2  -3   19.00    2.00
 -11  -2  -3   16.80    3.20
 -11  -2  -3   14.30    1.70
  11   2   3   15.40    1.90
 -12  -2  -3   19.80    1.50
 -12  -2  -3   16.50    1.70
  10  -3  -3    0.50    0.50
   9  -3  -3   15.00    2.00
   9  -3  -3   20.00    2.00
  -9   3   3   17.80    2.20
  -9   3   3   17.90    1.80
   8  -3  -3   70.79    4.90
   8  -3  -3   74.39    5.30
   8  -3  -3   74.39    5.70
  -8   3   3   72.39    5.10
  -8   3   3   73.19    5.50
   7  -3  -3  145.19   10.40
   7  -3  -3  142.29    9.70
   7  -3  -3  119.19    9.00
  -7   3   3  148.29   10.10
  -7   3   3  109.29   10.10
   6  -3  -3   74.09    5.10
   6  -3  -3   92.29    9.40
   6  -3  -3   95.99    6.70
   6  -3  -3   83.29    5.80
   6  -3  -3   89.09    6.20
  -6   3   3   83.79    6.30
  -6   3   3   71.69    5.20
  -6   3   3   82.49    5.80
  -6   3   3   62.99    9.40
  -6   3   3   68.79    8.00
   5  -3  -3   55.89    3.90
   5  -3  -3   46.40    7.40
   5  -3  -3   59.69    4.40
   5  -3  -3   54.49    4.40
   5  -3  -3   57.99    4.80
   5  -3  -3   56.79    4.70
  -5   3   3   60.99    4.50
  -5   3   3   53.69    6.00
  -5   3   3   52.09    5.20
  -5   3   3   50.59    4.70
  -5   3   3   55.99    3.90
  -5   3   3   47.70   10.30
   4  -3  -3   96.59    6.00
   4  -3  -3   90.49    7.20
   4  -3  -3   87.09    6.10
  -4   3   3   89.89    7.30
  -4   3   3   70.49    6.20
  -4   3   3   73.79    6.80
  -4   3   3   88.29   10.50
   3  -3  -3   29.80    2.90
   3  -3  -3   31.30    3.80
   3  -3  -3   34.20    2.80
   3  -3  -3   32.30    4.30
  -3   3   3   36.30    3.80
  -3   3   3   30.50    3.10
  -3   3   3   34.40    5.30
   2  -3  -3   43.10    4.00
   2  -3  -3   33.60    2.90
  -2   3   3   41.00    4.80
  -2   3   3   38.50    3.70
  -2   3   3   44.80    3.30
  -2   3   3   55.39   29.30
   1  -3  -3  211.88   13.70
   1  -3  -3  249.48   14.80
  -1   3   3  246.48   14.50
  -1   3   3  219.88   34.90
  -1   3   3  236.28   13.90
  -1   3   3  243.68   14.50
   0  -3  -3   10.70    1.20
   0  -3  -3   12.50    2.00
   0   3   3   25.10   14.10
   0   3   3   13.70    1.60
   0   3   3   12.60    1.90
   0   3   3   13.40    1.80
   0   3   3   11.30   15.30
   1   3   3  969.90   58.49
   1   3   3  916.91   52.99
  -2  -3  -3   44.80    2.80
  -2  -3  -3   50.59    2.90
   2   3   3   51.69    3.80
   2   3   3   61.79   10.40
   2   3   3   54.99    7.80
   2   3   3   49.80    3.40
   2   3   3   46.40    3.10
  -3  -3  -3  144.49    8.40
   3   3   3  127.79   14.40
   3   3   3  150.18    9.30
   3   3   3  141.49    8.40
   3   3   3  144.49    8.30
   3   3   3  138.99    8.90
  -4  -3  -3   83.99    5.30
  -4  -3  -3   73.19    4.80
   4   3   3   66.69   10.10
   4   3   3   83.39    5.80
   4   3   3   78.29    4.90
   4   3   3   83.19    5.90
   4   3   3   78.39    4.90
  -5  -3  -3   70.09    5.10
  -5  -3  -3   69.39    4.40
   5   3   3   71.79    5.50
   5   3   3   67.69    4.50
   5   3   3   61.79    4.60
  -6  -3  -3   52.99    3.50
  -6  -3  -3   41.50    4.40
   6   3   3   46.40    4.10
   6   3   3   49.90    3.60
   6   3   3   41.10    3.80
   6   3   3   48.70    4.70
   6   3   3   50.89    3.40
  -7  -3  -3   69.79    6.40
  -7  -3  -3   64.09    5.10
   7   3   3   75.39    4.70
   7   3   3   71.39    6.40
   7   3   3   68.49    4.50
   7   3   3   66.29    5.20
   7   3   3   64.49    4.60
   7   3   3   61.79    4.60
   7   3   3   69.99    5.00
  -8  -3  -3  129.79    9.10
  -8  -3  -3  108.69    9.50
  -8  -3  -3  117.79    7.70
   8   3   3  116.39    7.10
   8   3   3  111.49    8.10
   8   3   3   99.59    7.50
   8   3   3  113.29    7.50
   8   3   3  100.29    8.70
   8   3   3  117.79    7.80
   8   3   3  111.09    7.20
   8   3   3  114.19    9.40
   8   3   3  104.39    7.20
  -9  -3  -3  319.97   18.40
  -9  -3  -3  300.77   18.40
   9   3   3  316.47   18.70
   9   3   3  323.67   18.40
   9   3   3  294.07   18.30
   9   3   3  315.57   18.30
   9   3   3  303.87   18.40
   9   3   3  313.47   18.90
 -10  -3  -3    7.80    1.70
 -10  -3  -3    9.70    1.70
 -10  -3  -3   11.20    1.70
  10   3   3    9.50    1.80
  10   3   3    9.90    1.60
  10   3   3    8.30    1.30
  10   3   3    5.70    1.20
  10   3   3    6.50    1.60
 -11  -3  -3  118.09    7.70
 -11  -3  -3  115.29    7.30
 -11  -3  -3  125.49    7.30
  11   3   3  109.69    7.20
  11   3   3  113.89    7.30
 -12  -3  -3   42.40    2.70
 -12  -3  -3   35.40    2.90
   9  -4  -3   52.99    3.60
  -9   4   3   50.19    3.60
   8  -4  -3   47.70    4.00
   8  -4  -3   45.90    3.30
  -8   4   3   47.20    3.90
  -8   4   3   48.80    3.40
   7  -4  -3   10.50    1.80
   7  -4  -3   11.40    1.70
   7  -4  -3   16.50    2.90
  -7   4   3   13.90    2.30
  -7   4   3   10.10    1.60
   6  -4  -3    0.60    1.40
   6  -4  -3    0.90    1.00
   6  -4  -3    0.80    0.70
   6  -4  -3    1.90    1.40
  -6   4   3    2.00    1.60
  -6   4   3    0.30    1.10
   5  -4  -3   82.49    5.80
   5  -4  -3   77.69    6.20
   5  -4  -3   76.39    5.70
   5  -4  -3   79.19    5.20
  -5   4   3   69.29    6.60
  -5   4   3   74.99    6.10
  -5   4   3   69.29    7.50
  -5   4   3   64.59   12.90
  -5   4   3   80.59    5.70
   4  -4  -3    2.40    1.40
   4  -4  -3    2.50    1.80
   4  -4  -3    2.30    1.30
   4  -4  -3    1.70    1.30
   4  -4  -3    2.20    1.00
   4  -4  -3    1.90    1.60
  -4   4   3    3.20    1.40
  -4   4   3    0.50    1.40
  -4   4   3    2.40    1.20
  -4   4   3    1.10    1.40
  -4   4   3    4.40    6.80
   3  -4  -3  208.38   13.80
   3  -4  -3  230.18   14.00
   3  -4  -3  228.48   15.50
   3  -4  -3  218.98   13.60
   3  -4  -3  196.98   14.00
  -3   4   3  260.87   15.60
  -3   4   3  248.48   15.20
  -3   4   3  233.38   14.10
  -3   4   3  253.27   16.10
  -3   4   3  233.68   16.50
  -3   4   3  223.78   14.20
   2  -4  -3  615.24   36.60
  -2   4   3  613.34   36.60
  -2   4   3  595.14   36.10
  -2   4   3  627.24   35.50
   1  -4  -3  371.76   22.20
  -1   4   3  348.77   21.10
  -1   4   3  364.66   21.60
   0  -4  -3  251.07   14.30
   0  -4  -3  242.28   15.40
   0   4   3  239.68   14.30
   0   4   3  239.88   14.80
   0   4   3  296.97   37.60
   0   4   3  239.48   14.60
   0   4   3  247.28   14.90
   0   4   3  182.88   32.50
  -1  -4  -3   15.40    1.40
  -1  -4  -3   18.50    2.90
   1   4   3   17.80    2.00
   1   4   3   12.20   10.40
   1   4   3   15.20    1.50
   1   4   3    1.50   17.50
  -2  -4  -3  113.59    8.00
   2   4   3  108.89   19.50
   2   4   3  112.49    7.40
   2   4   3  103.39    6.70
   2   4   3  122.19   14.60
   2   4   3  101.99    6.60
  -3  -4  -3    0.70    0.40
   3   4   3   -2.80   16.20
   3   4   3   -0.10    1.60
   3   4   3    0.20    1.00
   3   4   3    0.10    0.80
   3   4   3    0.50    0.50
   3   4   3    2.20    6.70
  -4  -4  -3  515.55   30.70
   4   4   3  547.85   30.90
   4   4   3  562.24   32.10
   4   4   3  545.15   30.90
  -5  -4  -3    9.90    1.70
  -5  -4  -3    9.30    1.10
   5   4   3    6.40    1.70
   5   4   3    6.80    1.30
  -6  -4  -3  202.48   13.50
  -6  -4  -3  216.38   12.50
   6   4   3  207.98   12.20
   6   4   3  222.18   12.70
   6   4   3  193.98   12.70
   6   4   3  220.78   14.30
  -7  -4  -3    1.20    2.20
  -7  -4  -3    1.90    1.00
   7   4   3   -2.10    9.90
   7   4   3    2.40    1.10
   7   4   3    2.60    1.00
   7   4   3    1.40    1.60
   7   4   3    1.10    2.10
   7   4   3    2.30    0.80
   7   4   3    2.90    0.90
  -8  -4  -3    0.50    1.10
  -8  -4  -3   -0.50    1.20
  -8  -4  -3    2.50    1.50
   8   4   3   -0.30    0.70
   8   4   3   -0.90    0.80
   8   4   3   -0.10    0.90
   8   4   3    0.10    1.20
   8   4   3    0.80    1.00
   8   4   3    1.40    1.30
  -9  -4  -3   -0.10    1.20
  -9  -4  -3   -0.80    1.00
  -9  -4  -3   -1.30    1.20
   9   4   3    0.50    0.80
   9   4   3    0.70    1.00
   9   4   3   -0.80    1.60
   9   4   3    0.30    1.30
   9   4   3   -0.40    0.80
   9   4   3    0.30    1.00
   9   4   3    0.40    1.20
   9   4   3    5.10    3.40
 -10  -4  -3   47.50    3.80
 -10  -4  -3   49.60    3.90
 -10  -4  -3   51.79    4.30
  10   4   3   49.10    4.20
  10   4   3   54.49    3.80
  10   4   3   50.09    3.80
  10   4   3   49.20    4.00
  10   4   3   46.70    3.40
 -11  -4  -3   24.90    2.30
 -11  -4  -3   29.50    2.40
 -11  -4  -3   25.70    2.70
  11   4   3   26.20    2.50
  11   4   3   24.00    2.30
 -12  -4  -3    1.40    0.60
   8  -5  -3   47.90    3.50
  -8   5   3   60.19    4.00
   7  -5  -3   42.90    4.00
   7  -5  -3   40.30    3.30
   7  -5  -3   44.60    3.70
  -7   5   3   43.10    3.90
  -7   5   3   45.80    3.90
   6  -5  -3   41.90    3.90
   6  -5  -3   39.70    4.10
   6  -5  -3   39.10    3.50
   6  -5  -3   36.30    2.70
  -6   5   3   41.80    3.40
  -6   5   3   40.30    3.90
   5  -5  -3   45.40    4.50
   5  -5  -3   46.20    3.40
   5  -5  -3   41.60    3.90
   5  -5  -3   45.00    4.00
   5  -5  -3   42.50    4.50
  -5   5   3   49.40    3.90
  -5   5   3   44.80    5.50
  -5   5   3   44.80    4.30
   4  -5  -3  103.79    6.60
   4  -5  -3   84.89    6.80
   4  -5  -3   85.79    6.40
  -4   5   3   80.19    7.10
  -4   5   3   84.09    6.60
  -4   5   3   91.59    8.10
  -4   5   3   68.59   11.50
   3  -5  -3   88.09    6.50
   3  -5  -3   86.89    6.30
   3  -5  -3   81.19    5.80
  -3   5   3   83.09   10.70
  -3   5   3   97.29    7.00
  -3   5   3   88.49    6.50
  -3   5   3   82.19    6.00
  -3   5   3   94.29    6.40
  -3   5   3   88.29    7.40
   2  -5  -3    7.20    2.30
   2  -5  -3    7.70    1.50
   2  -5  -3    8.10    1.50
   2  -5  -3    9.30    1.60
  -2   5   3   11.30    2.00
  -2   5   3    9.50    2.10
  -2   5   3    9.50    3.90
   1  -5  -3    1.60    1.60
   1  -5  -3    1.20    0.80
  -1   5   3   -0.30    0.80
  -1   5   3    0.00    2.60
  -1   5   3    0.30    0.90
  -1   5   3   -1.70    0.60
   0  -5  -3  257.67   14.10
   0  -5  -3  216.18   15.50
   0   5   3  237.58   14.10
   0   5   3  226.68   14.80
   0   5   3  233.18   14.60
  -1  -5  -3  111.89    6.90
  -1  -5  -3  106.09    8.20
   1   5   3  111.49    7.40
   1   5   3  105.09    8.30
   1   5   3  100.49    7.30
  -2  -5  -3   18.60    3.30
  -2  -5  -3   19.00    1.70
   2   5   3   20.60    2.50
   2   5   3   20.10    1.80
   2   5   3   28.40    3.50
  -3  -5  -3   52.29    3.50
   3   5   3   45.70    3.50
   3   5   3   49.70    4.40
   3   5   3   43.80    3.30
  -4  -5  -3    6.40    1.00
   4   5   3    5.20    1.40
   4   5   3    6.40    1.80
  -5  -5  -3  196.28   11.70
   5   5   3  184.58   11.70
   5   5   3  221.08   11.80
   5   5   3  196.78   11.90
   5   5   3  187.28   12.00
   5   5   3  195.68   11.70
   5   5   3  195.28   11.90
  -6  -5  -3   56.39    3.70
   6   5   3   50.79    3.30
   6   5   3   51.99    3.90
   6   5   3   47.80    3.50
   6   5   3   34.90    5.70
   6   5   3   50.29    3.80
   6   5   3   52.99    3.80
   6   5   3   55.19    4.10
   6   5   3   48.20    5.20
  -7  -5  -3   92.49    5.90
   7   5   3   83.89    5.80
   7   5   3   92.09    8.00
   7   5   3   85.89    5.30
   7   5   3   86.09    5.80
   7   5   3   74.59    6.30
  -8  -5  -3  110.99    7.90
  -8  -5  -3  103.29    7.70
  -8  -5  -3  110.29    7.30
   8   5   3  112.89    7.30
   8   5   3  108.09    9.80
   8   5   3   99.49    6.90
   8   5   3  115.49    7.00
   8   5   3  116.79    7.60
   8   5   3  126.79    7.30
   8   5   3  125.99    8.10
  -9  -5  -3   19.10    3.30
  -9  -5  -3   19.10    2.60
  -9  -5  -3   20.80    2.30
   9   5   3   19.10    1.90
   9   5   3   19.40    3.60
   9   5   3   11.90    3.30
 -10  -5  -3    0.30    1.00
 -10  -5  -3    0.20    1.10
 -10  -5  -3   -0.40    1.40
  10   5   3    1.60    1.00
  10   5   3   -0.80    0.80
  10   5   3    2.30    1.30
  10   5   3    2.30    1.20
 -11  -5  -3   10.20    1.40
 -11  -5  -3   18.30    2.40
 -11  -5  -3   11.50    1.60
  11   5   3   14.90    1.90
  11   5   3   11.40    1.40
 -12  -5  -3    2.40    0.60
   8  -6  -3    0.90    0.70
   7  -6  -3   51.59    3.90
   7  -6  -3   50.89    3.60
  -7   6   3   56.29    4.00
   6  -6  -3   45.60    3.60
   6  -6  -3   51.29    4.10
  -6   6   3   41.30    5.50
  -6   6   3   34.80    3.80
  -6   6   3   47.50    4.10
   5  -6  -3   97.29    6.70
   5  -6  -3   92.69    5.90
   5  -6  -3   91.59    7.10
   5  -6  -3  101.69    7.30
  -5   6   3   85.59    6.80
  -5   6   3   92.09    6.20
  -5   6   3   88.59    9.10
   4  -6  -3   28.20    3.30
   4  -6  -3   36.50    3.40
   4  -6  -3   25.70    3.70
   4  -6  -3   37.50    2.90
  -4   6   3   21.00    3.90
  -4   6   3   33.80    3.10
   3  -6  -3   48.70    4.40
   3  -6  -3   49.10    4.50
   3  -6  -3   48.60    4.00
  -3   6   3   56.09    4.70
  -3   6   3   53.09    5.10
  -3   6   3   56.69   11.20
  -3   6   3   55.89    4.80
   2  -6  -3   34.80    3.40
   2  -6  -3   34.70    3.10
   2  -6  -3   32.50    3.30
  -2   6   3   37.90    3.70
  -2   6   3   27.90    3.20
  -2   6   3   32.90    3.70
  -2   6   3   35.60    3.30
  -2   6   3   46.90   10.30
  -2   6   3   34.10    3.70
   1  -6  -3    0.30    0.90
   1  -6  -3    0.20    0.80
   1  -6  -3    1.00    1.00
  -1   6   3    6.20    3.60
  -1   6   3    2.10    1.00
  -1   6   3    2.50    1.10
  -1   6   3   -0.10    1.30
   0  -6  -3    1.20    1.60
   0  -6  -3    1.70    0.90
   0   6   3    1.20    1.40
   0   6   3    1.70    1.40
   0   6   3    2.50    1.30
   0   6   3    2.40    2.40
   0   6   3    2.40    1.00
  -1  -6  -3   49.50    5.40
  -1  -6  -3   53.19    3.80
   1   6   3   53.59    5.10
   1   6   3   52.69    4.50
   1   6   3   50.59    4.50
  -2  -6  -3  413.56   26.40
  -2  -6  -3  409.26   24.00
   2   6   3  406.56   24.70
   2   6   3  422.96   25.20
   2   6   3  419.56   24.40
  -3  -6  -3    5.40    2.30
  -3  -6  -3    3.50    0.90
   3   6   3    2.80    1.50
   3   6   3    3.40    0.90
   3   6   3    2.50    1.50
   3   6   3    2.70    1.20
   3   6   3    3.30    1.60
  -4  -6  -3   23.00    2.10
  -4  -6  -3   22.30    4.30
   4   6   3   22.00    1.80
   4   6   3   28.70    4.20
   4   6   3   30.70    3.40
   4   6   3   24.90    2.60
   4   6   3   19.10    2.50
  -5  -6  -3   47.70    3.20
   5   6   3   48.20    4.30
   5   6   3   39.40    4.50
   5   6   3   35.50    4.90
   5   6   3   39.20    3.30
   5   6   3   44.90    3.90
   5   6   3   42.10    3.20
   5   6   3   38.50    2.90
   5   6   3   46.30    3.40
  -6  -6  -3   97.19    6.30
   6   6   3  104.19    6.80
   6   6   3   93.59    6.50
   6   6   3   96.59    6.20
   6   6   3   92.59    5.80
   6   6   3   94.99    6.40
   6   6   3   91.99    8.00
   6   6   3   93.19    6.30
   6   6   3   99.19    6.40
  -7  -6  -3   32.40    2.80
  -7  -6  -3   31.00    3.80
   7   6   3   29.60    2.70
   7   6   3   28.70    2.50
   7   6   3   30.00    2.20
   7   6   3   28.80    2.70
   7   6   3   22.80    5.80
   7   6   3   27.20    2.70
  -8  -6  -3    7.70    2.30
  -8  -6  -3    8.70    1.60
  -8  -6  -3    4.60    1.60
   8   6   3    8.50    1.40
   8   6   3    7.80    1.90
   8   6   3    6.40    1.00
   8   6   3    6.50    1.30
   8   6   3    8.00    3.10
   8   6   3    6.60    1.40
  -9  -6  -3    0.50    1.30
  -9  -6  -3    0.70    1.40
  -9  -6  -3    0.80    1.00
   9   6   3   -0.10    1.20
   9   6   3    1.60    1.00
   9   6   3    0.10    1.10
   9   6   3    0.80    0.90
 -10  -6  -3   68.19    4.70
 -10  -6  -3   64.39    4.90
 -10  -6  -3   59.49    4.40
  10   6   3   70.29    5.10
  10   6   3   64.69    4.50
  10   6   3   66.39    4.90
  10   6   3   61.49    5.30
 -11  -6  -3   15.20    1.70
 -11  -6  -3   10.80    1.40
  11   6   3   12.70    1.40
  11   6   3   14.90    1.80
  11   6   3   14.30    1.50
 -12  -6  -3    2.40    0.50
   6  -7  -3    7.20    1.50
   6  -7  -3    5.60    1.10
  -6   7   3    9.70    1.70
   5  -7  -3   11.30    1.30
   5  -7  -3   14.90    2.10
   5  -7  -3   16.40    3.10
  -5   7   3   16.00    2.50
   4  -7  -3   21.50    3.40
   4  -7  -3   27.90    3.00
   4  -7  -3   30.10    2.50
   4  -7  -3   26.30    3.10
   3  -7  -3   22.30    3.40
   3  -7  -3   19.00    2.50
   3  -7  -3   17.70    2.20
  -3   7   3   18.20    2.70
   2  -7  -3    9.80    1.70
   2  -7  -3   12.10    2.40
   2  -7  -3   11.70    2.10
  -2   7   3   12.50    2.40
  -2   7   3    9.00    2.10
  -2   7   3   12.40    2.20
   1  -7  -3   42.60    4.40
   1  -7  -3   29.40    3.40
   1  -7  -3   33.90    3.30
  -1   7   3   28.50    3.80
  -1   7   3   36.20    4.70
  -1   7   3   28.70    2.90
   0  -7  -3   71.89    5.10
   0  -7  -3   81.99    5.50
   0  -7  -3   73.29    5.30
   0   7   3   76.79    6.10
   0   7   3   70.19    5.20
   0   7   3   73.49    7.60
   0   7   3   70.29    6.00
  -1  -7  -3  385.86   22.30
  -1  -7  -3  379.36   25.10
  -1  -7  -3  364.86   21.90
  -1  -7  -3  360.56   22.10
   1   7   3  356.26   22.10
   1   7   3  364.56   21.90
   1   7   3  410.86   22.90
   1   7   3  355.36   22.00
   1   7   3  394.66   23.40
   1   7   3  407.56   23.10
  -2  -7  -3  205.18   12.20
  -2  -7  -3  156.38   13.20
   2   7   3  195.68   11.90
   2   7   3  174.68   11.40
   2   7   3  178.58   12.00
   2   7   3  169.18   10.50
   2   7   3  174.48   11.20
   2   7   3  160.48   10.70
   2   7   3  167.08   10.70
  -3  -7  -3  674.73   35.80
  -3  -7  -3  624.74   38.80
   3   7   3  600.24   35.20
   3   7   3  638.04   36.90
   3   7   3  574.54   35.40
   3   7   3  600.04   35.20
   3   7   3  585.24   34.80
   3   7   3  613.44   35.80
  -4  -7  -3  134.19    8.10
   4   7   3  125.69    8.00
   4   7   3  125.69    8.10
   4   7   3  119.49    8.20
   4   7   3  124.49    7.60
   4   7   3  132.09    9.70
   4   7   3  121.99    8.50
   4   7   3  128.99    8.20
  -5  -7  -3   44.90    3.40
   5   7   3   43.90    3.90
   5   7   3   49.10    3.60
   5   7   3   31.40    4.70
   5   7   3   44.20    3.30
   5   7   3   37.70    3.40
   5   7   3   41.90    2.90
   5   7   3   34.40    4.50
  -6  -7  -3   20.30    2.20
   6   7   3   22.30    2.00
   6   7   3   21.60    1.70
   6   7   3   16.20    2.30
   6   7   3   21.60    2.30
   6   7   3   20.60    2.50
   6   7   3   20.90    2.00
  -7  -7  -3    5.40    1.70
  -7  -7  -3    3.50    1.30
  -7  -7  -3    6.10    1.40
   7   7   3    4.20    1.10
   7   7   3    4.30    1.20
   7   7   3    5.40    0.90
   7   7   3    4.70    1.40
   7   7   3    3.20    2.10
  -8  -7  -3   65.49    5.00
  -8  -7  -3   61.59    5.50
  -8  -7  -3   74.89    5.30
   8   7   3   65.09    7.40
   8   7   3   78.49    5.80
  -9  -7  -3   49.50    4.50
  -9  -7  -3   54.69    3.80
  -9  -7  -3   49.20    4.30
   9   7   3   47.00    3.80
   9   7   3   57.79    4.50
   9   7   3   47.00    3.90
   9   7   3   53.29    3.80
 -10  -7  -3   21.50    2.10
 -10  -7  -3   20.80    2.50
 -10  -7  -3   24.80    2.30
  10   7   3   20.10    2.00
  10   7   3   19.30    2.10
  10   7   3   27.50    3.20
 -11  -7  -3   13.50    1.80
  11   7   3   10.80    1.60
  11   7   3   11.50    1.30
   6  -8  -3    0.60    0.50
  -6   8   3   -0.40    0.50
   5  -8  -3    8.20    1.50
   4  -8  -3   55.49    5.60
   4  -8  -3   62.99    4.00
   4  -8  -3   62.79    4.70
  -4   8   3   57.59    4.60
   3  -8  -3   35.80    2.80
   3  -8  -3   34.20    3.30
   3  -8  -3   26.40    3.20
  -3   8   3   29.10    3.10
   2  -8  -3    5.80    1.70
   2  -8  -3    5.30    1.50
   2  -8  -3    5.80    1.30
  -2   8   3    8.20    2.20
   1  -8  -3  132.09    9.00
   1  -8  -3  130.99    8.70
   1  -8  -3  137.49    8.50
  -1   8   3  125.99    9.20
  -1   8   3  122.39    8.40
  -1   8   3  133.39    9.20
   0  -8  -3    8.20    1.70
   0  -8  -3   10.10    1.70
   0  -8  -3    4.90    1.40
   0   8   3    7.20    1.40
   0   8   3    7.90    2.20
   0   8   3    4.20    1.80
   0   8   3    9.80    1.70
  -1  -8  -3  175.78   11.30
  -1  -8  -3  181.28   11.50
  -1  -8  -3  175.18   11.00
   1   8   3  188.38   12.20
   1   8   3  166.78   11.10
   1   8   3  181.78   11.00
   1   8   3  167.18   12.40
   1   8   3  193.88   13.00
   1   8   3  195.88   11.90
  -2  -8  -3   21.70    2.70
   2   8   3   16.70    3.70
   2   8   3   17.10    1.80
   2   8   3   20.10    2.90
   2   8   3   18.00    3.40
  -3  -8  -3   96.19    6.20
  -3  -8  -3   91.59    6.40
   3   8   3   95.89    7.00
   3   8   3   84.79    5.90
   3   8   3   86.69    6.50
   3   8   3   81.69    6.20
   3   8   3   84.39    6.30
   3   8   3   81.49    6.60
   3   8   3   89.09    7.50
   3   8   3   87.89    5.60
  -4  -8  -3    4.70    1.30
  -4  -8  -3    2.50    1.10
   4   8   3    4.30    1.20
   4   8   3    5.20    1.50
   4   8   3    3.20    0.80
   4   8   3    4.30    1.40
   4   8   3    4.50    1.00
   4   8   3    3.00    2.30
  -5  -8  -3  144.19    9.40
  -5  -8  -3  160.38    9.50
  -5  -8  -3  149.39    9.20
   5   8   3  153.28    9.80
   5   8   3  141.39    9.40
   5   8   3  148.39   11.30
   5   8   3  147.99    9.20
   5   8   3  151.78    9.40
   5   8   3  138.79    8.80
  -6  -8  -3  170.68   10.50
  -6  -8  -3  167.28   10.30
  -6  -8  -3  162.98   10.10
   6   8   3  159.28   10.50
   6   8   3  160.48    9.60
   6   8   3  161.88   10.50
   6   8   3  164.68   10.30
   6   8   3  163.78   12.50
   6   8   3  167.88   10.10
  -7  -8  -3   15.00    2.40
  -7  -8  -3   21.00    2.50
  -7  -8  -3   23.60    2.70
   7   8   3   13.30    2.90
   7   8   3   15.60    3.90
  -8  -8  -3   35.70    3.30
  -8  -8  -3   35.00    3.20
  -8  -8  -3   32.20    3.20
   8   8   3   29.60    3.30
   8   8   3   32.20    2.80
   8   8   3   32.80    2.80
   8   8   3   32.90    2.70
  -9  -8  -3   55.49    3.80
  -9  -8  -3   51.59    4.50
  -9  -8  -3   55.59    4.50
   9   8   3   57.69    3.80
   9   8   3   58.39    4.40
   9   8   3   45.00    3.70
   9   8   3   50.19    4.10
 -10  -8  -3   85.49    5.10
 -10  -8  -3   91.19    6.50
 -10  -8  -3   65.99    4.90
  10   8   3   72.59    4.80
  10   8   3   86.39    5.40
  10   8   3   80.49    4.90
  10   8   3   70.19    4.90
 -11  -8  -3   -0.30    0.50
  11   8   3    0.10    0.60
   5  -9  -3    0.60    0.40
  -5   9   3    0.50    0.40
   4  -9  -3    0.20    0.70
  -4   9   3    0.20    0.70
   3  -9  -3   24.90    2.60
   3  -9  -3   29.50    2.30
  -3   9   3   21.80    2.50
   2  -9  -3   24.40    2.40
   2  -9  -3   24.30    2.80
  -2   9   3   25.60    2.70
   1  -9  -3   37.30    3.70
   1  -9  -3   41.40    3.40
   1  -9  -3   40.80    3.70
  -1   9   3   37.80    3.40
  -1   9   3   43.90    3.40
  -1   9   3   41.10    3.90
   0  -9  -3   71.79    5.40
   0  -9  -3   69.59    5.60
   0   9   3   69.29    5.90
   0   9   3   78.59    6.30
  -1  -9  -3   39.70    3.60
  -1  -9  -3   46.50    3.50
  -1  -9  -3   52.29    4.40
   1   9   3   40.20    4.30
   1   9   3   43.00    3.40
   1   9   3   43.70    3.50
  -2  -9  -3   28.40    2.70
  -2  -9  -3   29.90    2.90
  -2  -9  -3   34.80    4.00
   2   9   3   33.70    3.70
   2   9   3   32.10    4.90
   2   9   3   29.80    2.60
   2   9   3   29.50    2.50
   2   9   3   30.80    2.80
  -3  -9  -3   37.40    3.60
  -3  -9  -3   34.80    3.10
  -3  -9  -3   29.60    2.80
   3   9   3   39.70    5.50
   3   9   3   32.30    2.50
   3   9   3   30.60    2.70
   3   9   3   31.00    2.90
   3   9   3   38.80    3.70
   3   9   3   29.20    3.10
  -4  -9  -3   22.60    2.20
  -4  -9  -3   34.70    4.20
  -4  -9  -3   19.00    2.30
   4   9   3   16.10    3.10
   4   9   3   21.00    2.00
   4   9   3   22.00    2.50
   4   9   3   18.10    2.60
   4   9   3   21.40    1.80
  -5  -9  -3  401.96   22.30
  -5  -9  -3  377.06   21.60
   5   9   3  312.67   21.90
   5   9   3  410.36   22.90
   5   9   3  424.16   26.70
   5   9   3  322.47   21.70
   5   9   3  337.27   21.40
  -6  -9  -3    7.30    1.50
  -6  -9  -3    8.90    1.50
  -6  -9  -3    7.60    1.50
   6   9   3    5.30    1.30
   6   9   3    8.70    1.50
   6   9   3    5.20    1.50
   6   9   3    9.70    1.80
   6   9   3   10.00    1.40
  -7  -9  -3  265.37   17.30
  -7  -9  -3  309.37   17.50
  -7  -9  -3  299.87   17.30
   7   9   3  290.37   17.30
   7   9   3  283.97   17.60
   7   9   3  296.07   17.10
   7   9   3  296.57   17.20
  -8  -9  -3  120.29    7.90
  -8  -9  -3  120.49    7.60
  -8  -9  -3  121.89    8.00
   8   9   3  120.49    7.50
   8   9   3  125.49    7.70
  -9  -9  -3   47.10    3.70
  -9  -9  -3   33.50    4.90
  -9  -9  -3   49.70    3.50
   9   9   3   52.19    3.90
   9   9   3   47.00    3.30
   9   9   3   50.69    3.40
 -10  -9  -3   37.50    2.70
  10   9   3   43.20    3.00
  10   9   3   41.00    2.60
  10   9   3   34.20    2.60
   4 -10  -3    1.60    0.60
  -4  10   3    1.10    0.60
   3 -10  -3   13.20    1.50
  -3  10   3    8.60    1.00
   2 -10  -3    1.60    1.00
   2 -10  -3    5.00    0.80
  -2  10   3    2.80    0.90
   1 -10  -3    1.00    0.80
   1 -10  -3    1.30    1.20
   1 -10  -3    1.10    1.00
  -1  10   3    2.10    0.80
   0 -10  -3    1.40    0.90
   0 -10  -3    2.80    1.10
   0 -10  -3    1.70    1.70
   0  10   3    1.90    0.80
   0  10   3    0.90    1.10
  -1 -10  -3   78.79    5.10
  -1 -10  -3   72.89    5.20
  -1 -10  -3   74.09    5.50
   1  10   3   64.39    5.80
   1  10   3   74.69    4.80
  -2 -10  -3   20.00    2.30
  -2 -10  -3   20.00    2.40
  -2 -10  -3   22.20    2.20
   2  10   3   18.80    1.90
   2  10   3   17.00    2.50
   2  10   3   20.60    1.80
   2  10   3   23.10    3.20
  -3 -10  -3    2.30    1.10
  -3 -10  -3    1.50    1.00
  -3 -10  -3    1.70    0.90
   3  10   3    1.00    0.60
   3  10   3    1.20    0.70
   3  10   3    1.30    1.10
   3  10   3    1.40    1.30
  -4 -10  -3   18.80    2.20
  -4 -10  -3   17.70    2.20
  -4 -10  -3   17.70    2.00
   4  10   3   13.20    2.10
   4  10   3   18.60    2.10
   4  10   3   18.00    1.70
   4  10   3   16.90    1.50
  -5 -10  -3   41.90    3.50
  -5 -10  -3   45.10    3.30
  -5 -10  -3   39.80    3.40
   5  10   3   39.40    3.50
   5  10   3   46.40    3.80
   5  10   3   39.80    3.20
   5  10   3   38.50    2.90
  -6 -10  -3   36.80    4.60
  -6 -10  -3   49.70    3.70
   6  10   3   50.39    3.40
   6  10   3   49.70    3.60
   6  10   3   54.09    4.00
  -7 -10  -3    1.00    1.10
  -7 -10  -3    0.70    1.00
  -7 -10  -3    0.60    1.10
   7  10   3    0.00    0.70
   7  10   3   -0.10    0.50
   7  10   3   -0.70    1.00
   7  10   3    0.30    0.90
  -8 -10  -3   72.79    4.50
  -8 -10  -3   66.59    5.10
  -8 -10  -3   69.39    4.80
   8  10   3   58.19    4.30
   8  10   3   74.59    5.00
   8  10   3   75.39    4.60
  -9 -10  -3   16.80    1.80
   9  10   3   18.80    1.50
   9  10   3   17.50    1.50
   9  10   3   19.70    1.90
   2 -11  -3    2.30    0.60
  -2  11   3    2.50    0.70
   1 -11  -3    0.90    0.80
  -1  11   3    2.20    1.00
  -1  11   3    2.70    0.60
   0 -11  -3   64.39    4.30
   0  11   3   59.59    4.40
   0  11   3   57.09    3.70
  -1 -11  -3   70.89    4.60
  -1 -11  -3   67.39    4.60
   1  11   3   63.39    4.50
   1  11   3   61.29    4.10
   1  11   3   76.19    4.90
  -2 -11  -3    0.70    0.90
  -2 -11  -3    0.20    0.70
  -2 -11  -3    1.10    0.90
   2  11   3    0.10    0.40
   2  11   3   -0.10    1.30
   2  11   3   -1.00    1.00
  -3 -11  -3  322.97   19.10
  -3 -11  -3  330.07   19.40
  -3 -11  -3  314.77   19.10
   3  11   3  338.67   19.60
   3  11   3  281.67   19.90
   3  11   3  370.16   19.90
  -4 -11  -3   87.79    5.80
  -4 -11  -3   86.49    6.00
  -4 -11  -3   94.39    6.60
   4  11   3   90.29    5.80
  -5 -11  -3   15.00    1.70
  -5 -11  -3   15.20    1.70
  -5 -11  -3   10.80    1.60
   5  11   3   12.90    1.90
   5  11   3   10.80    1.40
  -6 -11  -3  198.48   12.10
  -6 -11  -3  200.88   11.80
   6  11   3  185.08   11.60
   6  11   3  211.68   11.90
  -7 -11  -3    1.50    0.80
   7  11   3    0.10    0.50
  -8 -11  -3   12.10    1.40
   8  11   3   11.80    1.10
   0 -12  -3    6.00    0.90
  -1 -12  -3   16.50    1.70
  -1 -12  -3   20.50    1.50
   1  12   3   20.20    1.60
  -2 -12  -3    0.90    0.60
  -2 -12  -3   -1.30    0.90
   2  12   3    0.60    0.60
  -3 -12  -3   66.39    4.60
  -3 -12  -3   76.79    4.70
   3  12   3   73.59    4.50
   3  12   3   70.89    4.50
  -4 -12  -3   12.40    1.70
  -4 -12  -3   10.90    1.30
   4  12   3    8.70    1.00
   4  12   3    7.60    1.10
  -5 -12  -3    2.00    0.80
   5  12   3    1.30    0.70
  -6 -12  -3    6.00    0.90
   6  12   3    6.10    0.80
  -3 -12   4    1.10    0.90
   2  12  -4   14.40    1.40
   2  12  -4   11.70    1.00
   6  11  -4   17.50    1.30
  -6 -11   4   18.30    1.50
   5  11  -4   -0.20    0.50
   5  11  -4   -0.30    0.60
  -5 -11   4   -1.80    0.70
   4  11  -4   20.80    1.70
  -4 -11   4   27.20    2.20
   3  11  -4   54.19    3.50
  -3 -11   4   52.99    3.70
   2  11  -4   20.30    1.70
  -2 -11   4   20.90    2.00
   1  11  -4   -0.10    0.50
  -1 -11   4   -0.60    0.60
  -1 -11   4   -0.50    1.50
   0  11  -4   22.80    1.80
   0 -11   4   25.80    3.80
   0 -11   4   23.20    2.00
   1 -11   4    4.80    0.80
  -2  11  -4   34.00    2.30
   8  10  -4    1.10    0.60
  -8 -10   4    2.60    0.60
  -7 -10   4    4.40    1.00
   6  10  -4   42.80    3.10
   6  10  -4   40.80    2.70
  -6 -10   4   41.40    2.80
  -6 -10   4   34.20    3.10
   5  10  -4   49.00    4.00
  -5 -10   4   57.09    3.80
   4  10  -4    4.20    0.90
  -4 -10   4    4.30    1.30
  -4 -10   4    3.60    1.50
   3  10  -4  112.79    6.80
  -3 -10   4   95.39    7.80
  -3 -10   4  115.99    7.10
  -3 -10   4  106.19    6.80
   2  10  -4    3.00    1.00
  -2 -10   4    2.70    1.10
  -2 -10   4    2.00    0.90
  -2 -10   4    0.10    1.60
   1  10  -4    9.20    1.30
  -1 -10   4   11.70    3.00
  -1 -10   4   11.10    1.70
   0  10  -4    2.90    0.80
   0 -10   4    4.30    1.10
   0 -10   4    6.70    1.80
  -1  10  -4   41.50    3.30
   1 -10   4   42.10    3.90
   1 -10   4   36.00    3.50
  -2  10  -4    0.80    0.70
   2 -10   4    1.10    0.80
   2 -10   4    1.00    1.10
  -3  10  -4    0.30    0.50
   3 -10   4   -0.10    1.00
   3 -10   4    0.40    0.60
   4 -10   4   68.69    4.80
   9   9  -4    0.90    0.60
  -9  -9   4   -0.10    0.70
   8   9  -4   39.00    2.60
  -8  -9   4   41.50    2.80
   7   9  -4    0.40    0.50
  -7  -9   4    0.50    0.90
   6   9  -4    1.00    1.20
   6   9  -4    0.80    0.70
  -6  -9   4    0.40    1.10
  -6  -9   4    0.60    1.20
   5   9  -4    0.30    0.80
  -5  -9   4   -1.40    1.00
  -5  -9   4    1.40    1.70
  -5  -9   4   -1.50    1.00
   4   9  -4   -0.80    0.70
  -4  -9   4   -0.10    1.00
  -4  -9   4   -4.70    2.10
  -4  -9   4   -0.90    0.90
  -4  -9   4    0.30    1.30
   3   9  -4   44.40    3.40
  -3  -9   4   43.70    3.50
  -3  -9   4   45.20    3.70
  -3  -9   4   49.40    4.70
  -3  -9   4   41.10    3.80
   2   9  -4    2.30    1.00
   2   9  -4    1.20    0.80
  -2  -9   4    3.70    2.40
  -2  -9   4    3.00    1.60
  -2  -9   4    1.70    1.70
  -2  -9   4    1.50    1.00
   1   9  -4   28.20    2.60
   1   9  -4   26.40    2.30
  -1  -9   4   26.50    2.50
  -1  -9   4   31.10    3.50
  -1  -9   4   34.80    3.10
   0   9  -4    7.40    1.50
   0   9  -4    8.10    1.30
   0  -9   4    8.10    1.30
   0  -9   4    5.50    1.30
   0  -9   4    7.80    1.90
  -1   9  -4    2.10    0.90
  -1   9  -4    1.00    0.80
   1  -9   4    1.10    0.90
   1  -9   4    4.30    1.50
  -2   9  -4   17.40    2.10
  -2   9  -4   20.70    2.10
   2  -9   4   26.90    3.20
   2  -9   4   20.70    2.20
  -3   9  -4   -0.10    0.70
   3  -9   4    0.60    1.10
   3  -9   4    0.50    1.00
  -4   9  -4   16.80    1.60
  -4   9  -4   20.40    2.00
   4  -9   4   19.30    2.30
  -5   9  -4    0.00    0.50
   5  -9   4   -0.40    0.70
   9   8  -4   63.49    4.40
  -9  -8   4   71.79    4.30
   8   8  -4    2.60    0.70
  -8  -8   4    2.90    0.90
  -8  -8   4    2.40    1.00
   7   8  -4    0.00    0.70
  -7  -8   4   -0.70    1.00
  -7  -8   4   -1.00    1.00
   6   8  -4   65.79    4.40
   6   8  -4   64.69    4.60
  -6  -8   4   55.19    4.80
  -6  -8   4   61.89    5.00
  -6  -8   4   71.49    5.40
   5   8  -4   46.30    3.90
   5   8  -4   33.00    5.60
  -5  -8   4   45.20    4.00
  -5  -8   4   51.09    5.20
   4   8  -4   19.20    2.10
   4   8  -4   18.20    1.80
   4   8  -4   17.50    4.40
  -4  -8   4   24.30    2.50
  -4  -8   4   20.20    3.40
  -4  -8   4   22.60    2.60
   3   8  -4  106.99    6.80
   3   8  -4   96.99    6.60
  -3  -8   4  109.39    7.10
  -3  -8   4  104.79    6.80
  -3  -8   4  108.79    7.90
  -3  -8   4  106.59    7.10
   2   8  -4  186.78   12.00
   2   8  -4  207.58   12.40
  -2  -8   4  212.28   12.50
  -2  -8   4  207.28   13.10
  -2  -8   4  196.78   12.40
  -2  -8   4  206.28   12.20
   1   8  -4    0.40    0.80
   1   8  -4    0.70    0.80
  -1  -8   4    1.50    1.40
  -1  -8   4    1.00    0.80
  -1  -8   4    0.40    0.90
  -1  -8   4    1.10    1.10
   0   8  -4  154.68    9.90
   0   8  -4  163.48   10.20
   0  -8   4  161.58   10.10
   0  -8   4  166.38   10.70
   0  -8   4  165.18    9.80
  -1   8  -4   55.39    4.30
  -1   8  -4   57.39    4.10
   1  -8   4   54.79    4.70
   1  -8   4   53.69    4.20
   1  -8   4   56.59    3.90
  -2   8  -4  245.08   14.40
  -2   8  -4  226.18   14.50
   2  -8   4  241.38   14.40
   2  -8   4  237.58   14.90
  -3   8  -4    1.10    0.80
  -3   8  -4    1.60    0.90
   3  -8   4    1.70    0.90
   3  -8   4   -0.20    1.00
  -4   8  -4    3.50    1.00
  -4   8  -4    1.70    0.90
   4  -8   4    3.70    1.50
   4  -8   4    5.50    1.20
  -5   8  -4   76.79    5.60
  -5   8  -4   83.49    5.80
   5  -8   4   87.39    5.50
  -6   8  -4    5.30    0.90
   6  -8   4    3.60    0.90
   7  -8   4    6.10    1.00
  10   7  -4   16.90    1.70
 -10  -7   4   20.70    1.60
   9   7  -4   14.50    1.40
  -9  -7   4   14.20    1.60
  -9  -7   4   13.00    1.40
   8   7  -4   50.69    3.50
  -8  -7   4   49.50    3.70
  -8  -7   4   50.49    3.60
   7   7  -4   83.39    5.00
  -7  -7   4   74.49    5.40
  -7  -7   4   71.79    5.40
  -7  -7   4   70.99    5.70
   6   7  -4   44.70    3.30
   6   7  -4   32.30    6.60
   6   7  -4   44.00    4.00
  -6  -7   4   31.20    3.70
  -6  -7   4   42.20    4.20
  -6  -7   4   40.80    3.80
   5   7  -4   76.69    7.50
   5   7  -4   74.79    5.00
   5   7  -4   84.59    5.40
  -5  -7   4   73.69    6.60
  -5  -7   4   76.69    5.70
  -5  -7   4   82.09    5.70
  -5  -7   4   83.39    5.90
   4   7  -4   54.59    3.90
   4   7  -4   46.20    5.40
  -4  -7   4   58.39    4.40
  -4  -7   4   50.79    4.20
  -4  -7   4   56.39    6.40
  -4  -7   4   56.19    4.20
   3   7  -4   61.09    4.20
   3   7  -4   49.60    5.10
  -3  -7   4   55.99    4.10
  -3  -7   4   49.20    5.00
  -3  -7   4   53.69    4.30
  -3  -7   4   51.89    4.10
   2   7  -4  129.89   11.30
   2   7  -4  117.29    9.40
   2   7  -4  123.39    7.90
   2   7  -4  136.49    8.20
   2   7  -4  144.79   15.40
  -2  -7   4  132.29    8.20
  -2  -7   4  126.09    8.20
  -2  -7   4  130.19    8.90
   1   7  -4   32.00    2.80
   1   7  -4   27.40    2.50
  -1  -7   4   33.60    2.90
  -1  -7   4   28.30    3.20
  -1  -7   4   26.40    2.70
  -1  -7   4   29.50    2.50
   0   7  -4   84.89    5.30
   0   7  -4   85.09    5.90
   0   7  -4   90.79    6.20
   0  -7   4   83.19    5.50
   0  -7   4   75.99    7.00
   0  -7   4   87.09    6.40
   0  -7   4   82.99    5.90
  -1   7  -4    2.10    1.00
  -1   7  -4    1.90    1.20
  -1   7  -4  -12.20   12.00
   1  -7   4    2.00    1.10
   1  -7   4    0.20    2.00
   1  -7   4    2.60    1.10
  -2   7  -4    1.40    0.90
  -2   7  -4    1.70    0.90
  -2   7  -4    2.90    1.10
   2  -7   4    1.10    0.90
   2  -7   4    1.40    1.20
   2  -7   4    3.20    2.20
   2  -7   4    2.50    0.90
  -3   7  -4   35.90    3.00
  -3   7  -4   36.70    3.50
  -3   7  -4   44.40    3.50
   3  -7   4   45.40    3.40
   3  -7   4   41.80    3.90
   3  -7   4   42.30    5.60
  -4   7  -4    3.10    1.30
  -4   7  -4    1.60    1.70
  -4   7  -4    1.80    1.60
  -5   7  -4   67.59    5.00
   5  -7   4   68.59    5.30
   5  -7   4   56.59    4.40
   5  -7   4   70.09    6.50
  -6   7  -4   35.00    3.30
  -6   7  -4   39.10    3.10
   6  -7   4   32.40    3.30
  -7   7  -4   57.09    3.70
  -7   7  -4   49.10    3.90
   7  -7   4   55.49    3.90
   7  -7   4   54.69    4.50
   8  -7   4    2.70    0.50
  10   6  -4    1.90    0.70
  10   6  -4   -0.10    0.70
 -10  -6   4    1.60    0.70
   9   6  -4   32.90    2.70
  -9  -6   4   22.00    2.20
  -9  -6   4   27.80    2.70
   8   6  -4    5.90    1.10
  -8  -6   4    9.60    1.50
  -8  -6   4    9.60    1.50
  -8  -6   4    8.80    2.50
   7   6  -4   30.60    6.20
   7   6  -4   34.50    2.80
  -7  -6   4   31.60    3.50
  -7  -6   4   36.00    4.00
  -7  -6   4   38.50    4.20
  -7  -6   4   29.80    3.80
   6   6  -4   42.20    3.20
   6   6  -4   47.80    3.90
   6   6  -4   41.80    3.20
   6   6  -4   41.90    3.00
  -6  -6   4   31.00    3.60
  -6  -6   4   45.90    4.60
  -6  -6   4   32.70    3.60
  -6  -6   4   41.70    4.10
   5   6  -4   75.99    5.00
   5   6  -4   78.69    7.50
  -5  -6   4   75.69    5.40
  -5  -6   4   73.69    5.40
  -5  -6   4   56.29    6.10
  -5  -6   4   75.79    5.50
   4   6  -4   72.09    6.40
   4   6  -4   52.49    6.90
   4   6  -4   66.49    4.50
   4   6  -4   61.39    4.50
  -4  -6   4   64.59    5.70
  -4  -6   4   64.59    4.80
  -4  -6   4   67.39    4.80
  -4  -6   4   73.29    4.80
   3   6  -4   78.89    5.20
   3   6  -4   78.09    5.30
   3   6  -4   79.49    8.30
   3   6  -4   76.89    6.50
  -3  -6   4   80.69    6.40
  -3  -6   4   81.99    5.50
  -3  -6   4   80.29    5.50
  -3  -6   4   88.59    5.40
   2   6  -4  223.08   13.00
   2   6  -4  238.98   16.20
   2   6  -4  204.28   13.90
   2   6  -4  226.08   15.30
   2   6  -4  221.38   13.10
  -2  -6   4  217.08   13.70
  -2  -6   4  227.18   13.00
  -2  -6   4  222.98   13.20
  -2  -6   4  189.28   24.10
  -2  -6   4  219.98   13.20
  -2  -6   4  196.78   14.90
   1   6  -4    6.20    1.40
   1   6  -4    3.20    0.90
   1   6  -4    5.10    1.10
   1   6  -4   12.70    4.70
   1   6  -4    2.50    1.80
   1   6  -4    4.80    1.30
  -1  -6   4    3.70    1.60
  -1  -6   4    6.00    1.90
  -1  -6   4    3.60    1.40
  -1  -6   4    4.00    1.00
  -1  -6   4    4.00    1.10
  -1  -6   4    5.90    1.20
  -1  -6   4  -23.30   12.70
   0   6  -4   30.40    4.70
   0   6  -4   43.50    6.80
   0   6  -4   34.00    2.80
   0   6  -4   32.60    2.90
   0   6  -4   32.80    2.70
   0   6  -4   32.90    2.50
   0  -6   4   33.80    2.90
   0  -6   4   32.70    2.60
   0  -6   4   43.20    4.50
   0  -6   4   32.60    2.80
   0  -6   4   44.50    9.30
  -1   6  -4   66.79    9.30
  -1   6  -4   60.39    4.40
  -1   6  -4   61.99    4.10
  -1   6  -4   58.89    4.40
  -1   6  -4   58.89    4.50
   1  -6   4   78.19   10.70
   1  -6   4   68.29    6.90
   1  -6   4   61.99    4.10
   1  -6   4   59.59    4.40
   1  -6   4   67.09    4.90
  -2   6  -4   62.29    4.50
  -2   6  -4   63.69    4.30
  -2   6  -4   65.19    4.50
  -2   6  -4   59.19    4.50
   2  -6   4   63.19    4.10
   2  -6   4   58.79    4.80
   2  -6   4   58.39    5.30
   2  -6   4   47.80   10.10
   2  -6   4   56.19    4.40
  -3   6  -4  188.48   12.10
  -3   6  -4  215.28   12.00
  -3   6  -4  166.28   11.90
  -3   6  -4  209.48   14.80
  -3   6  -4  196.58   12.00
   3  -6   4  213.88   13.40
   3  -6   4  165.48   19.00
   3  -6   4  192.08   13.10
  -4   6  -4  245.98   15.10
  -4   6  -4  235.38   15.60
  -4   6  -4  239.08   17.30
  -4   6  -4  275.07   15.50
   4  -6   4  243.48   16.50
   4  -6   4  265.27   15.80
   4  -6   4  264.37   15.30
  -5   6  -4   76.39    5.40
  -5   6  -4   61.99    4.80
   5  -6   4   65.29    5.00
   5  -6   4   76.89    5.60
  -6   6  -4    9.50    1.60
  -6   6  -4    7.50    1.60
   6  -6   4   13.40    2.20
   6  -6   4   20.80    5.20
  -7   6  -4  170.58   10.70
  -7   6  -4  167.78    9.80
  -8   6  -4    0.40    0.60
   8  -6   4    0.10    0.60
  10   5  -4   49.99    3.30
  10   5  -4   46.80    3.30
 -10  -5   4   51.29    3.40
   9   5  -4    2.80    0.90
  -9  -5   4    2.70    1.10
  -9  -5   4    3.40    0.90
   8   5  -4   28.70    2.40
  -8  -5   4   22.60    3.00
  -8  -5   4   19.20    2.90
  -8  -5   4   28.40    2.60
  -8  -5   4   27.00    2.60
   7   5  -4    2.40    1.00
   7   5  -4    1.80    2.20
   7   5  -4   -0.40    0.80
   7   5  -4    0.40    0.90
  -7  -5   4    0.40    1.20
  -7  -5   4    0.50    2.00
  -7  -5   4    1.10    1.10
  -7  -5   4    1.00    1.70
   6   5  -4   32.80    2.60
   6   5  -4   33.10    2.70
   6   5  -4   32.10    2.80
   6   5  -4   30.50    8.00
  -6  -5   4   33.20    3.60
  -6  -5   4   33.50    3.50
  -6  -5   4   31.60    3.50
   5   5  -4    0.80    0.80
   5   5  -4   -2.10    0.80
   5   5  -4    1.10    1.90
   5   5  -4   -0.20    0.80
  -5  -5   4    0.10    1.10
  -5  -5   4   -0.30    1.10
  -5  -5   4   -1.00    1.10
  -5  -5   4    0.10    1.70
   4   5  -4   38.70    5.90
   4   5  -4   44.00    4.70
   4   5  -4   35.20    2.80
   4   5  -4   34.70    2.90
  -4  -5   4   39.30    3.20
  -4  -5   4   35.20    4.00
  -4  -5   4   39.30    3.20
  -4  -5   4   38.60    3.20
   3   5  -4    1.40    1.20
   3   5  -4    4.20    1.00
   3   5  -4    2.50    0.80
   3   5  -4    3.90    3.00
   3   5  -4    3.70    2.20
  -3  -5   4    3.40    1.00
  -3  -5   4    2.00    0.90
  -3  -5   4   -9.80   10.00
  -3  -5   4    1.20    1.00
   2   5  -4    7.20    3.50
   2   5  -4    1.80    1.50
   2   5  -4    2.70    0.80
   2   5  -4    1.30    1.00
  -2  -5   4   10.10    7.00
  -2  -5   4    3.80    0.90
  -2  -5   4    2.80    1.40
   1   5  -4    1.90    0.80
   1   5  -4    1.80    0.90
   1   5  -4   -1.10    3.40
   1   5  -4    0.70    1.20
  -1  -5   4    0.90    5.70
  -1  -5   4    1.70    0.80
  -1  -5   4    0.60    1.20
  -1  -5   4    0.50    0.90
   0   5  -4   11.90    2.00
   0   5  -4   12.80    1.50
   0   5  -4   12.30    2.60
   0   5  -4   13.10    1.70
   0  -5   4   15.20    2.50
   0  -5   4   19.10    5.60
   0  -5   4   14.50    2.20
  -1   5  -4  208.18   13.30
  -1   5  -4  219.28   16.50
  -1   5  -4  223.78   14.00
  -1   5  -4  218.08   13.20
  -1   5  -4  229.88   15.30
  -1   5  -4  253.17   13.90
   1  -5   4  229.68   14.00
   1  -5   4  202.88   13.10
   1  -5   4  219.08   16.40
  -2   5  -4  110.79   13.60
  -2   5  -4  126.39    8.80
  -2   5  -4  128.49    8.00
   2  -5   4  124.39    8.00
   2  -5   4  143.39   11.90
   2  -5   4  126.49    8.60
   2  -5   4  117.59    8.10
  -3   5  -4    5.50    1.40
  -3   5  -4    5.40    1.20
  -3   5  -4    7.30    2.10
  -3   5  -4    5.70    1.50
   3  -5   4    7.50    5.90
   3  -5   4    7.60    1.40
   3  -5   4    6.90    1.50
   3  -5   4    2.70    1.60
   3  -5   4    6.30    1.90
  -4   5  -4   66.49    6.10
  -4   5  -4   59.19    5.00
  -4   5  -4   55.59    5.00
  -4   5  -4   70.19    4.80
  -4   5  -4   71.99    5.20
   4  -5   4   58.59    4.50
   4  -5   4   66.59    5.40
   4  -5   4   67.59    5.60
   4  -5   4   62.59    4.90
   4  -5   4   70.89   10.00
  -5   5  -4  280.27   19.00
  -5   5  -4  288.77   17.00
  -5   5  -4  273.27   17.10
   5  -5   4  268.27   17.80
   5  -5   4  273.47   16.60
   5  -5   4  277.07   17.00
   5  -5   4  282.57   17.10
  -6   5  -4  120.09    8.10
  -6   5  -4  120.39    7.70
  -6   5  -4  119.49    8.60
  -6   5  -4  114.39    8.20
   6  -5   4  124.99    8.30
   6  -5   4  122.59    9.10
   6  -5   4  104.59    8.30
  -7   5  -4  266.67   15.80
   7  -5   4  248.48   15.90
  -8   5  -4   44.10    3.00
  -8   5  -4   46.10    3.80
   8  -5   4   42.60    3.60
  -9   5  -4    1.80    0.70
   9  -5   4    2.10    0.70
 -11  -4   4   -1.50    0.60
  10   4  -4   15.80    1.70
 -10  -4   4   13.80    1.60
   9   4  -4   29.30    2.50
   9   4  -4   27.10    2.60
   9   4  -4   22.10    3.10
  -9  -4   4   23.50    2.90
  -9  -4   4   28.80    2.40
  -9  -4   4   29.00    2.60
   8   4  -4    4.90    2.50
   8   4  -4    1.20    1.30
   8   4  -4    0.70    0.90
  -8  -4   4    1.70    1.40
  -8  -4   4   -0.80    1.30
  -8  -4   4    1.90    1.50
  -8  -4   4    2.10    1.50
   7   4  -4   79.79    8.10
   7   4  -4   84.29    5.80
   7   4  -4   80.09    5.60
   7   4  -4   91.39    6.20
   7   4  -4   88.09    5.70
  -7  -4   4   88.49    5.90
  -7  -4   4   95.39    6.00
  -7  -4   4   85.19    6.50
  -7  -4   4   82.19    6.20
   6   4  -4    3.60    1.10
   6   4  -4    3.40    1.30
   6   4  -4    3.70    1.00
  -6  -4   4    2.00    1.40
  -6  -4   4    3.00    1.70
   5   4  -4   18.60    1.80
   5   4  -4   16.90    1.90
   5   4  -4   19.30    2.10
   5   4  -4    7.40    6.50
  -5  -4   4   15.20    3.20
  -5  -4   4   20.20    2.60
  -5  -4   4   17.60    2.50
  -5  -4   4   16.70    2.30
   4   4  -4   -1.10    3.10
   4   4  -4    3.80    2.00
   4   4  -4    3.40    1.00
  -4  -4   4    4.00    1.20
  -4  -4   4    3.10    1.10
  -4  -4   4   -0.50    1.50
  -4  -4   4    3.10    1.10
  -4  -4   4  -13.40   10.90
   3   4  -4   15.90    3.40
   3   4  -4   12.30    1.60
   3   4  -4   12.90    2.90
  -3  -4   4   10.60    2.70
  -3  -4   4   13.30    1.60
  -3  -4   4   15.40    2.40
  -3  -4   4   16.50    7.40
   2   4  -4  277.07   16.90
   2   4  -4  287.17   17.70
   2   4  -4  268.47   15.80
  -2  -4   4  255.57   16.30
  -2  -4   4  262.47   18.20
  -2  -4   4  268.87   16.10
  -2  -4   4  278.47   15.80
   1   4  -4   49.70    3.40
   1   4  -4   54.69    4.90
   1   4  -4   52.29    3.90
   1   4  -4   48.20    5.40
  -1  -4   4   49.30    3.40
  -1  -4   4   49.90    3.50
  -1  -4   4   61.59    6.50
  -1  -4   4   46.20    3.90
   0   4  -4  100.69    6.20
   0   4  -4   98.29    6.10
   0   4  -4  103.19    7.60
   0   4  -4  107.59   11.70
   0  -4   4   98.09    6.20
   0  -4   4   92.19    8.20
   0  -4   4   94.19    6.50
   0  -4   4   92.39    6.00
  -1   4  -4   -0.20    0.70
  -1   4  -4   -0.60    4.20
  -1   4  -4    0.20    0.90
   1  -4   4    1.70    3.10
   1  -4   4    0.20    0.60
   1  -4   4    0.50    1.00
   1  -4   4    0.30    0.80
  -2   4  -4  549.15   31.00
  -2   4  -4  514.95   30.10
  -2   4  -4  528.05   31.80
   2  -4   4  554.34   31.30
   2  -4   4  442.66   34.10
   2  -4   4  530.55   30.60
  -3   4  -4   35.70    3.00
  -3   4  -4   36.90    3.00
  -3   4  -4   38.10    3.80
  -3   4  -4   38.50    3.10
   3  -4   4   33.50    3.70
   3  -4   4   36.50    3.40
   3  -4   4   34.60    3.10
  -4   4  -4    0.80    1.20
  -4   4  -4   -0.10    1.00
  -4   4  -4    1.00    1.10
  -4   4  -4    0.80    1.10
   4  -4   4    1.10    1.10
   4  -4   4    0.50    0.90
   4  -4   4    2.20    1.50
  -5   4  -4  438.56   26.60
  -5   4  -4  450.85   27.10
  -5   4  -4  471.75   28.50
  -5   4  -4  419.36   27.10
  -5   4  -4  468.35   26.80
   5  -4   4  457.05   26.90
   5  -4   4  462.15   27.50
   5  -4   4  460.05   26.40
   5  -4   4  476.65   26.90
  -6   4  -4    1.80    1.20
  -6   4  -4    2.50    2.60
  -6   4  -4    0.60    1.30
  -6   4  -4    1.90    1.50
   6  -4   4    0.70    1.30
   6  -4   4    1.10    1.50
   6  -4   4    1.30    1.20
  -7   4  -4  137.69    8.80
  -7   4  -4  109.19    8.80
  -7   4  -4  146.79    8.60
   7  -4   4  118.09    8.70
   7  -4   4  115.59    9.30
  -8   4  -4   35.20    3.50
  -8   4  -4   43.40    3.20
  -8   4  -4   44.40    3.80
   8  -4   4   37.00    3.50
   8  -4   4   33.10    4.20
  -9   4  -4    1.90    0.70
  -9   4  -4    1.30    0.90
   9  -4   4    1.00    0.80
 -10   4  -4   71.49    4.40
  10  -4   4   70.39    5.10
  11   3  -4    0.80    0.70
 -11  -3   4    1.40    0.70
  10   3  -4   -0.20    0.70
 -10  -3   4   -0.70    0.80
   9   3  -4   24.90    3.00
   9   3  -4   18.90    2.90
   9   3  -4   27.20    2.50
   9   3  -4   19.30    2.60
  -9  -3   4   22.40    2.20
  -9  -3   4   26.10    2.60
  -9  -3   4   33.70    4.60
   8   3  -4   15.80    2.50
   8   3  -4   19.10    2.10
   8   3  -4   13.90    4.10
   8   3  -4   15.00    2.40
  -8  -3   4   18.10    2.50
  -8  -3   4   15.70    2.50
  -8  -3   4   19.60    2.50
  -8  -3   4   17.00    3.30
   7   3  -4   86.19    5.80
   7   3  -4   83.99    5.70
  -7  -3   4   86.89    5.90
  -7  -3   4   85.89    6.40
  -7  -3   4   88.59    6.20
  -7  -3   4   89.79    6.00
   6   3  -4    1.90    1.20
   6   3  -4    1.00    0.90
   6   3  -4    0.50    1.00
  -6  -3   4    0.80    1.20
  -6  -3   4    0.20    1.20
  -6  -3   4    1.00    1.40
  -6  -3   4    1.00    1.10
   5   3  -4    0.90    1.20
   5   3  -4    0.50    0.90
   5   3  -4   -1.70    0.70
   5   3  -4   -0.30    0.70
   5   3  -4    0.50    3.00
   5   3  -4    0.00    1.00
  -5  -3   4    2.00    1.50
  -5  -3   4   -0.80    1.10
  -5  -3   4   -1.40    0.90
  -5  -3   4   -7.30   11.40
  -5  -3   4    0.00    1.00
   4   3  -4  437.06   25.30
   4   3  -4  354.26   25.40
   4   3  -4  416.36   23.80
   4   3  -4  428.96   23.90
  -4  -3   4  423.86   28.80
  -4  -3   4  414.96   24.10
   3   3  -4    1.10    0.70
   3   3  -4    0.60    2.40
   3   3  -4   -0.40    0.90
  -3  -3   4    0.20    1.10
  -3  -3   4    2.20    5.40
  -3  -3   4    1.90    0.80
   2   3  -4  198.98   12.10
   2   3  -4  204.88   12.90
   2   3  -4  174.78   26.50
   2   3  -4  228.98   13.60
  -2  -3   4  194.88   12.50
  -2  -3   4  207.38   12.70
  -2  -3   4  216.18   14.30
  -2  -3   4  202.38   12.10
   1   3  -4  133.09   25.80
   1   3  -4  127.39    7.30
   1   3  -4  116.09    8.30
   1   3  -4  132.29    8.60
  -1  -3   4  113.29    7.60
  -1  -3   4  120.79    8.80
  -1  -3   4  117.59    7.60
  -1  -3   4  116.29    7.60
   0   3  -4  151.58   10.30
   0   3  -4  159.58   10.30
   0   3  -4  155.38    9.10
   0  -3   4  148.79    9.40
   0  -3   4  159.88   10.40
   0  -3   4  151.68    9.50
   0  -3   4  151.18    9.40
  -1   3  -4   31.30   38.00
  -1   3  -4   56.09    3.70
  -1   3  -4   54.89    4.60
   1  -3   4   53.59    5.20
   1  -3   4   53.19    3.70
   1  -3   4   53.39    4.30
   1  -3   4   54.39    3.90
   1  -3   4   58.59   38.60
  -2   3  -4  107.39    7.70
  -2   3  -4  105.19    6.50
  -2   3  -4  108.49    7.30
   2  -3   4  108.89    8.00
   2  -3   4   91.59   41.50
   2  -3   4  100.29    6.60
   2  -3   4  100.59    6.80
  -3   3  -4    0.60    0.90
  -3   3  -4    0.50    0.70
  -3   3  -4    0.80    1.00
   3  -3   4    0.90    0.60
   3  -3   4    5.20    2.40
   3  -3   4    0.80    0.80
  -4   3  -4    1.40    1.10
  -4   3  -4    0.80    0.90
   4  -3   4    1.50    0.60
   4  -3   4    0.50    2.90
   4  -3   4    1.50    1.00
  -5   3  -4    9.10    1.70
  -5   3  -4   11.40    2.30
  -5   3  -4    7.90    1.70
   5  -3   4   11.40    2.00
   5  -3   4   11.70    2.20
   5  -3   4   11.50    3.90
   5  -3   4   10.80    1.90
   5  -3   4    8.30    1.60
   5  -3   4   10.10    2.10
  -6   3  -4   15.20    3.00
  -6   3  -4   12.60    2.50
   6  -3   4   26.50    4.30
   6  -3   4   19.90    3.00
   6  -3   4   17.60    2.40
   6  -3   4   19.60    5.30
  -7   3  -4    2.10    1.50
  -7   3  -4    4.70    1.50
  -7   3  -4    2.40    1.50
   7  -3   4    2.30    1.70
   7  -3   4    2.90    1.30
   7  -3   4    5.00    1.60
  -8   3  -4   29.20    3.30
  -8   3  -4   36.40    3.10
  -8   3  -4   34.50    3.50
   8  -3   4   22.80    3.80
   8  -3   4   29.20    3.20
   8  -3   4   28.90    2.90
  -9   3  -4   28.10    2.40
  -9   3  -4   25.10    2.80
  -9   3  -4   27.20    2.80
   9  -3   4   21.40    3.10
   9  -3   4   28.60    2.70
 -10   3  -4   13.80    1.60
  10  -3   4   13.30    1.30
  11   2  -4    3.10    0.70
  10   2  -4   15.10    1.80
  10   2  -4   15.60    2.00
 -10  -2   4   16.80    1.80
 -10  -2   4   11.90    2.00
   9   2  -4   78.89    7.30
   9   2  -4   70.99    5.10
   9   2  -4   67.59    5.40
  -9  -2   4   75.09    5.50
  -9  -2   4   73.19    5.20
  -9  -2   4   72.59    4.70
   8   2  -4   42.50    4.00
   8   2  -4   39.60    3.40
  -8  -2   4   44.30    3.70
  -8  -2   4   43.00    3.60
   7   2  -4   73.29    5.10
   7   2  -4   76.09    5.30
  -7  -2   4   77.79    5.30
  -7  -2   4   74.59    5.70
  -7  -2   4   82.69    5.40
  -7  -2   4   73.49    5.70
   6   2  -4  245.78   15.30
   6   2  -4  247.08   14.90
   6   2  -4  247.38   14.90
  -6  -2   4  273.37   15.10
  -6  -2   4  253.67   15.00
  -6  -2   4  247.48   15.40
   5   2  -4   13.10    3.10
   5   2  -4   16.70    2.00
   5   2  -4   17.50    1.70
   5   2  -4   17.20    1.60
   5   2  -4   18.90    2.10
   5   2  -4   18.80    1.90
  -5  -2   4   16.70    2.90
  -5  -2   4   26.80    8.10
  -5  -2   4   17.90    2.10
   4   2  -4   18.40    2.90
   4   2  -4   16.30    1.60
   4   2  -4   12.20    3.10
   4   2  -4   15.10    1.70
  -4  -2   4   17.10    6.20
  -4  -2   4   16.00    2.70
  -4  -2   4   15.90    2.20
   3   2  -4    0.90   20.30
   3   2  -4   27.30    2.10
   3   2  -4   22.20    2.90
   3   2  -4   29.40    3.60
  -3  -2   4   24.40    2.90
  -3  -2   4   26.40    5.10
  -3  -2   4  122.99   64.79
  -3  -2   4   25.30    2.30
   2   2  -4  331.17   18.90
   2   2  -4  308.67   17.70
   2   2  -4  313.77   18.30
   2   2  -4  322.87   34.60
  -2  -2   4  284.47   17.70
  -2  -2   4  266.37   18.30
  -2  -2   4  315.57   18.20
  -2  -2   4  340.47   19.50
   1   2  -4  151.68    9.50
   1   2  -4  167.28   10.40
   1   2  -4  177.28   10.60
   1   2  -4  171.48   25.60
  -1  -2   4  162.18    9.80
  -1  -2   4  160.78   10.00
  -1  -2   4  161.78   46.40
  -1  -2   4  159.28    9.80
  -1  -2   4  168.18   10.90
   0   2  -4  643.24   37.50
   0   2  -4  610.64   71.09
   0  -2   4  625.84   36.80
   0  -2   4  636.74   36.60
   0  -2   4  700.53   62.99
   0  -2   4  663.03   37.10
   0  -2   4  654.63   37.40
  -1   2  -4   69.09    4.50
  -1   2  -4   74.49    5.30
   1  -2   4   71.59    4.90
   1  -2   4   97.59   30.60
   1  -2   4   76.29    4.30
   1  -2   4   66.29    5.30
   1  -2   4   65.79    4.60
  -2   2  -4  384.46   22.20
  -2   2  -4  395.26   23.20
  -2   2  -4  387.56   23.00
   2  -2   4  355.26   22.10
   2  -2   4  411.66   22.90
   2  -2   4  401.76   22.50
  -3   2  -4   60.09    4.60
  -3   2  -4   57.09    4.20
  -3   2  -4   54.39    4.50
  -3   2  -4   60.29    4.00
   3  -2   4   58.69   19.40
   3  -2   4   56.99    3.90
   3  -2   4   56.19    4.00
   3  -2   4   56.99    5.00
  -4   2  -4   23.50    3.10
  -4   2  -4   21.00    2.30
   4  -2   4   22.10    2.50
   4  -2   4   20.90    3.20
   4  -2   4   20.40    2.40
  -5   2  -4   18.90    2.50
  -5   2  -4   16.00    2.70
   5  -2   4   20.60    2.60
   5  -2   4   16.90    2.40
   5  -2   4   22.60    2.90
   5  -2   4   15.40    3.40
   5  -2   4   19.10    2.60
   5  -2   4   18.90    2.30
  -6   2  -4  478.75   29.90
  -6   2  -4  499.05   28.50
  -6   2  -4  424.36   28.50
   6  -2   4  491.95   28.30
   6  -2   4  495.35   28.80
   6  -2   4  496.35   28.50
   6  -2   4  506.75   29.10
   6  -2   4  509.55   33.10
   6  -2   4  482.65   28.40
  -7   2  -4   41.70    3.90
  -7   2  -4   25.20    3.30
  -7   2  -4   32.80    5.90
  -7   2  -4   33.40    3.50
   7  -2   4   37.70    4.30
   7  -2   4   36.80    3.60
   7  -2   4   32.30    3.30
   7  -2   4   38.60    3.50
  -8   2  -4    2.00    1.40
  -8   2  -4    2.30    1.20
  -8   2  -4    5.40    1.80
   8  -2   4    1.40    1.60
   8  -2   4    3.50    1.70
   8  -2   4    2.90    1.20
   8  -2   4    4.20    1.40
  -9   2  -4   34.40    3.00
  -9   2  -4   33.30    3.30
  -9   2  -4   32.80    3.40
   9  -2   4   26.70    3.50
   9  -2   4   34.80    3.10
   9  -2   4   38.40    3.30
 -10   2  -4   35.40    2.70
 -10   2  -4   41.60    3.10
  10  -2   4   35.70    2.80
 -11   2  -4   26.80    2.00
  11  -2   4   27.00    2.50
  11   1  -4    5.20    0.80
  10   1  -4    8.60    1.70
  10   1  -4   10.00    1.40
 -10  -1   4   11.70    1.40
 -10  -1   4    9.00    1.50
   9   1  -4   13.60    2.40
   9   1  -4   10.60    2.50
   9   1  -4   14.70    2.00
  -9  -1   4   13.90    2.20
  -9  -1   4   12.20    1.90
   8   1  -4  110.09    9.00
   8   1  -4   98.59    7.50
   8   1  -4  109.69    7.30
  -8  -1   4  108.69    7.40
   7   1  -4   60.69    4.50
   7   1  -4   80.09    6.30
   7   1  -4   59.59    4.40
  -7  -1   4   62.59    4.50
  -7  -1   4   59.09    4.90
  -7  -1   4   63.59    5.00
  -7  -1   4   65.39    4.70
   6   1  -4  106.69    6.90
   6   1  -4   95.49    6.10
   6   1  -4   98.39    6.50
   6   1  -4   98.89    6.50
  -6  -1   4  106.79    7.00
  -6  -1   4  103.79    6.60
  -6  -1   4   73.99   12.20
  -6  -1   4  107.19    6.50
  -6  -1   4   94.99    6.70
   5   1  -4    0.40    1.00
   5   1  -4    0.20    0.80
   5   1  -4   -0.20    0.70
   5   1  -4    0.00    0.60
   5   1  -4   -0.50    3.00
   5   1  -4    0.00    0.60
  -5  -1   4    0.80    1.30
  -5  -1   4   -0.20    1.00
  -5  -1   4    1.40    2.00
  -5  -1   4   -0.20    0.80
  -5  -1   4    4.20    6.40
  -5  -1   4    1.10    0.90
   4   1  -4  312.07   18.50
   4   1  -4  306.87   18.80
   4   1  -4  300.97   17.90
   4   1  -4  305.87   17.80
  -4  -1   4  313.47   19.90
  -4  -1   4  290.67   18.20
  -4  -1   4  311.67   17.90
   3   1  -4  -16.20   18.10
   3   1  -4    0.90    0.90
   3   1  -4   -0.90    2.20
   3   1  -4    0.80    0.60
  -3  -1   4    0.60    0.70
  -3  -1   4    3.30    3.40
  -3  -1   4   -0.60    0.70
   2   1  -4  452.05   41.80
   2   1  -4  450.05   25.80
   2   1  -4  422.46   26.20
  -2  -1   4  461.05   26.60
  -2  -1   4  435.76   25.70
   1   1  -4   11.00    2.00
   1   1  -4   20.60   17.30
   1   1  -4   15.20    2.20
   1   1  -4   10.20    1.10
  -1  -1   4    8.40    2.30
  -1  -1   4   10.00    1.40
  -1  -1   4    9.60    1.50
  -1  -1   4   16.60    2.20
  -1  -1   4   31.10   30.90
   0   1  -4  141.89    8.60
   0  -1   4  136.79    8.10
   0  -1   4  118.09    8.00
   0  -1   4  141.19    8.60
   0  -1   4  141.59    8.50
   1  -1   4  527.75   29.40
   1  -1   4  539.85   45.40
   1  -1   4  492.95   29.50
   1  -1   4  500.85   29.00
  -2   1  -4  670.53   38.50
   2  -1   4  667.13   39.10
   2  -1   4  712.13   38.60
   2  -1   4  663.33   57.39
   3  -1   4    0.50    1.20
   3  -1   4   13.30   36.00
   3  -1   4    1.90   11.50
   3  -1   4    4.60    2.80
  -4   1  -4  483.55   28.00
  -4   1  -4  503.55   27.30
  -4   1  -4  491.75   27.90
   4  -1   4  486.45   28.00
   4  -1   4  445.76   27.50
   4  -1   4  495.55   27.30
   4  -1   4  442.96   28.30
   4  -1   4  440.06   26.80
  -5   1  -4   42.30    4.00
  -5   1  -4   40.50    3.50
   5  -1   4   46.60    4.50
   5  -1   4   47.00    3.80
  -6   1  -4  107.39    7.20
  -6   1  -4  100.09    8.00
  -6   1  -4  105.79    7.10
   6  -1   4  111.49    7.20
   6  -1   4   83.29    8.10
   6  -1   4  105.09    6.90
   6  -1   4  105.69    8.50
   6  -1   4  108.49    7.10
   6  -1   4  109.19    7.60
  -7   1  -4  192.38   14.60
  -7   1  -4  200.38   12.80
  -7   1  -4  217.88   13.20
   7  -1   4  206.38   15.00
   7  -1   4  195.78   12.70
   7  -1   4  239.58   14.00
   7  -1   4  208.88   13.30
   7  -1   4  209.48   13.70
   7  -1   4  213.28   13.30
  -8   1  -4    0.40    1.30
  -8   1  -4    1.80    1.20
  -8   1  -4    0.90    1.30
   8  -1   4    0.40    1.30
   8  -1   4    1.50    1.40
   8  -1   4    1.20    1.30
   8  -1   4   -0.60    0.90
   8  -1   4    1.50    1.20
  -9   1  -4  149.49    9.80
  -9   1  -4  155.88    9.30
  -9   1  -4  154.88    9.60
   9  -1   4  145.49    9.90
   9  -1   4  141.39    9.50
   9  -1   4  138.39    9.20
   9  -1   4  143.19    9.40
 -10   1  -4   29.00    2.80
 -10   1  -4   22.30    2.70
 -10   1  -4   29.20    2.60
  10  -1   4   33.30    2.70
 -11   1  -4   31.40    2.60
  11  -1   4   21.90    2.60
  10   0  -4    4.70    1.00
  10   0  -4    5.30    1.30
 -10   0   4    3.70    1.20
 -10   0   4    3.60    0.90
   9   0  -4   14.70    1.90
   9   0  -4   19.10    2.20
   9   0  -4   13.10    2.10
  -9   0   4   22.60    2.40
  -9   0   4   26.80    3.90
   8   0  -4    8.40    1.90
   8   0  -4    9.00    1.70
   8   0  -4    6.20    1.20
  -8   0   4   11.00    2.10
  -8   0   4    6.10    1.20
  -8   0   4    7.00    1.70
   7   0  -4   11.40    1.70
   7   0  -4    6.90    1.70
   7   0  -4    7.20    1.90
   7   0  -4    9.10    1.60
  -7   0   4    8.40    1.60
  -7   0   4    8.90    1.40
  -7   0   4    7.20    1.70
   6   0  -4   17.70    2.50
   6   0  -4   18.20    2.10
   6   0  -4   15.40    1.70
   6   0  -4   15.00    1.80
  -6   0   4   11.20    3.00
  -6   0   4   16.10    2.20
  -6   0   4   18.10    2.80
  -6   0   4   14.70    2.20
  -6   0   4   22.40    2.40
  -6   0   4   15.60    9.70
  -6   0   4   19.20    2.10
   5   0  -4    3.20    1.00
   5   0  -4    4.10    1.00
   5   0  -4    1.40    3.60
   5   0  -4    2.00    1.10
   5   0  -4    2.40    1.30
   5   0  -4    4.10    1.30
  -5   0   4    3.40    1.20
  -5   0   4    3.40    1.70
  -5   0   4    3.60    1.30
  -5   0   4   -1.30    5.70
  -5   0   4    6.30    2.20
  -5   0   4    2.90    1.20
  -5   0   4    3.70    1.20
   4   0  -4  328.97   20.70
   4   0  -4  334.37   19.50
   4   0  -4  344.57   20.30
   4   0  -4  328.17   19.60
  -4   0   4  335.27   19.50
  -4   0   4  328.67   19.80
  -4   0   4  346.87   21.10
  -4   0   4  331.67   21.00
   3   0  -4    6.50    1.60
   3   0  -4    9.20    2.50
   3   0  -4    7.90    1.60
   3   0  -4    6.00    1.00
   3   0  -4    6.90    1.20
  -3   0   4    7.30    2.10
  -3   0   4   31.30   36.60
  -3   0   4    5.30    1.70
  -3   0   4    5.10    2.70
   2   0  -4   41.90    3.30
   2   0  -4   41.80    3.40
   2   0  -4   32.00    2.50
  -2   0   4   30.70   29.90
  -2   0   4   34.60    3.50
  -2   0   4   36.90    2.80
  -2   0   4   37.60    4.30
   1   0  -4  212.58   11.40
  -1   0   4  197.28   12.30
  -1   0   4  190.48   11.70
  -1   0   4  183.78   12.10
   0   0  -4    3.70    1.10
   0   0  -4    5.50    0.90
   0   0   4    4.90    0.90
   0   0   4    4.40    1.20
   0   0   4    4.60    0.80
   0   0   4   -0.30   30.10
   0   0   4    4.80    1.40
   0   0   4   11.60   12.70
   0   0   4    1.10    1.40
  -1   0  -4   32.50    2.50
   1   0   4   29.10    2.60
   1   0   4   32.30    2.50
   1   0   4   30.80   14.60
   1   0   4   30.10    2.00
   1   0   4   30.90    2.30
   1   0   4   26.10    2.50
   2   0   4 2680.13  149.79
   2   0   4 2699.23  149.88
   2   0   4 2617.84  156.68
  -3   0  -4  190.08   11.50
  -3   0  -4  187.88   11.90
   3   0   4  195.58   11.30
   3   0   4  233.98   32.50
   3   0   4  194.38   11.40
   3   0   4  194.58   19.80
   3   0   4  195.98   11.50
   3   0   4  196.48   12.00
   3   0   4  192.58   11.60
  -4   0  -4  370.26   23.50
  -4   0  -4  370.86   24.20
  -4   0  -4  429.96   24.40
   4   0   4  418.26   23.80
   4   0   4  416.16   64.39
   4   0   4  429.46   24.50
   4   0   4  434.76   23.90
   4   0   4  420.46   23.60
   4   0   4  429.96   34.10
  -5   0  -4   20.40    2.10
  -5   0  -4   19.00    2.70
   5   0   4   24.50    2.70
   5   0   4   18.40    1.90
   5   0   4   14.60    6.90
   5   0   4   19.70    2.70
   5   0   4   18.80    1.90
  -6   0  -4  192.38   11.40
  -6   0  -4  178.28   12.40
   6   0   4  191.98   11.90
   6   0   4  188.68   12.10
   6   0   4  192.08   12.20
   6   0   4  176.38   11.20
   6   0   4  184.58   11.30
   6   0   4  170.18   11.10
  -7   0  -4   29.70    3.00
  -7   0  -4   31.30    4.70
  -7   0  -4   26.40    3.30
  -7   0  -4   33.50    3.20
   7   0   4   28.00    3.50
   7   0   4   34.00    2.70
   7   0   4   34.90    3.10
   7   0   4   36.30    3.30
   7   0   4   33.50    3.00
   7   0   4   32.20    4.90
   7   0   4   37.80    3.90
   7   0   4   35.90    3.40
  -8   0  -4   29.40    5.60
  -8   0  -4   23.70    2.50
  -8   0  -4   17.90    2.50
  -8   0  -4   12.20    2.10
   8   0   4   17.00    2.60
   8   0   4   13.80    2.80
   8   0   4   16.00    2.30
   8   0   4   23.00    2.90
   8   0   4   16.80    2.20
   8   0   4   18.80    2.70
   8   0   4   15.60    1.90
  -9   0  -4   -1.70    1.00
   9   0   4   -0.10    1.20
   9   0   4    0.50    1.20
   9   0   4    1.10    2.00
   9   0   4    1.80    1.40
 -10   0  -4   62.99    4.70
 -10   0  -4   65.59    5.50
 -10   0  -4   64.39    4.60
  10   0   4   63.49    4.40
  10   0   4   67.99    4.80
  10   0   4   58.59    4.80
 -11   0  -4   57.39    4.00
 -11   0  -4   61.49    4.00
  10  -1  -4   31.30    2.80
 -10   1   4   24.80    2.50
 -10   1   4   24.80    1.90
   9  -1  -4    0.10    0.90
   9  -1  -4    1.70    1.30
   9  -1  -4    0.00    0.80
  -9   1   4   -1.20    1.10
  -9   1   4   -0.10    1.00
   8  -1  -4   76.09    5.40
   8  -1  -4   72.19    5.80
   8  -1  -4   71.49    5.10
  -8   1   4   78.59    5.40
  -8   1   4   73.29    5.60
   7  -1  -4   85.79    6.00
   7  -1  -4   83.09    5.80
   7  -1  -4   89.49    6.50
  -7   1   4   81.29    5.50
  -7   1   4   86.79    6.30
  -7   1   4   85.79    5.90
   6  -1  -4   17.60    2.90
   6  -1  -4   22.90    2.10
   6  -1  -4   23.70    2.60
   6  -1  -4   26.30    3.10
  -6   1   4   25.10    3.60
  -6   1   4   21.00    4.30
  -6   1   4   27.40    3.10
  -6   1   4   23.40    2.40
   5  -1  -4   10.10    1.50
   5  -1  -4   -0.90    5.00
   5  -1  -4    5.50    1.30
   5  -1  -4    7.00    1.50
   5  -1  -4    5.40    1.50
   5  -1  -4    4.80    1.60
   5  -1  -4    9.50    1.20
  -5   1   4    5.80    1.30
  -5   1   4   10.40    3.20
  -5   1   4   15.10    5.90
  -5   1   4    6.10    1.40
  -5   1   4    9.40    1.70
  -5   1   4    7.80    2.30
   4  -1  -4  902.41   51.59
   4  -1  -4  912.31   52.79
   4  -1  -4  870.51   52.59
   4  -1  -4  926.71   51.69
  -4   1   4  893.01   51.59
  -4   1   4  935.31   51.99
  -4   1   4  904.31   53.19
   3  -1  -4  317.17   20.80
   3  -1  -4  305.47   19.40
   3  -1  -4  322.27   19.30
   3  -1  -4  341.17   20.30
  -3   1   4  379.56   21.30
  -3   1   4  350.16   20.70
  -3   1   4  337.47   19.60
   2  -1  -4   12.20    2.00
   2  -1  -4   14.50    1.40
  -2   1   4   15.40    2.50
  -2   1   4   32.50   26.00
  -2   1   4   17.20    2.90
   1  -1  -4    7.80    1.40
  -1   1   4    8.10    1.10
  -1   1   4   32.00   21.00
  -1   1   4    9.10    1.80
  -1   1   4    7.50    1.60
   0   1   4  310.87   18.60
   0   1   4  341.47   18.90
  -1  -1  -4   75.39    4.80
   1   1   4   71.99    4.80
   1   1   4   73.49    4.30
   1   1   4   71.59    5.00
   1   1   4   79.59    4.50
   1   1   4   71.39    4.40
  -3  -1  -4  551.94   31.50
  -3  -1  -4  556.24   31.80
  -3  -1  -4  567.24   31.30
   3   1   4  559.34   31.70
   3   1   4  477.75   55.69
   3   1   4  569.84   31.10
   3   1   4  575.24   35.30
   3   1   4  563.34   32.00
   3   1   4  562.04   31.20
   3   1   4  483.55   31.70
  -4  -1  -4   36.50    3.10
  -4  -1  -4   29.70    2.40
  -4  -1  -4   36.50    3.00
   4   1   4   36.60    2.90
   4   1   4   91.09   59.09
   4   1   4   28.90    9.10
   4   1   4   35.20    2.70
   4   1   4   36.40    2.30
   4   1   4   33.80    2.60
  -5  -1  -4    3.70    1.30
  -5  -1  -4    4.40    1.00
   5   1   4    3.70    1.10
   5   1   4    3.60    1.20
   5   1   4    3.00    1.40
   5   1   4    3.60    1.30
   5   1   4    4.80    0.90
  -6  -1  -4    7.00    1.80
  -6  -1  -4    7.40    1.40
   6   1   4    8.60    1.80
   6   1   4    8.70    1.40
   6   1   4   12.30    2.10
   6   1   4    8.20    1.60
   6   1   4   -3.60    7.70
   6   1   4    7.80    1.80
   6   1   4    5.30    2.00
  -7  -1  -4   20.20    2.70
  -7  -1  -4   25.10    2.60
  -7  -1  -4   16.60    3.20
   7   1   4   23.50    3.00
   7   1   4   23.40    2.40
   7   1   4   26.30    2.90
   7   1   4   25.60    2.50
   7   1   4   22.40    2.40
   7   1   4   20.00    2.30
   7   1   4   24.10    4.10
   7   1   4   36.00    3.90
  -8  -1  -4  140.69    9.10
  -8  -1  -4  140.49    9.10
  -8  -1  -4  135.09    8.80
   8   1   4  141.99    8.70
   8   1   4  140.59    9.80
   8   1   4  120.29    8.70
   8   1   4  152.88    9.20
   8   1   4  130.99    9.00
   8   1   4  132.39    8.70
   8   1   4  149.19    9.50
  -9  -1  -4   -1.00    1.20
  -9  -1  -4   -1.00    1.00
  -9  -1  -4    1.10    1.20
   9   1   4    1.70    1.20
   9   1   4    0.30    1.40
   9   1   4    0.20    0.90
   9   1   4   -0.90    1.10
   9   1   4    0.10    1.20
   9   1   4   -1.00    0.90
 -10  -1  -4   68.89    5.20
 -10  -1  -4   69.59    5.00
 -10  -1  -4   65.99    4.80
  10   1   4   64.69    4.50
  10   1   4   64.79    5.00
  10   1   4   70.49    5.10
  10   1   4   67.59    4.60
  10   1   4   68.79    4.80
 -11  -1  -4  424.56   25.00
 -11  -1  -4  455.95   24.90
  11   1   4  419.86   25.00
  10  -2  -4   17.10    1.60
   9  -2  -4    7.10    1.70
   9  -2  -4    7.00    1.20
  -9   2   4    5.30    1.20
  -9   2   4    6.80    1.10
   8  -2  -4    0.70    1.00
   8  -2  -4   -0.50    0.80
   8  -2  -4   -0.70    1.60
  -8   2   4    0.90    1.20
  -8   2   4    0.30    1.00
   7  -2  -4    7.50    1.50
   7  -2  -4    5.60    1.80
   7  -2  -4    3.00    1.30
  -7   2   4    5.10    1.40
  -7   2   4    6.50    1.70
   6  -2  -4   10.10    3.60
   6  -2  -4    8.60    1.50
   6  -2  -4    8.00    1.20
   6  -2  -4    9.50    1.90
   6  -2  -4    9.40    2.00
  -6   2   4    7.90    2.30
  -6   2   4    7.30    1.60
  -6   2   4    9.70    1.80
  -6   2   4   10.60    1.90
  -6   2   4   13.60    5.50
   5  -2  -4    7.10    1.60
   5  -2  -4    8.90    1.80
   5  -2  -4   -0.70    7.30
   5  -2  -4   12.30    1.50
   5  -2  -4    8.60    1.50
   5  -2  -4    7.20    2.10
   5  -2  -4    9.10    1.50
  -5   2   4   13.80    2.00
  -5   2   4   10.80    2.10
  -5   2   4   12.20    2.40
  -5   2   4    9.70    2.80
  -5   2   4    8.20    1.30
   4  -2  -4   60.89    4.20
   4  -2  -4   61.49    4.50
   4  -2  -4   65.69    4.50
   4  -2  -4   66.19    4.70
   4  -2  -4   63.49    5.60
   4  -2  -4   60.99    8.00
  -4   2   4   63.39    4.80
  -4   2   4   65.39    5.00
  -4   2   4   48.60    7.00
  -4   2   4   63.59    5.90
  -4   2   4   62.69    4.60
  -4   2   4   67.99    5.90
   3  -2  -4  155.48    9.40
   3  -2  -4  156.88   10.80
   3  -2  -4  151.88    9.20
   3  -2  -4  145.39   10.90
  -3   2   4  135.99   12.10
  -3   2   4  141.29    9.60
  -3   2   4  165.58   10.70
   2  -2  -4    9.50    2.00
   2  -2  -4   10.40    1.30
  -2   2   4    6.20    1.20
  -2   2   4    3.60    2.20
  -2   2   4    4.40   23.70
  -2   2   4    9.60    2.10
   1  -2  -4   18.30    1.60
   1  -2  -4   20.50    2.40
  -1   2   4   23.40   16.70
  -1   2   4   20.00    1.70
  -1   2   4   19.90    2.90
  -1   2   4   20.40    2.50
   0  -2  -4  187.48   11.30
   0   2   4  191.58   11.20
   0   2   4  185.28   10.90
   0   2   4  140.69   19.40
   0   2   4  165.38   11.50
   0   2   4  179.98   11.20
   0   2   4  191.68   10.60
  -1  -2  -4  182.68   11.60
  -1  -2  -4  193.08   11.90
   1   2   4  204.18   11.20
   1   2   4  200.08   11.80
   1   2   4  197.88   11.00
   1   2   4  176.08   11.10
   1   2   4  206.08   11.80
   2   2   4   14.90    2.00
   2   2   4   12.40    1.80
  -3  -2  -4  197.08   11.60
   3   2   4  186.78   11.80
   3   2   4  192.38   11.80
  -4  -2  -4    5.10    1.10
  -4  -2  -4    3.40    1.00
   4   2   4    3.90    0.80
   4   2   4    4.00   19.20
   4   2   4    4.20    1.30
   4   2   4    2.70    1.50
   4   2   4    3.30    0.60
   4   2   4    4.40    0.60
   4   2   4   -1.10    6.30
   4   2   4    5.00    1.30
  -5  -2  -4   12.10    2.00
  -5  -2  -4    9.20    1.10
   5   2   4    7.50    1.40
   5   2   4    7.20    1.20
   5   2   4   11.90    2.10
   5   2   4    7.20    4.10
   5   2   4   10.60    1.10
  -6  -2  -4  333.27   20.10
  -6  -2  -4  282.67   18.90
   6   2   4  300.77   19.40
   6   2   4  343.37   19.20
   6   2   4  327.97   19.40
   6   2   4  322.87   20.00
   6   2   4  341.37   18.80
   6   2   4  343.97   19.30
   6   2   4  327.57   19.10
  -7  -2  -4   20.20    2.90
  -7  -2  -4   24.90    4.30
   7   2   4   22.40    2.20
   7   2   4   27.40    3.40
   7   2   4   25.10    2.30
   7   2   4   22.50    2.20
   7   2   4   24.10    3.10
   7   2   4   23.50    2.70
   7   2   4   22.80    3.50
   7   2   4   25.20    2.40
  -8  -2  -4    5.20    1.50
  -8  -2  -4    3.90    2.40
   8   2   4    6.60    3.60
   8   2   4    6.90    1.40
   8   2   4    6.80    1.40
   8   2   4    9.00    2.10
   8   2   4    6.00    1.40
   8   2   4    9.70    2.40
   8   2   4    5.80    1.50
   8   2   4    8.80    2.00
  -9  -2  -4   22.70    2.60
  -9  -2  -4   24.70    3.80
  -9  -2  -4   22.50    2.70
   9   2   4   18.20    2.40
   9   2   4   19.50    2.70
   9   2   4   24.40    2.50
   9   2   4   22.20    2.40
   9   2   4   29.60    3.20
   9   2   4   23.80    2.60
 -10  -2  -4   60.89    4.40
 -10  -2  -4   63.19    4.80
 -10  -2  -4   54.49    4.40
  10   2   4   57.29    5.60
  10   2   4   57.29    4.60
  10   2   4   62.99    4.70
  10   2   4   62.89    4.10
  10   2   4   56.89    4.40
 -11  -2  -4   66.69    4.70
 -11  -2  -4   71.89    4.70
 -11  -2  -4   67.89    5.20
  11   2   4   72.79    4.80
 -12  -2  -4   11.40    1.20
   9  -3  -4   49.10    3.60
   9  -3  -4   48.20    3.30
  -9   3   4   41.40    3.90
  -9   3   4   41.00    3.10
   8  -3  -4  145.89    9.40
   8  -3  -4  154.18   10.10
   8  -3  -4  161.18    9.90
  -8   3   4  157.08    9.60
  -8   3   4  160.68    9.90
   7  -3  -4   44.90    3.90
   7  -3  -4   44.60    3.60
   7  -3  -4   48.00    4.40
  -7   3   4   44.70    4.10
  -7   3   4   44.80    3.70
   6  -3  -4    9.00    1.90
   6  -3  -4    4.40    1.30
   6  -3  -4    4.90    1.00
   6  -3  -4    7.70    2.10
  -6   3   4    7.30    2.40
  -6   3   4    7.00    1.50
  -6   3   4    4.20    1.60
   5  -3  -4    2.50    1.20
   5  -3  -4    3.50    1.50
   5  -3  -4    3.60    1.50
   5  -3  -4    2.80    1.80
   5  -3  -4    3.50    1.30
  -5   3   4    4.70   11.00
  -5   3   4    4.20    1.50
  -5   3   4    2.60    1.60
  -5   3   4   -1.10    1.60
  -5   3   4    3.30    1.50
   4  -3  -4  104.49    7.00
   4  -3  -4   96.79    6.30
   4  -3  -4  104.49    6.80
   4  -3  -4  102.69    6.80
   4  -3  -4   92.59    7.10
  -4   3   4  100.79    6.70
  -4   3   4   95.89    6.90
  -4   3   4   96.79   10.60
  -4   3   4   98.29    7.40
  -4   3   4   96.09    6.90
  -4   3   4  109.49    8.30
  -4   3   4   97.89    8.20
   3  -3  -4  127.39    8.00
   3  -3  -4  130.59    7.90
   3  -3  -4  100.59    8.90
  -3   3   4  131.19    9.20
   2  -3  -4   24.50    2.30
   2  -3  -4   21.80    2.50
   2  -3  -4   29.80    3.40
  -2   3   4   30.90    3.30
  -2   3   4   27.10    4.20
  -2   3   4   26.00    2.50
   1  -3  -4   48.10    4.30
   1  -3  -4   46.50    3.40
  -1   3   4   53.49    4.40
  -1   3   4   48.90    3.50
  -1   3   4   54.29   22.80
   0  -3  -4   81.99    5.40
   0  -3  -4   93.69    6.40
   0   3   4   96.19    6.10
   0   3   4   45.80   15.20
   0   3   4  104.59   21.10
   0   3   4   81.69    5.70
   0   3   4   93.59    6.10
   0   3   4   92.89    6.00
   0   3   4   91.29    5.50
  -1  -3  -4   45.10    3.90
   1   3   4   46.10    3.00
   1   3   4   44.70    2.80
   1   3   4   57.29   14.70
   1   3   4   43.50    3.40
   1   3   4   47.60    8.80
   1   3   4   43.30    3.20
  -2  -3  -4  276.87   16.80
  -2  -3  -4  299.77   17.80
   2   3   4  303.97   17.20
   2   3   4  282.17   17.80
  -3  -3  -4    0.50    0.40
   3   3   4    1.40    0.80
   3   3   4   -0.30    0.70
  -4  -3  -4   67.69    4.60
   4   3   4   66.89    5.20
   4   3   4   84.89   11.80
  -5  -3  -4   -0.40    0.60
  -5  -3  -4    0.10    0.40
   5   3   4    0.80    2.20
   5   3   4    0.20    0.40
   5   3   4   -0.60    0.90
   5   3   4    0.00    0.80
   5   3   4   -0.10    0.50
  -6  -3  -4  383.76   23.80
  -6  -3  -4  399.76   22.70
   6   3   4  375.06   22.70
   6   3   4  386.96   22.70
   6   3   4  394.36   23.30
   6   3   4  392.96   22.90
   6   3   4  381.86   22.80
   6   3   4  422.76   22.60
   6   3   4  391.36   24.10
   6   3   4  404.36   22.90
  -7  -3  -4  162.98   11.00
  -7  -3  -4  149.79   11.90
   7   3   4  188.78   10.40
   7   3   4  179.68   10.80
   7   3   4  193.88   13.00
   7   3   4  150.58   11.00
   7   3   4  162.38   10.30
   7   3   4  170.78   10.50
   7   3   4  173.38   12.20
   7   3   4  187.38   10.50
  -8  -3  -4  114.49   10.10
  -8  -3  -4  131.29    8.30
   8   3   4  129.79    8.00
   8   3   4  146.79    8.90
   8   3   4  116.99    9.90
   8   3   4  115.09    7.80
   8   3   4  124.89    8.00
   8   3   4  131.59    8.00
   8   3   4  114.79    8.30
  -9  -3  -4  315.47   19.40
  -9  -3  -4  328.57   19.40
  -9  -3  -4  341.57   20.10
   9   3   4  326.17   19.40
   9   3   4  347.87   20.10
   9   3   4  338.07   19.70
   9   3   4  335.57   19.40
   9   3   4  305.37   19.20
 -10  -3  -4   70.29    4.90
 -10  -3  -4   69.59    5.00
 -10  -3  -4   71.09    5.30
  10   3   4   73.79    5.20
  10   3   4   68.39    4.50
  10   3   4   72.59    5.40
  10   3   4   70.29    4.80
  10   3   4   66.29    4.90
 -11  -3  -4    3.40    1.40
 -11  -3  -4    2.30    1.00
 -11  -3  -4    2.90    1.00
  11   3   4    2.30    1.10
  11   3   4    3.30    1.20
 -12  -3  -4   34.80    2.40
   9  -4  -4   69.99    4.60
  -9   4   4   68.29    4.50
   8  -4  -4   75.09    5.10
   8  -4  -4   78.59    4.70
   8  -4  -4   63.49    6.40
  -8   4   4   75.49    5.10
  -8   4   4   66.89    4.80
   7  -4  -4    2.80    1.50
   7  -4  -4    1.80    1.20
   7  -4  -4    2.60    1.00
  -7   4   4    3.70    1.10
  -7   4   4    3.00    1.40
   6  -4  -4    3.00    0.90
   6  -4  -4    2.40    1.40
   6  -4  -4    3.40    1.50
   6  -4  -4    2.40    1.10
  -6   4   4    1.90    2.30
  -6   4   4    4.10    1.40
  -6   4   4    4.30    1.60
   5  -4  -4    1.90    0.90
   5  -4  -4    3.40    1.60
   5  -4  -4    2.20    1.30
   5  -4  -4    2.40    1.20
  -5   4   4    0.80    1.40
  -5   4   4    2.20    2.40
  -5   4   4    2.90    1.40
  -5   4   4    0.80    1.70
   4  -4  -4  303.47   16.90
   4  -4  -4  315.37   17.80
   4  -4  -4  297.67   17.40
   4  -4  -4  303.47   17.50
  -4   4   4  283.97   19.10
  -4   4   4  247.08   25.90
  -4   4   4  264.17   17.50
  -4   4   4  285.57   17.20
  -4   4   4  277.17   17.40
  -4   4   4  259.27   18.00
   3  -4  -4   40.90    3.20
   3  -4  -4   39.90    5.40
   3  -4  -4   47.40    3.60
   3  -4  -4   37.20    3.80
   3  -4  -4   37.10    3.60
  -3   4   4   46.70    4.70
  -3   4   4   39.50    3.90
  -3   4   4   36.80    6.10
  -3   4   4   45.00    4.90
  -3   4   4   36.20    3.50
  -3   4   4   28.80    3.90
   2  -4  -4  257.07   17.00
   2  -4  -4  244.58   15.60
  -2   4   4  273.17   16.00
  -2   4   4  267.07   17.20
  -2   4   4  262.07   16.60
   1  -4  -4    2.90    1.50
   1  -4  -4    3.10    1.00
  -1   4   4    3.80    1.60
  -1   4   4    3.30    2.00
  -1   4   4    3.50    1.00
   0  -4  -4  198.88   11.70
   0  -4  -4  198.28   12.90
   0   4   4  194.38   12.30
   0   4   4  199.38   12.40
   0   4   4  201.38   12.40
   0   4   4  130.49   26.20
   0   4   4  196.58   11.70
   0   4   4  259.97   37.90
  -1  -4  -4  611.54   35.40
  -1  -4  -4  631.24   35.50
  -1  -4  -4  621.24   36.90
   1   4   4  620.44   36.30
   1   4   4  631.94   44.50
   1   4   4  641.04   36.10
  -2  -4  -4  464.35   28.80
  -2  -4  -4  484.55   27.40
   2   4   4  501.15   33.00
   2   4   4  454.15   27.30
   2   4   4  480.45   27.80
   2   4   4  487.15   28.30
   2   4   4  466.45   27.20
   2   4   4  531.65   33.70
   3   4   4   34.00    7.20
   3   4   4   31.60    2.20
   3   4   4   34.70    8.40
   3   4   4   30.30    3.20
   3   4   4   29.50    2.60
   3   4   4   31.50    2.30
  -4  -4  -4  162.68   10.80
  -4  -4  -4  186.68   10.70
   4   4   4  200.18   12.10
   4   4   4  192.58   10.50
  -5  -4  -4  115.59    7.20
  -5  -4  -4  113.09    7.80
   5   4   4  110.69    6.90
   5   4   4  120.59    8.50
   5   4   4  123.99    7.00
  -6  -4  -4  158.08    9.30
  -6  -4  -4  144.59   10.30
   6   4   4  154.88    9.30
   6   4   4  160.88    9.20
   6   4   4  148.39   10.80
   6   4   4  153.88    9.50
   6   4   4  143.49   10.20
   6   4   4  147.69    9.30
   6   4   4  148.89    9.40
   6   4   4  159.98    9.00
  -7  -4  -4   13.20    1.80
   7   4   4   17.20    2.10
   7   4   4   18.50    3.60
   7   4   4   14.70    2.40
   7   4   4   16.40    1.60
   7   4   4   14.30    2.50
   7   4   4   15.00    1.60
   7   4   4   17.60    1.90
   7   4   4   14.90    1.70
   7   4   4   14.40    1.80
  -8  -4  -4    4.10    1.60
  -8  -4  -4    1.50    1.30
   8   4   4    0.00    2.60
   8   4   4    1.10    1.00
   8   4   4    0.50    1.40
   8   4   4    0.70    1.20
   8   4   4    1.40    0.90
   8   4   4    1.00    0.90
  -9  -4  -4   30.60    3.20
  -9  -4  -4   26.20    3.10
  -9  -4  -4   30.70    3.10
   9   4   4   30.60    3.50
   9   4   4   28.60    3.20
   9   4   4   16.00    5.50
   9   4   4   28.30    2.80
   9   4   4   24.90    2.90
   9   4   4   30.40    2.80
 -10  -4  -4  188.28   11.50
 -10  -4  -4  185.68   11.50
 -10  -4  -4  193.18   11.90
  10   4   4  189.78   11.60
  10   4   4  191.88   11.40
  10   4   4  201.58   12.00
  10   4   4  172.58   11.30
 -11  -4  -4    5.20    1.10
 -11  -4  -4    5.30    1.40
 -11  -4  -4    2.50    1.10
  11   4   4    3.80    1.10
  11   4   4    3.80    1.20
 -12  -4  -4    0.10    0.50
   8  -5  -4   29.00    2.20
  -8   5   4   33.90    2.70
   7  -5  -4   29.10    2.60
   7  -5  -4   30.20    3.20
   7  -5  -4   34.60    3.00
  -7   5   4   24.50    2.40
  -7   5   4   31.30    3.00
   6  -5  -4   21.40    2.40
   6  -5  -4   20.20    1.80
   6  -5  -4   24.00    2.90
  -6   5   4   16.20    2.40
  -6   5   4   19.60    4.20
  -6   5   4   19.00    2.20
   5  -5  -4   34.70    3.40
   5  -5  -4   32.30    2.80
   5  -5  -4   34.70    3.90
   5  -5  -4   33.40    3.70
   5  -5  -4   36.40    5.10
  -5   5   4   36.60    3.10
  -5   5   4   32.80    3.70
  -5   5   4   29.60    4.30
   4  -5  -4   27.10    3.40
   4  -5  -4   29.50    3.20
   4  -5  -4   27.00    3.10
   4  -5  -4   30.30    2.70
  -4   5   4   28.80    3.00
  -4   5   4   27.30    3.40
  -4   5   4   29.30    3.30
   3  -5  -4  316.97   18.80
  -3   5   4  308.77   18.80
  -3   5   4  302.87   19.20
  -3   5   4  332.27   23.90
  -3   5   4  291.27   18.60
   2  -5  -4   -0.80    0.80
   2  -5  -4    0.30    1.30
   2  -5  -4    0.40    0.90
   2  -5  -4   -0.20    1.90
   2  -5  -4    0.60    1.30
  -2   5   4   -0.40    3.80
  -2   5   4   -1.40    1.20
  -2   5   4   -0.30    1.20
  -2   5   4   -0.90    2.90
  -2   5   4    0.70    1.10
  -2   5   4   -0.20    1.00
   1  -5  -4   23.90    3.80
   1  -5  -4   18.60    2.10
  -1   5   4   16.40    3.40
  -1   5   4   19.20    3.00
  -1   5   4   19.90    3.00
  -1   5   4   16.10    2.00
  -1   5   4   20.30    2.50
   0  -5  -4  126.09    7.40
   0  -5  -4  118.09    8.80
   0   5   4  101.99    7.50
   0   5   4  116.39    8.30
   0   5   4  113.69    8.00
  -1  -5  -4   22.30    2.00
  -1  -5  -4   25.80    3.90
   1   5   4   24.00    3.10
   1   5   4   24.40    2.80
  -2  -5  -4  497.45   28.80
   2   5   4  505.75   29.00
   2   5   4  510.05   29.90
  -3  -5  -4  235.78   13.60
  -3  -5  -4  237.98   15.90
   3   5   4  226.28   13.40
   3   5   4  238.08   14.90
   3   5   4  231.38   13.50
  -4  -5  -4   84.19    5.30
   4   5   4   80.99    5.30
   4   5   4   84.39    5.00
   4   5   4   91.99    6.80
  -5  -5  -4  294.57   16.70
   5   5   4  280.37   18.30
   5   5   4  265.37   17.40
   5   5   4  291.07   16.40
   5   5   4  293.47   18.50
   5   5   4  290.87   17.60
   5   5   4  291.57   17.80
  -6  -5  -4    3.00    0.90
   6   5   4    1.50    0.70
   6   5   4    2.40    1.00
   6   5   4    1.10    1.00
   6   5   4    3.60    1.70
   6   5   4    2.60    1.00
   7   5   4   31.90    4.50
   7   5   4   29.10    2.30
  -8  -5  -4  113.89    8.80
  -8  -5  -4  130.19    9.00
   8   5   4  140.59   11.10
   8   5   4  130.79    9.20
   8   5   4  147.09    8.80
   8   5   4  132.59    8.50
   8   5   4  142.49    8.40
  -9  -5  -4    2.00    1.20
  -9  -5  -4    0.80    1.30
  -9  -5  -4    0.80    1.30
   9   5   4    0.90    1.20
   9   5   4    4.50    2.50
 -10  -5  -4    5.20    1.30
 -10  -5  -4    1.60    1.40
  10   5   4    3.90    1.30
  10   5   4    4.30    1.20
  10   5   4    4.40    1.60
  10   5   4    4.80    1.20
 -11  -5  -4   36.30    2.80
 -11  -5  -4   34.70    4.10
 -11  -5  -4   33.60    3.10
  11   5   4   27.80    3.20
  11   5   4   35.60    2.80
  11   5   4   36.20    3.00
  11   5   4   36.20    2.60
 -12  -5  -4    3.60    0.70
   7  -6  -4   41.50    2.80
   7  -6  -4   35.20    3.00
  -7   6   4   43.20    3.20
   6  -6  -4    1.00    0.80
   6  -6  -4    2.40    1.20
  -6   6   4    2.30    1.20
   5  -6  -4   17.00    2.70
   5  -6  -4   30.40    5.00
   5  -6  -4   17.80    1.90
   5  -6  -4   15.50    2.20
  -5   6   4   20.20    3.40
  -5   6   4   25.10    3.10
   4  -6  -4   39.40    3.00
   4  -6  -4   35.30    4.10
   4  -6  -4   37.40    3.60
   4  -6  -4   27.60    4.00
  -4   6   4   29.50    3.50
  -4   6   4   34.40    4.50
   3  -6  -4    1.40    1.00
   3  -6  -4    2.90    1.40
   3  -6  -4    0.80    1.30
  -3   6   4    0.80    1.50
  -3   6   4    0.70    1.20
  -3   6   4    1.90    1.50
   2  -6  -4   96.29    6.80
   2  -6  -4   83.19    6.80
  -2   6   4  103.19   10.80
  -2   6   4   90.79    7.10
  -2   6   4  100.19    7.30
  -2   6   4  105.69    7.30
  -2   6   4  102.49    6.80
   1  -6  -4   25.70    2.80
   1  -6  -4   28.00    2.90
   1  -6  -4   24.70    4.20
   1  -6  -4   26.90    2.60
  -1   6   4   30.00    3.80
  -1   6   4   26.70    3.20
  -1   6   4   29.90    5.00
  -1   6   4   20.80    3.20
  -1   6   4   26.90    2.60
   0  -6  -4   70.99    4.80
   0  -6  -4   65.89    6.40
   0   6   4   52.59    5.20
   0   6   4   63.79    4.50
  -1  -6  -4   49.00    5.30
  -1  -6  -4   47.10    3.50
   1   6   4   49.70    4.30
   1   6   4   42.80    4.60
   1   6   4   38.60    4.20
   1   6   4   39.30    3.40
   1   6   4   47.40    4.30
  -2  -6  -4  235.88   13.60
  -2  -6  -4  242.18   16.10
   2   6   4  232.58   14.40
   2   6   4  239.08   14.90
   2   6   4  217.48   13.70
   2   6   4  229.18   13.90
   2   6   4  215.38   13.70
  -3  -6  -4   28.50    2.30
  -3  -6  -4   30.40    4.90
   3   6   4   27.50    2.50
   3   6   4   25.10    2.90
   3   6   4   26.30    2.50
   3   6   4   30.60    2.80
   3   6   4   44.50    6.70
   3   6   4   27.70    3.00
  -4  -6  -4   24.40    2.10
  -4  -6  -4   30.30    5.30
   4   6   4   24.80    1.80
   4   6   4   23.70    2.20
   4   6   4   25.00    2.50
   4   6   4   20.30    3.20
   4   6   4   26.50    2.70
   4   6   4   22.70    2.30
  -5  -6  -4   13.40    1.50
   5   6   4   13.60    2.20
   5   6   4   13.50    1.80
   5   6   4   14.90    1.90
   5   6   4   14.30    1.90
   5   6   4   12.60    2.10
   5   6   4   13.30    1.20
   5   6   4   13.50    2.80
  -6  -6  -4  120.49    7.60
   6   6   4  113.99    8.00
   6   6   4  117.39    7.90
   6   6   4  119.29    9.50
   6   6   4  123.59    7.60
   6   6   4  128.79    7.80
   6   6   4  118.89    7.80
  -7  -6  -4    9.60    1.60
   7   6   4    6.00    1.30
   7   6   4    6.70    2.60
   7   6   4    6.50    1.20
   7   6   4    4.80    1.40
   7   6   4    5.90    1.80
  -8  -6  -4   -0.40    1.20
  -8  -6  -4    0.90    1.40
   8   6   4   -0.70    0.90
   8   6   4   -0.10    1.40
   8   6   4    0.20    0.90
   8   6   4    3.20    2.30
   8   6   4    0.00    0.80
  -9  -6  -4   11.20    1.80
  -9  -6  -4   16.50    2.20
  -9  -6  -4   17.60    2.60
   9   6   4   13.20    2.00
   9   6   4   14.50    2.30
   9   6   4   15.30    1.90
   9   6   4   11.90    1.70
 -10  -6  -4    0.00    1.10
 -10  -6  -4    3.90    1.40
 -10  -6  -4    3.80    1.20
  10   6   4    3.90    1.30
  10   6   4    4.30    1.20
  10   6   4    2.90    0.90
  10   6   4    2.80    1.30
 -11  -6  -4  114.29    6.80
  11   6   4  127.39    7.60
  11   6   4  107.99    7.10
  11   6   4  102.89    6.70
  11   6   4  110.19    6.80
 -12  -6  -4   86.69    5.20
  -7   7   4    1.00    0.50
   6  -7  -4   60.49    3.90
   6  -7  -4   54.99    4.10
  -6   7   4   50.79    3.80
  -6   7   4   63.79    4.20
   5  -7  -4   -1.60    1.30
   5  -7  -4    2.80    1.10
   5  -7  -4    1.60    1.10
  -5   7   4    2.70    1.40
   4  -7  -4  173.98   10.80
   4  -7  -4  156.38   10.60
   4  -7  -4  169.68   10.10
  -4   7   4  164.98   10.90
   3  -7  -4   81.39    5.70
   3  -7  -4   80.79    6.20
  -3   7   4   76.89    6.20
  -3   7   4   86.69    6.40
   2  -7  -4    5.10    1.40
   2  -7  -4    6.40    1.60
   2  -7  -4    5.50    1.80
  -2   7   4   10.30    1.90
  -2   7   4    8.40    2.00
  -2   7   4    6.60    1.90
   1  -7  -4    2.80    1.30
   1  -7  -4    3.30    1.30
   1  -7  -4    3.40    1.90
  -1   7   4    2.10    1.20
  -1   7   4    3.00    4.40
  -1   7   4    2.00    1.10
  -1   7   4    1.60    1.50
   0  -7  -4    2.50    1.10
   0  -7  -4    2.30    1.20
   0  -7  -4    2.40    1.20
   0   7   4   -0.30    1.40
   0   7   4    2.20    1.60
   0   7   4    1.80    1.00
   0   7   4    5.00    3.50
   0   7   4    0.70    1.00
  -1  -7  -4    0.70    0.80
  -1  -7  -4    1.50    1.00
  -1  -7  -4    0.20    0.90
   1   7   4    0.60    0.70
   1   7   4    1.90    2.60
   1   7   4    1.30    1.60
   1   7   4    0.50    0.80
   1   7   4    1.70    1.50
   1   7   4    1.80    1.60
   1   7   4    0.20    0.70
  -2  -7  -4   34.50    2.90
   2   7   4   33.60    3.50
   2   7   4   38.60    3.80
   2   7   4   33.90    2.90
   2   7   4   29.70    2.90
   2   7   4   31.30    2.50
   2   7   4   36.60    4.00
   2   7   4   27.50    3.80
  -3  -7  -4    4.10    1.10
   3   7   4    5.20    1.70
   3   7   4    4.50    1.20
   3   7   4    5.10    2.10
   3   7   4    6.00    1.60
   3   7   4    5.00    1.20
   3   7   4    7.90    2.00
   3   7   4    4.50    0.90
   3   7   4    7.40    1.90
   3   7   4    1.80    2.80
  -4  -7  -4    1.80    0.90
   4   7   4    2.30    1.20
   4   7   4    1.90    1.50
   4   7   4    2.20    0.90
   4   7   4    2.50    0.60
   4   7   4    2.40    1.00
   4   7   4   -0.90    1.70
   4   7   4    2.10    1.30
   4   7   4    0.50    2.50
  -5  -7  -4    0.60    0.70
   5   7   4    1.10    1.50
   5   7   4    0.50    1.10
   5   7   4    1.50    0.60
  -6  -7  -4  102.19    6.70
   6   7   4  105.89    9.50
   6   7   4  105.69    6.80
   6   7   4  101.49    7.00
   6   7   4   97.39    6.70
   6   7   4  100.49    6.60
   6   7   4   98.19    7.10
  -7  -7  -4  135.49    8.50
  -7  -7  -4  128.39    8.40
   7   7   4  134.79    8.20
   7   7   4  125.79    8.40
   7   7   4  127.39   10.80
   7   7   4  133.19    8.40
   7   7   4  130.39    9.00
  -8  -7  -4   12.30    2.00
  -8  -7  -4   14.90    2.20
   8   7   4   16.20    3.00
   8   7   4   10.70    2.90
   8   7   4   16.50    3.20
   8   7   4   10.70    3.50
  -9  -7  -4   71.99    5.30
  -9  -7  -4   72.19    5.50
   9   7   4   68.49    5.00
   9   7   4   66.89    4.80
   9   7   4   73.89    5.60
   9   7   4   69.89    4.90
 -10  -7  -4    1.00    1.00
 -10  -7  -4   -0.40    1.10
  10   7   4   -0.50    1.40
  10   7   4   -0.20    0.90
  10   7   4   -0.10    0.70
  10   7   4    0.70    1.20
  11   7   4   15.20    1.80
  11   7   4   15.00    1.40
   6  -8  -4   65.49    3.80
  -6   8   4   55.49    3.70
   5  -8  -4   69.59    4.60
   4  -8  -4   55.59    3.70
   4  -8  -4   58.29    4.30
  -4   8   4   55.39    4.20
   3  -8  -4    6.10    1.20
   3  -8  -4    3.90    1.40
   3  -8  -4    6.00    1.60
  -3   8   4    3.50    1.40
   2  -8  -4  147.49    9.90
   2  -8  -4  119.29   10.30
  -2   8   4  147.79    9.90
  -2   8   4  163.58    9.80
   1  -8  -4   84.09    6.10
   1  -8  -4   91.79    6.50
   1  -8  -4   86.09    7.20
  -1   8   4   85.59    6.30
  -1   8   4   91.09    7.00
  -1   8   4   94.69    6.90
   0  -8  -4  277.87   16.40
   0  -8  -4  271.77   16.10
   0  -8  -4  284.57   16.70
   0   8   4  251.97   16.20
   0   8   4  259.87   16.00
  -1  -8  -4   81.09    5.90
  -1  -8  -4   82.49    5.60
  -1  -8  -4   78.69    5.70
   1   8   4   80.19    5.70
   1   8   4   77.59    5.60
   1   8   4   86.89    6.50
   1   8   4   78.59    5.40
   1   8   4   80.89    6.60
   1   8   4   80.19    8.50
  -2  -8  -4  146.59    8.90
  -2  -8  -4  124.59    8.50
   2   8   4  125.59    8.50
   2   8   4  141.09    9.50
   2   8   4  126.39    8.10
   2   8   4  124.29    9.90
   2   8   4  133.59    8.60
   2   8   4  148.19    9.20
  -3  -8  -4    2.30    1.00
   3   8   4    3.80    1.60
   3   8   4    3.20    1.40
   3   8   4    3.20    1.00
   3   8   4    4.90    0.90
   3   8   4    5.80    1.40
   3   8   4    0.90    1.50
   3   8   4    2.90    1.30
  -4  -8  -4    0.50    0.80
  -4  -8  -4   -0.50    0.90
   4   8   4    2.10    0.70
   4   8   4    1.20    0.80
   4   8   4    0.60    1.10
   4   8   4    0.90    1.70
   4   8   4    0.00    0.70
   4   8   4    0.30    1.10
  -5  -8  -4    1.40    0.90
  -5  -8  -4    2.40    1.00
   5   8   4    0.00    1.30
   5   8   4    1.00    0.70
   5   8   4    0.50    1.00
   5   8   4    0.80    1.60
   5   8   4   -0.30    1.00
   5   8   4    0.80    1.00
   5   8   4    1.40    0.90
   5   8   4    1.20    0.70
  -6  -8  -4  121.99    7.80
  -6  -8  -4  106.89    8.20
   6   8   4  117.29    8.20
   6   8   4  123.69   10.10
   6   8   4  124.99    8.20
   6   8   4  121.79    7.90
   6   8   4  130.59    8.30
   6   8   4  127.59    7.80
  -7  -8  -4   36.80    3.20
  -7  -8  -4   36.70    3.20
   7   8   4   32.50    3.10
   7   8   4   41.30    4.10
   7   8   4   36.00    3.80
   7   8   4   38.00    5.90
  -8  -8  -4   35.30    3.50
  -8  -8  -4   42.80    3.60
   8   8   4   42.00    3.30
   8   8   4   39.80    3.20
   8   8   4   42.40    3.10
   8   8   4   31.10    3.80
  -9  -8  -4   43.30    5.10
  -9  -8  -4   54.69    4.40
   9   8   4   51.19    4.30
   9   8   4   52.49    3.80
   9   8   4   54.79    4.40
   9   8   4   50.99    3.70
 -10  -8  -4   33.20    2.60
 -10  -8  -4   30.40    2.90
  10   8   4   29.50    2.40
  10   8   4   33.90    3.00
  10   8   4   31.30    3.20
  10   8   4   31.20    2.40
 -11  -8  -4   10.20    1.10
  11   8   4    7.80    1.10
  11   8   4   10.40    1.00
   5  -9  -4    0.50    0.40
  -5   9   4    0.40    0.40
   4  -9  -4   25.50    2.10
  -4   9   4   22.70    2.00
   3  -9  -4    3.60    1.40
   3  -9  -4    5.40    1.40
  -3   9   4    4.20    1.50
   2  -9  -4   -0.50    0.90
   2  -9  -4    0.10    1.00
   2  -9  -4   -0.10    0.70
  -2   9   4    0.40    1.90
  -2   9   4    0.20    0.80
  -2   9   4    0.20    1.30
   1  -9  -4   -0.20    1.00
   1  -9  -4   -0.70    0.70
   1  -9  -4    0.00    1.10
  -1   9   4    0.00    1.30
  -1   9   4    2.10    1.10
  -1   9   4   -0.30    0.70
   0  -9  -4   56.99    4.70
   0  -9  -4   59.39    5.00
   0  -9  -4   69.39    5.00
   0   9   4   62.59    4.40
   0   9   4   59.19    5.30
   0   9   4   57.49    4.50
  -1  -9  -4   54.39    4.10
  -1  -9  -4   57.99    4.50
  -1  -9  -4   49.10    4.20
   1   9   4   51.29    4.10
   1   9   4   54.59    4.80
   1   9   4   53.09    3.80
   1   9   4   46.70    4.90
  -2  -9  -4   34.20    3.00
  -2  -9  -4   35.90    3.70
  -2  -9  -4   35.00    3.10
   2   9   4   39.30    5.60
   2   9   4   34.30    2.70
   2   9   4   37.50    3.60
   2   9   4   32.60    3.00
   2   9   4   38.60    4.00
   2   9   4   37.30    3.60
   2   9   4   37.60    3.10
  -3  -9  -4   24.80    2.40
  -3  -9  -4   37.70    4.60
  -3  -9  -4   24.80    2.60
   3   9   4   23.90    3.10
   3   9   4   23.90    2.50
   3   9   4   24.40    2.00
   3   9   4   25.20    3.00
   3   9   4   25.40    4.40
   3   9   4   22.90    2.70
   3   9   4   24.10    2.40
  -4  -9  -4    1.70    1.00
  -4  -9  -4   -0.50    0.70
  -4  -9  -4    0.40    0.80
   4   9   4   -0.40    1.80
   4   9   4    0.00    0.60
   4   9   4    0.50    1.00
   4   9   4   -0.90    0.60
   4   9   4   -0.10    0.50
   4   9   4    1.80    1.20
  -5  -9  -4  138.19    8.70
  -5  -9  -4  121.69    8.60
  -5  -9  -4  156.58    9.80
   5   9   4  120.89   10.60
  -6  -9  -4    0.00    0.80
  -6  -9  -4    3.40    1.40
  -6  -9  -4    0.60    0.90
   6   9   4   -0.40    1.10
   6   9   4   -0.40    0.50
   6   9   4    0.40    0.90
   6   9   4   -0.10    0.70
   6   9   4   -0.90    1.10
  -7  -9  -4   35.30    3.20
  -7  -9  -4   39.00    3.20
   7   9   4   41.30    3.20
   7   9   4   37.10    3.60
   7   9   4   37.20    3.20
   7   9   4   40.60    3.00
  -8  -9  -4    0.20    1.10
   8   9   4   -0.80    0.80
   8   9   4    1.00    0.90
   8   9   4   -0.30    1.20
   8   9   4    0.00    0.60
  -9  -9  -4    6.10    1.30
  -9  -9  -4    3.50    2.10
   9   9   4    5.50    1.00
   9   9   4    3.20    1.00
   9   9   4    3.20    1.10
   9   9   4    3.30    0.90
 -10  -9  -4   16.30    1.50
  10   9   4   14.40    1.40
  10   9   4   16.70    1.40
  10   9   4   15.10    1.70
  -3  10   4   32.00    2.10
   2 -10  -4   -0.40    0.80
   2 -10  -4    0.60    0.60
  -2  10   4    0.50    0.60
   1 -10  -4   11.90    1.90
   1 -10  -4   15.00    1.70
  -1  10   4    9.20    1.60
   0 -10  -4   16.30    2.50
   0 -10  -4   17.90    2.20
   0 -10  -4   13.80    1.80
   0  10   4   15.50    1.80
   0  10   4   19.80    2.60
   0  10   4   15.70    1.60
  -1 -10  -4   76.39    5.40
  -1 -10  -4   77.69    5.30
  -1 -10  -4   83.59    5.80
   1  10   4   75.59    5.20
   1  10   4   79.49    6.00
   1  10   4   74.89    5.00
  -2 -10  -4    2.80    1.00
  -2 -10  -4    2.10    0.90
  -2 -10  -4    1.50    1.10
   2  10   4    3.20    1.60
   2  10   4    1.60    0.80
   2  10   4    1.80    1.30
   2  10   4    2.90    0.70
  -3 -10  -4    0.30    0.80
  -3 -10  -4    0.30    0.70
  -3 -10  -4    1.50    0.90
   3  10   4    0.60    0.60
   3  10   4    0.10    1.20
   3  10   4   -0.50    1.00
   3  10   4    0.20    0.50
  -4 -10  -4   24.60    2.20
  -4 -10  -4   21.90    2.30
  -4 -10  -4   21.10    2.40
   4  10   4   24.20    2.90
   4  10   4   22.30    2.00
   4  10   4   21.20    2.40
  -5 -10  -4    0.60    0.90
  -5 -10  -4   -0.30    0.70
  -5 -10  -4    0.80    1.10
   5  10   4    0.70    0.90
   5  10   4    0.20    1.10
   5  10   4    1.10    0.80
   5  10   4    0.70    0.60
  -6 -10  -4   18.10    2.10
  -6 -10  -4   16.60    1.90
  -6 -10  -4   19.70    3.00
   6  10   4   16.20    1.60
   6  10   4   15.70    1.80
   6  10   4   16.90    2.00
   6  10   4   18.90    2.30
  -7 -10  -4    2.00    1.00
  -7 -10  -4    2.40    1.00
   7  10   4    1.80    0.90
   7  10   4    3.30    1.20
   7  10   4    2.60    0.70
   7  10   4    2.00    0.80
  -8 -10  -4    0.00    0.90
  -8 -10  -4    1.50    1.10
   8  10   4   -0.50    0.60
   8  10   4    0.10    0.50
   8  10   4   -0.20    0.70
  -9 -10  -4   13.10    1.60
   9  10   4   17.30    1.40
   9  10   4   17.10    2.00
   9  10   4   18.90    1.70
   2 -11  -4   25.20    1.90
  -2  11   4   26.10    1.90
   1 -11  -4    6.40    1.00
  -1  11   4    6.90    1.40
   0 -11  -4   -0.30    0.70
   0 -11  -4    0.20    0.60
   0  11   4    1.00    1.00
  -1 -11  -4   17.30    1.70
  -1 -11  -4   15.80    1.80
  -1 -11  -4   15.90    2.40
   1  11   4   11.00    1.70
   1  11   4   17.30    2.20
  -2 -11  -4    0.70    0.80
  -2 -11  -4   -0.30    0.80
  -2 -11  -4   -0.20    0.70
   2  11   4   -0.70    0.80
   2  11   4   -1.00    0.80
   2  11   4   -0.60    0.90
  -3 -11  -4   69.19    5.10
  -3 -11  -4   55.39    4.40
  -3 -11  -4   60.99    4.70
   3  11   4   65.79    4.70
   3  11   4   79.19    5.10
   3  11   4   75.09    6.20
  -4 -11  -4   19.60    2.00
  -4 -11  -4   21.50    2.10
  -4 -11  -4   19.70    2.20
   4  11   4   22.10    2.10
   4  11   4   21.60    2.00
   4  11   4   20.80    2.30
  -5 -11  -4   45.00    3.20
  -5 -11  -4   42.60    3.40
   5  11   4   40.80    3.40
   5  11   4   43.90    3.10
  -6 -11  -4   19.50    1.90
  -6 -11  -4   17.80    2.10
   6  11   4   18.80    1.90
   6  11   4   16.80    1.60
   6  11   4   18.90    1.70
  -7 -11  -4   28.50    2.50
   7  11   4   29.40    2.20
   7  11   4   27.70    2.00
  -8 -11  -4   10.40    1.30
   8  11   4   11.00    1.10
  -1 -12  -4    0.00    0.60
  -1 -12  -4    0.60    0.50
   1  12   4    0.10    0.50
  -2 -12  -4    2.80    0.90
  -2 -12  -4    3.20    0.80
   2  12   4    3.40    0.80
   3  12   4    0.00    0.50
   4  12   4    2.90    0.60
   4  12   4    3.40    0.70
  -5 -12  -4    0.40    0.60
   5  12   4    0.60    0.50
  -6 -12  -4   14.00    1.50
   6  12   4   16.30    1.40
  -6 -11   5   12.10    1.20
   5  11  -5    0.40    0.30
  -5 -11   5    0.20    0.60
   4  11  -5    0.70    0.50
   4  11  -5    0.50    0.70
  -4 -11   5   -0.40    0.90
   3  11  -5  127.29    7.50
  -3 -11   5  124.79    7.70
   2  11  -5   15.90    1.40
  -2 -11   5   13.40    1.60
   1  11  -5   81.39    5.20
  -1 -11   5   95.89    6.40
  -1 -11   5   80.49    5.30
   0  11  -5    1.10    0.50
   0 -11   5    0.10    0.60
   0 -11   5    2.40    1.30
  -1  11  -5   92.19    5.40
   1 -11   5   82.19    6.30
  -2  11  -5   27.30    1.80
   7  10  -5  113.59    6.80
  -7 -10   5  120.99    6.90
   6  10  -5    3.40    0.60
  -6 -10   5    2.70    0.90
   5  10  -5  213.98   12.00
  -5 -10   5  189.38   12.10
   4  10  -5   49.70    3.70
  -4 -10   5   50.39    4.20
  -4 -10   5   48.20    5.50
   3  10  -5    5.60    1.00
  -3 -10   5    4.10    1.70
  -3 -10   5    7.20    1.40
   2  10  -5   15.60    1.60
  -2 -10   5   12.80    2.20
  -2 -10   5   13.40    1.70
   1  10  -5  293.97   16.80
  -1 -10   5  271.47   17.40
  -1 -10   5  294.87   16.90
   0  10  -5   19.50    2.00
   0 -10   5   28.00    3.10
   0 -10   5   23.80    2.50
  -1  10  -5    4.00    1.00
   1 -10   5    2.60    0.90
   1 -10   5    3.40    1.30
  -2  10  -5    2.30    0.80
   2 -10   5    1.60    0.90
   2 -10   5    2.20    1.00
  -3  10  -5    6.80    1.00
   3 -10   5    7.30    1.30
   4 -10   5   45.10    3.20
   8   9  -5   23.20    1.60
   7   9  -5    0.70    0.50
  -7  -9   5    0.70    0.80
   6   9  -5   87.59    5.40
   6   9  -5   88.49    5.40
  -6  -9   5   81.89    5.80
  -6  -9   5   83.29    5.30
   5   9  -5   67.59    4.80
  -5  -9   5   73.29    5.90
  -5  -9   5   74.29    5.20
  -5  -9   5   72.99    4.90
   4   9  -5    8.50    1.40
  -4  -9   5    6.70    2.20
  -4  -9   5    4.50    1.30
  -4  -9   5    7.30    1.50
   3   9  -5    2.90    0.90
   3   9  -5    1.50    0.80
  -3  -9   5    2.30    1.10
  -3  -9   5    3.40    1.30
  -3  -9   5    1.80    1.70
   2   9  -5   83.19    5.70
   2   9  -5   94.29    6.00
  -2  -9   5   96.89    6.20
  -2  -9   5   83.39    5.80
  -2  -9   5   95.09    6.80
   1   9  -5   24.60    2.40
   1   9  -5   21.80    2.10
  -1  -9   5   23.10    2.50
  -1  -9   5   32.70    3.70
  -1  -9   5   21.10    2.20
   0   9  -5    0.60    0.70
   0   9  -5    0.00    0.70
   0  -9   5    0.20    0.90
   0  -9   5    2.10    1.30
  -1   9  -5  143.59    9.20
  -1   9  -5  152.78    9.00
   1  -9   5  147.39    9.70
   1  -9   5  146.79    9.20
  -2   9  -5   47.50    3.30
  -2   9  -5   40.70    3.40
   2  -9   5   45.70    3.90
   2  -9   5   45.20    3.40
  -3   9  -5   38.30    3.20
  -3   9  -5   44.00    3.30
   3  -9   5   40.80    3.10
  -4   9  -5   33.50    2.60
  -4   9  -5   26.80    2.20
   4  -9   5   32.70    2.80
  -5   9  -5   22.20    1.90
   5  -9   5   19.50    1.90
   9   8  -5    2.20    0.70
   9   8  -5    3.40    0.60
  -9  -8   5    4.50    0.70
   8   8  -5  105.99    6.50
  -8  -8   5  108.49    6.60
   7   8  -5   19.20    1.80
  -7  -8   5   19.40    2.10
  -7  -8   5   20.90    2.50
   6   8  -5   48.80    3.50
   6   8  -5   45.30    3.30
  -6  -8   5   49.90    4.70
  -6  -8   5   45.30    3.60
  -6  -8   5   35.60    3.70
   5   8  -5  217.48   12.50
  -5  -8   5  192.38   12.60
  -5  -8   5  224.18   12.90
  -5  -8   5  187.18   14.00
   4   8  -5   51.89    3.70
  -4  -8   5   46.00    4.60
  -4  -8   5   52.39    4.20
  -4  -8   5   44.50    4.30
   3   8  -5   28.50    2.60
   3   8  -5   33.10    2.80
  -3  -8   5   33.50    3.10
  -3  -8   5   32.00    3.90
  -3  -8   5   29.70    2.80
   2   8  -5   54.19    3.80
   2   8  -5   44.20    3.50
  -2  -8   5   49.20    4.00
  -2  -8   5   48.30    4.60
  -2  -8   5   48.40    3.70
   1   8  -5  308.37   18.50
   1   8  -5  315.87   18.80
  -1  -8   5  320.97   18.90
  -1  -8   5  337.67   19.60
  -1  -8   5  309.57   18.50
   0   8  -5   54.99    4.00
   0   8  -5   55.59    4.30
   0  -8   5   56.29    4.80
   0  -8   5   59.69    4.30
   0  -8   5   54.49    3.90
  -1   8  -5   58.19    4.40
  -1   8  -5   55.29    4.10
   1  -8   5   61.59    4.40
   1  -8   5   56.79    4.80
  -2   8  -5    0.50    0.80
  -2   8  -5    1.60    1.00
   2  -8   5    0.50    1.40
   2  -8   5    0.30    0.90
  -3   8  -5   50.49    4.10
  -3   8  -5   55.99    4.00
   3  -8   5   54.89    4.50
   3  -8   5   53.59    4.00
   3  -8   5   55.09    7.10
  -4   8  -5   14.90    1.90
  -4   8  -5    7.90    1.40
   4  -8   5   12.50    2.20
   4  -8   5    9.40    1.80
  -5   8  -5   18.10    2.00
  -5   8  -5   16.00    1.80
   5  -8   5   20.00    2.60
   6  -8   5    7.60    1.30
   9   7  -5   56.09    3.60
  -9  -7   5   56.19    3.70
   8   7  -5   87.39    5.50
  -8  -7   5   88.09    5.30
  -8  -7   5   83.79    5.60
   7   7  -5   73.59    4.70
  -7  -7   5   65.09    4.90
  -7  -7   5   66.59    4.70
  -7  -7   5   74.89    5.80
   6   7  -5  238.58   14.10
  -6  -7   5  242.58   14.70
  -6  -7   5  230.28   15.00
  -6  -7   5  234.88   14.30
   5   7  -5   31.90    2.70
   5   7  -5   31.10    2.40
   5   7  -5   26.40    4.80
  -5  -7   5   25.10    3.00
  -5  -7   5   28.80    3.10
  -5  -7   5   26.00    3.70
   4   7  -5  106.49    8.90
   4   7  -5   92.49   15.90
   4   7  -5  104.79    6.80
  -4  -7   5  109.29    7.30
  -4  -7   5  102.59    7.90
  -4  -7   5  104.59    7.10
  -4  -7   5  107.19    7.10
   3   7  -5   25.10    2.50
   3   7  -5   30.20    2.60
   3   7  -5   22.60    3.90
  -3  -7   5   37.10    4.20
  -3  -7   5   27.00    2.90
  -3  -7   5   32.60    2.90
  -3  -7   5   30.40    2.90
   2   7  -5    3.70    1.00
   2   7  -5    5.30    1.30
   2   7  -5    5.70    3.20
  -2  -7   5    4.80    1.40
  -2  -7   5    3.20    1.20
  -2  -7   5    3.50    1.10
   1   7  -5  369.56   21.50
   1   7  -5  355.56   21.10
   1   7  -5  399.86   23.00
  -1  -7   5  371.36   21.60
  -1  -7   5  365.96   21.90
  -1  -7   5  343.77   40.60
  -1  -7   5  356.96   23.10
   0   7  -5  112.99   14.30
   0   7  -5   91.39    6.10
   0   7  -5   93.99    6.40
   0  -7   5   87.69    8.30
   0  -7   5   90.29    6.20
   0  -7   5  108.39   24.30
   0  -7   5  103.69    7.40
   0  -7   5   83.09    6.70
  -1   7  -5   49.40    3.80
  -1   7  -5   53.39    3.60
  -1   7  -5   48.20    4.00
   1  -7   5   50.79    5.30
   1  -7   5   51.79    4.40
   1  -7   5   51.19    3.90
  -2   7  -5    9.10    1.50
  -2   7  -5   12.10    1.50
  -2   7  -5    9.70    1.70
   2  -7   5    6.30    2.30
   2  -7   5   12.60    2.10
   2  -7   5   14.80    2.00
  -3   7  -5  166.08   10.20
  -3   7  -5  160.38    9.90
  -3   7  -5  158.48   10.40
   3  -7   5  163.08   10.60
   3  -7   5  168.78   10.20
  -4   7  -5   45.80    3.90
  -4   7  -5   46.70    3.80
   4  -7   5   41.50    3.60
   4  -7   5   49.99    6.30
   4  -7   5   49.00    4.20
  -5   7  -5   21.90    2.40
  -5   7  -5   20.20    2.60
  -5   7  -5   19.50    1.80
   5  -7   5   24.50    2.70
   5  -7   5   20.40    3.70
   5  -7   5   15.50    2.40
  -6   7  -5    2.60    1.10
  -6   7  -5    2.50    1.20
   6  -7   5    2.40    1.80
   6  -7   5    1.70    0.90
  -7   7  -5  126.19    7.70
  10   6  -5   36.40    2.40
 -10  -6   5   35.30    2.40
   9   6  -5   16.40    1.60
  -9  -6   5   14.90    1.70
   8   6  -5   65.59    4.40
  -8  -6   5   72.09    5.10
  -8  -6   5   62.09    4.30
  -8  -6   5   60.79    4.40
   7   6  -5   85.29    5.40
  -7  -6   5   87.19    6.20
  -7  -6   5   79.99    5.50
  -7  -6   5   77.19    6.40
  -7  -6   5   77.79    5.60
   6   6  -5   21.70    1.90
   6   6  -5   21.80    2.20
   6   6  -5   18.80    4.20
  -6  -6   5   14.70    4.10
  -6  -6   5   25.40    3.30
  -6  -6   5   19.10    2.40
  -6  -6   5   15.00    2.20
   5   6  -5   12.10    3.40
   5   6  -5   22.80    2.00
   5   6  -5   19.10    2.10
  -5  -6   5   21.10    2.90
  -5  -6   5   18.40    2.50
  -5  -6   5   18.00    2.30
  -5  -6   5   16.40    2.80
   4   6  -5  267.37   18.00
  -4  -6   5  284.27   16.90
  -4  -6   5  274.77   16.10
  -4  -6   5  242.18   16.60
  -4  -6   5  263.67   16.10
   3   6  -5   19.20    4.70
   3   6  -5   17.40    3.20
   3   6  -5   13.60    1.80
   3   6  -5   15.80    1.90
   3   6  -5   21.10    2.10
  -3  -6   5   17.70    2.70
  -3  -6   5   13.40    1.80
  -3  -6   5   17.70    2.00
  -3  -6   5   39.90   19.90
   2   6  -5   21.10    1.90
   2   6  -5   23.60    2.30
   2   6  -5   31.00    5.70
   2   6  -5   24.00    2.30
   2   6  -5   24.90    3.30
  -2  -6   5   20.30    2.30
  -2  -6   5   29.10    3.30
  -2  -6   5   17.80    3.40
  -2  -6   5   25.70    2.30
  -2  -6   5   33.30   12.20
  -2  -6   5   26.40    2.50
   1   6  -5  260.57   15.60
   1   6  -5  249.78   15.50
   1   6  -5  229.08   21.50
   1   6  -5  250.17   15.10
   1   6  -5  270.17   15.40
   1   6  -5  278.67   18.60
  -1  -6   5  249.38   15.40
  -1  -6   5  275.27   16.00
  -1  -6   5  271.07   15.50
  -1  -6   5  265.97   15.30
  -1  -6   5  256.57   21.70
   0   6  -5    3.50    0.90
   0   6  -5    2.60    1.00
   0   6  -5    5.30    2.50
   0   6  -5    3.90    1.20
   0   6  -5    2.80    1.00
   0   6  -5    2.40    6.90
   0  -6   5    2.70    1.60
   0  -6   5    3.70    1.10
   0  -6   5    4.60    1.40
   0  -6   5   19.30    9.10
   0  -6   5    2.60    0.90
  -1   6  -5   13.60    2.00
  -1   6  -5   11.90    3.30
  -1   6  -5   19.80    2.20
  -1   6  -5   15.50    1.80
  -1   6  -5   15.70    2.00
  -1   6  -5   35.90    9.00
   1  -6   5   17.70    1.70
   1  -6   5   11.60    2.60
   1  -6   5   19.80    3.10
   1  -6   5   20.20    2.60
   1  -6   5   14.30    1.80
  -2   6  -5   29.10    2.80
  -2   6  -5   31.50    2.70
  -2   6  -5   29.80    2.90
  -2   6  -5   28.20    2.80
   2  -6   5   35.50    4.20
   2  -6   5   31.00    2.70
   2  -6   5   29.70    3.10
   2  -6   5   46.70   13.40
  -3   6  -5   11.60    2.90
  -3   6  -5   16.80    3.30
  -3   6  -5   19.20    2.20
  -3   6  -5   12.80    1.80
   3  -6   5   20.90    3.40
   3  -6   5   16.90    2.40
   3  -6   5   20.80    2.20
  -4   6  -5    6.50    1.40
  -4   6  -5    6.70    1.70
  -4   6  -5   10.00    1.60
  -4   6  -5    3.70    1.20
   4  -6   5   12.70    2.70
   4  -6   5    7.40    1.40
   4  -6   5    8.00    1.80
  -5   6  -5   47.00    5.00
  -5   6  -5   58.19    5.80
  -5   6  -5   54.69    4.70
   5  -6   5   54.79    5.10
   5  -6   5   52.19    5.30
   5  -6   5   62.79    4.80
  -6   6  -5   18.20    2.00
  -6   6  -5   13.80    2.10
  -6   6  -5   18.90    2.60
   6  -6   5   16.30    3.20
   6  -6   5   23.60    3.00
  -7   6  -5   28.40    2.00
  -7   6  -5   28.90    2.70
   7  -6   5   23.60    2.70
  -8   6  -5   56.59    3.70
   8  -6   5   48.20    5.30
   8  -6   5   60.19    3.90
  10   5  -5   21.40    1.90
   9   5  -5   38.50    3.20
  -9  -5   5   32.60    3.40
   8   5  -5    3.40    1.10
  -8  -5   5    3.40    1.10
  -8  -5   5    3.20    1.40
  -8  -5   5    2.30    1.00
   7   5  -5    1.80    0.90
   7   5  -5    6.60    3.90
  -7  -5   5    1.90    1.20
  -7  -5   5    1.40    1.60
  -7  -5   5    1.20    1.20
   6   5  -5   61.09    4.20
   6   5  -5   60.89    4.30
  -6  -5   5   58.69    4.90
  -6  -5   5   64.09    4.70
  -6  -5   5   59.39    5.20
  -6  -5   5   62.59    4.70
   5   5  -5  137.69   12.40
   5   5  -5  173.08   10.70
  -5  -5   5  177.18   11.80
  -5  -5   5  175.88   11.00
   4   5  -5   43.40    3.90
   4   5  -5   42.80    7.20
   4   5  -5   34.20    2.60
   4   5  -5   34.80    3.10
   4   5  -5   41.20    3.10
   4   5  -5   43.40    4.90
  -4  -5   5   47.10    6.50
  -4  -5   5   44.40    3.50
  -4  -5   5   42.50    3.50
  -4  -5   5   37.50    4.00
  -4  -5   5   38.80    3.40
   3   5  -5    2.80    0.90
   3   5  -5    1.90    1.40
   3   5  -5    2.00    0.90
   3   5  -5    0.50    3.70
   3   5  -5    0.70    1.80
  -3  -5   5    2.80    1.00
  -3  -5   5    1.10    1.00
  -3  -5   5    5.80   10.30
  -3  -5   5    2.60    1.60
  -3  -5   5    2.70    1.70
  -3  -5   5    5.40    1.20
   2   5  -5   45.20    3.50
   2   5  -5   44.30    3.40
   2   5  -5   47.80    5.50
   2   5  -5   44.80    3.10
   2   5  -5   46.20    4.10
   2   5  -5   58.19    6.20
   2   5  -5   44.30    3.60
  -2  -5   5   45.60    3.40
  -2  -5   5   47.40    3.50
  -2  -5   5   46.60    4.30
  -2  -5   5   58.29    4.30
  -2  -5   5   47.80    4.10
   1   5  -5  156.18   11.60
   1   5  -5  142.99    9.40
   1   5  -5  145.29    8.80
   1   5  -5  144.29    8.90
   1   5  -5  137.29    8.60
   1   5  -5  150.38   11.10
  -1  -5   5  150.08    9.60
  -1  -5   5  143.99    8.90
  -1  -5   5  153.08   13.80
  -1  -5   5  149.49    8.90
  -1  -5   5  134.39   10.40
   0   5  -5   11.90    3.20
   0   5  -5    7.30    1.20
   0   5  -5   10.80    5.40
   0   5  -5    6.60    1.20
   0   5  -5    9.90    1.20
   0   5  -5    6.60    1.60
   0  -5   5    7.90    1.30
   0  -5   5    8.30    2.10
   0  -5   5    8.30    1.70
   0  -5   5   16.30    5.60
   0  -5   5   10.40    2.10
  -1   5  -5   30.20    2.70
  -1   5  -5   27.60    2.80
  -1   5  -5   38.00    3.80
  -1   5  -5   43.20    5.90
  -1   5  -5   32.90    3.50
  -1   5  -5   29.80    7.50
   1  -5   5   30.60    2.70
   1  -5   5   31.10    2.90
   1  -5   5   39.10    4.00
  -2   5  -5   10.80    1.60
  -2   5  -5   15.10    2.80
  -2   5  -5   14.70    1.70
  -2   5  -5   14.30    3.70
  -2   5  -5    8.20    1.40
   2  -5   5   10.40    5.20
   2  -5   5   12.10    1.60
   2  -5   5   11.90    2.10
   2  -5   5   14.20    2.20
   2  -5   5   10.10    2.20
  -3   5  -5   51.39    3.60
  -3   5  -5   43.30    3.70
  -3   5  -5   46.60    3.70
   3  -5   5   46.10    3.50
   3  -5   5   46.20    3.90
   3  -5   5   60.89    8.20
   3  -5   5   44.50    4.50
   3  -5   5   47.40    4.30
  -4   5  -5   48.40    4.00
  -4   5  -5   51.39    5.30
  -4   5  -5   46.10    4.10
  -4   5  -5   45.30    4.90
   4  -5   5   48.90    3.70
   4  -5   5   48.20    4.80
   4  -5   5   54.49    8.80
   4  -5   5   44.10    4.40
   4  -5   5   50.99    7.20
  -5   5  -5   27.30    3.20
  -5   5  -5   27.70    2.90
  -5   5  -5   25.90    3.00
   5  -5   5   33.70    4.30
   5  -5   5   26.30    3.00
   5  -5   5   29.00    3.40
   5  -5   5   29.80    2.70
  -6   5  -5   45.40    4.00
  -6   5  -5   44.30    4.40
  -6   5  -5   55.49    4.40
   6  -5   5   54.89    4.40
   6  -5   5   50.99    5.10
  -7   5  -5    2.10    1.20
  -7   5  -5    3.40    1.00
  -7   5  -5    2.90    1.60
   7  -5   5    3.50    1.30
   7  -5   5    3.50    2.00
  -8   5  -5    6.10    1.00
  -9   5  -5   -0.60    0.70
   9  -5   5   -0.30    1.30
   9  -5   5   -0.10    0.60
  10   4  -5    1.30    0.70
 -10  -4   5    1.90    0.80
   9   4  -5    9.90    1.50
   9   4  -5   10.90    1.50
   9   4  -5   11.70    2.30
  -9  -4   5   10.20    1.50
  -9  -4   5   13.70    2.20
  -9  -4   5    9.30    1.30
   8   4  -5    3.10    1.60
   8   4  -5    3.90    1.00
   8   4  -5    5.70    1.20
  -8  -4   5    2.20    1.20
  -8  -4   5    3.30    1.20
  -8  -4   5    2.90    1.00
   7   4  -5   58.99    4.30
   7   4  -5   58.49    6.60
   7   4  -5   62.89    4.90
   7   4  -5   67.29    4.50
  -7  -4   5   59.99    4.50
  -7  -4   5   62.69    4.60
  -7  -4   5   70.39    5.20
   6   4  -5  138.99    8.30
   6   4  -5  131.59    8.20
   6   4  -5  125.79    8.60
  -6  -4   5  130.09    8.80
  -6  -4   5  133.49    8.50
  -6  -4   5  131.89   10.60
  -6  -4   5  136.09    9.20
  -6  -4   5  137.59    8.60
   5   4  -5   93.09    5.70
   5   4  -5   94.79    6.00
   5   4  -5   88.69    5.70
   5   4  -5   79.69    5.70
  -5  -4   5   77.59    6.60
  -5  -4   5   93.69    6.10
  -5  -4   5   87.89    6.70
  -5  -4   5   92.49    7.70
  -5  -4   5  105.49   25.80
  -5  -4   5   78.89    6.10
   4   4  -5    8.10    1.40
   4   4  -5    8.30    2.70
   4   4  -5   16.90    4.50
   4   4  -5    8.20    1.40
   4   4  -5   10.20    1.50
   4   4  -5    8.40    1.40
  -4  -4   5    9.30    2.40
  -4  -4   5    7.80    2.60
  -4  -4   5    9.90    2.20
  -4  -4   5   13.70   12.10
  -4  -4   5    9.00    1.70
  -4  -4   5    8.10    1.50
  -4  -4   5    9.90    1.80
   3   4  -5  737.83   47.20
   3   4  -5  902.51   48.40
   3   4  -5  817.22   47.10
   3   4  -5  802.32   49.60
  -3  -4   5  858.01   47.30
  -3  -4   5  888.71   48.30
  -3  -4   5  818.42   47.30
  -3  -4   5  793.32   48.00
  -3  -4   5  853.21   50.39
   2   4  -5    3.80    3.20
   2   4  -5    1.40    0.70
   2   4  -5    0.60    1.30
  -2  -4   5   -0.90    5.30
  -2  -4   5    0.60    1.10
  -2  -4   5    1.30    0.90
  -2  -4   5    1.10    0.80
   1   4  -5  287.07   16.30
   1   4  -5  286.87   17.90
   1   4  -5  298.67   18.30
   1   4  -5  264.57   17.00
  -1  -4   5  272.57   18.30
  -1  -4   5  279.87   16.60
  -1  -4   5  266.87   16.20
  -1  -4   5  278.37   16.80
   0   4  -5    0.00    0.90
   0   4  -5   -1.80    4.10
   0   4  -5   -0.30    0.50
   0   4  -5    0.20    0.70
   0  -4   5   -3.60    3.30
   0  -4   5    0.70    0.70
   0  -4   5   -0.40    0.50
   0  -4   5   -0.10    0.70
  -1   4  -5   28.20    4.00
  -1   4  -5   21.90    2.10
  -1   4  -5   21.00    3.00
   1  -4   5   27.10    2.60
   1  -4   5   32.90    7.00
  -2   4  -5  103.99    7.60
  -2   4  -5  132.79   15.40
  -2   4  -5  101.29    6.60
  -2   4  -5  104.29    8.20
   2  -4   5  101.39    7.10
   2  -4   5   99.59    9.10
  -3   4  -5   12.60    1.80
  -3   4  -5   15.90    2.00
  -3   4  -5   19.20    2.30
  -3   4  -5   18.30    3.10
  -3   4  -5   16.80    3.30
   3  -4   5    9.00    4.20
   3  -4   5   16.10    2.20
   3  -4   5   21.60    2.80
   3  -4   5   13.90    2.60
  -4   4  -5  151.68   13.50
  -4   4  -5  162.68   10.50
  -4   4  -5  177.58   10.50
   4  -4   5  167.08   10.70
   4  -4   5  178.68   10.50
   4  -4   5  168.68   13.40
   4  -4   5  177.48   11.20
  -5   4  -5   27.40    4.50
  -5   4  -5   19.30    2.90
   5  -4   5   21.90    2.50
   5  -4   5   26.20    6.40
   5  -4   5   21.00    3.20
   5  -4   5   24.70    4.40
  -6   4  -5   70.59    6.50
  -6   4  -5   95.59    6.60
   6  -4   5   91.19    6.50
   6  -4   5   97.79    7.20
   6  -4   5   94.59    6.60
  -7   4  -5    0.80    1.60
  -7   4  -5   -0.30    1.20
   7  -4   5   -0.20    1.60
   7  -4   5    1.10    2.20
  -8   4  -5   78.49    5.60
  -8   4  -5   76.99    5.50
  -8   4  -5   81.29    5.10
   8  -4   5   57.59    5.60
   8  -4   5   69.69    5.40
  -9   4  -5    1.70    0.70
  -9   4  -5    1.80    1.00
   9  -4   5    2.60    0.80
 -10   4  -5    1.10    0.50
  10  -4   5    0.30    0.70
  10   3  -5  105.39    6.40
 -10  -3   5  101.99    6.40
   9   3  -5   66.59    4.50
   9   3  -5   59.19    4.80
  -9  -3   5   64.59    4.50
  -9  -3   5   63.99    4.90
   8   3  -5    7.60    2.00
   8   3  -5    8.00    1.30
   8   3  -5    7.40    1.40
  -8  -3   5    9.60    1.70
  -8  -3   5    9.90    2.00
  -8  -3   5    8.40    1.30
   7   3  -5  159.78    9.80
   7   3  -5  162.88    9.90
   7   3  -5  146.39   10.20
  -7  -3   5  159.98   10.40
  -7  -3   5  152.08   11.30
  -7  -3   5  167.08    9.80
  -7  -3   5  164.28   10.00
   6   3  -5   38.50    3.50
   6   3  -5   26.90    5.70
  -6  -3   5   43.20    4.00
  -6  -3   5   38.70    3.60
  -6  -3   5   39.90    3.90
  -6  -3   5   40.00    3.40
   5   3  -5   -4.30    4.30
   5   3  -5   -0.70    0.80
   5   3  -5   -0.40    0.70
   5   3  -5    1.10    0.90
   5   3  -5   -0.30    0.70
   5   3  -5   -1.60    1.40
  -5  -3   5   -0.30    1.30
  -5  -3   5    0.20    1.00
  -5  -3   5    0.00    1.10
  -5  -3   5    2.10    1.70
  -5  -3   5    3.80   11.10
  -5  -3   5    1.00    1.10
   4   3  -5   12.60    2.80
   4   3  -5   16.40    1.90
   4   3  -5   16.00    1.80
   4   3  -5   16.20    1.50
   4   3  -5   12.30    4.60
   4   3  -5   15.90    1.70
  -4  -3   5   17.20    2.00
  -4  -3   5   16.00    2.80
  -4  -3   5   14.10    8.80
  -4  -3   5   17.20    2.20
  -4  -3   5   16.50    2.30
   3   3  -5   64.59    4.50
   3   3  -5   65.59    7.20
   3   3  -5   53.49    5.60
  -3  -3   5   57.59    4.40
  -3  -3   5   63.09    8.40
  -3  -3   5   66.79    5.10
  -3  -3   5   65.09    5.40
   2   3  -5  165.08    9.70
   2   3  -5  166.08   11.40
  -2  -3   5  157.48   11.00
  -2  -3   5  154.58    9.70
  -2  -3   5  162.38   10.20
  -2  -3   5  166.48   12.30
   1   3  -5  383.16   23.10
   1   3  -5  383.96   22.10
   1   3  -5  404.46   23.70
  -1  -3   5  388.36   22.50
  -1  -3   5  375.96   22.70
  -1  -3   5  366.06   22.50
  -1  -3   5  399.46   23.70
   0   3  -5  109.69   32.90
   0   3  -5   73.89    4.60
   0   3  -5   68.39    7.10
   0   3  -5   70.79    5.70
   0  -3   5   67.29    4.80
   0  -3   5   68.09    4.70
   0  -3   5   63.79   41.50
   0  -3   5   69.59    4.90
   0  -3   5   69.89    4.50
   0  -3   5   70.79    6.30
  -1   3  -5    0.10    0.60
  -1   3  -5    0.60    1.00
   1  -3   5   10.60   33.90
   1  -3   5   -0.30    0.40
   1  -3   5    0.30    0.70
   1  -3   5    0.10    0.60
   1  -3   5   -1.00    2.10
  -2   3  -5    1.50    0.70
  -2   3  -5    1.90    1.10
  -2   3  -5    2.50    1.50
   2  -3   5    3.40    3.20
   2  -3   5    0.90    0.80
   2  -3   5    1.40    0.40
   2  -3   5    1.50    0.90
  -3   3  -5  319.37   19.80
  -3   3  -5  323.17   18.80
  -3   3  -5  319.97   20.10
   3  -3   5  317.67   20.20
   3  -3   5  323.57   19.10
  -4   3  -5   -0.20    0.90
  -4   3  -5    0.40    1.10
  -4   3  -5    0.10    0.90
   4  -3   5    0.70    0.80
   4  -3   5    0.90    0.90
   4  -3   5   -0.40    1.20
  -5   3  -5   37.20    3.40
  -5   3  -5   30.70    3.10
  -5   3  -5   38.50    4.80
  -5   3  -5   31.30    3.20
   5  -3   5   34.60    3.40
   5  -3   5   32.90    3.00
   5  -3   5   30.50    3.60
   5  -3   5   35.30    3.70
  -6   3  -5    5.90    2.30
  -6   3  -5    5.30    1.70
  -6   3  -5    3.50    1.50
  -6   3  -5    9.30    2.90
   6  -3   5    6.60    1.90
   6  -3   5    7.70    2.30
   6  -3   5    6.20    1.50
   6  -3   5    7.70    2.60
  -7   3  -5   60.39    5.10
  -7   3  -5   65.09    5.00
  -7   3  -5   63.89    5.30
   7  -3   5   61.49    5.00
   7  -3   5   63.09    5.50
   7  -3   5   62.79    5.00
  -8   3  -5   84.09    5.50
  -8   3  -5   83.89    6.00
  -8   3  -5   74.59    5.70
   8  -3   5   65.89    5.50
   8  -3   5   76.99    5.40
   8  -3   5   60.79    5.90
  -9   3  -5   41.60    3.70
  -9   3  -5   46.20    3.80
  -9   3  -5   45.50    3.40
   9  -3   5   48.90    3.60
   9  -3   5   40.40    3.80
 -10   3  -5    0.20    0.70
 -10   3  -5    0.00    0.70
  10  -3   5    0.30    0.80
  10  -3   5    0.10    0.80
  10   2  -5   10.80    1.90
  10   2  -5    7.20    1.20
 -10  -2   5    9.10    1.20
 -10  -2   5    7.20    1.80
   9   2  -5   11.30    2.10
   9   2  -5   12.30    1.80
  -9  -2   5   13.60    2.30
  -9  -2   5    9.10    1.50
   8   2  -5    0.70    0.90
   8   2  -5    1.40    1.40
   8   2  -5    0.30    0.90
  -8  -2   5   -0.80    1.00
  -8  -2   5   -0.70    1.30
  -8  -2   5   -0.70    0.80
   7   2  -5   58.49    4.50
   7   2  -5   66.39    4.70
   7   2  -5   63.99    5.10
  -7  -2   5   63.49    4.50
  -7  -2   5   66.79    4.80
  -7  -2   5   66.19    5.10
   6   2  -5   14.10    1.80
   6   2  -5   14.70    1.60
   6   2  -5   19.80    2.60
  -6  -2   5   13.50    2.70
  -6  -2   5   12.60    2.00
  -6  -2   5   14.30   16.30
  -6  -2   5   12.40    1.90
  -6  -2   5   18.00    2.50
   5   2  -5    0.00    1.20
   5   2  -5    1.50    0.90
   5   2  -5   -0.50    3.60
   5   2  -5    2.40    1.10
   5   2  -5    2.60    1.00
   5   2  -5    1.40    0.80
  -5  -2   5    2.40    1.30
  -5  -2   5    1.70    1.10
  -5  -2   5   10.20    7.80
  -5  -2   5    2.30    1.00
  -5  -2   5    1.10    1.00
  -5  -2   5    3.30    1.40
   4   2  -5    4.50    4.00
   4   2  -5    6.50    1.90
   4   2  -5    5.70    1.10
   4   2  -5    6.90    1.30
  -4  -2   5    4.90    1.60
  -4  -2   5   20.40    6.60
   3   2  -5   14.70    3.60
  -3  -2   5   16.50    2.40
  -3  -2   5   16.60    1.80
  -3  -2   5   16.60    5.10
   2   2  -5  180.98   10.90
   2   2  -5  166.98   12.10
   2   2  -5  187.48   11.80
  -2  -2   5  202.88   13.10
  -2  -2   5  189.58   11.90
  -2  -2   5  191.98   59.89
  -2  -2   5  181.48   11.40
   1   2  -5  153.18    9.30
   1   2  -5  171.48   10.60
  -1  -2   5  152.38   10.00
  -1  -2   5  143.89   49.70
  -1  -2   5  155.78   10.80
   0   2  -5  685.73   38.50
   0   2  -5  676.83   37.30
   0   2  -5  662.33   61.69
   0  -2   5  664.13   37.90
   0  -2   5  676.53   38.20
   0  -2   5  590.64   37.30
   1  -2   5  980.80   56.69
   1  -2   5  946.31   56.09
   1  -2   5 1081.29   79.89
   1  -2   5 1006.10   56.69
  -2   2  -5  109.79    6.90
  -2   2  -5  112.89    7.90
   2  -2   5  106.49    7.90
   2  -2   5  119.29    7.70
   2  -2   5  121.99   34.10
   2  -2   5  118.69    7.10
  -3   2  -5  252.47   16.20
  -3   2  -5  267.67   16.40
   3  -2   5  265.47   15.60
   3  -2   5  263.47   16.30
  -4   2  -5   -0.30    0.80
  -4   2  -5    1.00    0.90
   4  -2   5    2.10    2.10
   4  -2   5    0.30    0.70
  -5   2  -5   70.09    6.10
  -5   2  -5   66.89    6.00
  -5   2  -5   64.49    5.50
  -5   2  -5   83.69    5.50
   5  -2   5   75.69    6.90
   5  -2   5   81.29    5.70
   5  -2   5   64.89    6.70
   5  -2   5   76.89    5.40
  -6   2  -5  198.18   14.00
  -6   2  -5  203.78   12.70
  -6   2  -5  170.88   12.80
   6  -2   5  219.38   14.60
   6  -2   5  224.28   12.90
   6  -2   5  213.08   13.00
   6  -2   5  203.48   12.60
   6  -2   5  210.08   12.80
  -7   2  -5  159.58   12.80
  -7   2  -5  174.18   11.10
  -7   2  -5  176.88   11.50
  -7   2  -5  162.68   10.90
   7  -2   5  190.18   11.60
   7  -2   5  169.38   11.50
   7  -2   5  170.08   10.90
   7  -2   5  176.08   11.20
   7  -2   5  178.88   11.10
  -8   2  -5   26.50    2.90
  -8   2  -5   15.60    2.50
  -8   2  -5   25.20    3.20
   8  -2   5   18.10    2.90
   8  -2   5   23.00    2.90
   8  -2   5   21.00    2.70
   8  -2   5   18.30    2.40
  -9   2  -5    1.40    1.20
  -9   2  -5    1.90    1.10
  -9   2  -5    0.80    1.40
   9  -2   5    0.00    1.00
   9  -2   5   -1.10    1.20
   9  -2   5    1.10    1.00
 -10   2  -5    3.40    0.90
 -10   2  -5    5.30    1.20
  10  -2   5    4.40    0.90
 -11   2  -5   50.79    3.10
  11  -2   5   44.40    3.60
  10   1  -5   24.30    2.70
 -10  -1   5   20.90    2.30
   9   1  -5   30.80    2.90
   9   1  -5   30.10    3.20
  -9  -1   5   30.90    3.10
  -9  -1   5   31.10    2.80
   8   1  -5    0.70    1.30
   8   1  -5    0.70    1.00
   8   1  -5    1.70    0.90
  -8  -1   5    0.10    0.90
  -8  -1   5   -0.70    1.10
  -8  -1   5    1.60    1.30
   7   1  -5   59.99    4.40
   7   1  -5   60.79    4.60
   7   1  -5   63.49    5.00
  -7  -1   5   67.09    4.70
  -7  -1   5   61.49    4.30
  -7  -1   5   62.09    5.00
   6   1  -5   11.40    1.70
   6   1  -5    8.80    1.60
   6   1  -5    7.80    1.10
   6   1  -5   14.20    2.60
  -6  -1   5   10.50   11.30
  -6  -1   5    6.60    1.60
  -6  -1   5    6.80    2.10
  -6  -1   5    7.80    1.30
   5   1  -5    3.70    1.20
   5   1  -5    2.00    1.30
   5   1  -5    3.80    4.10
   5   1  -5    3.10    1.50
   5   1  -5    3.10    1.00
   5   1  -5    3.60    0.80
  -5  -1   5    3.20    1.00
  -5  -1   5    4.50    1.40
  -5  -1   5    1.80    1.30
  -5  -1   5    2.80    1.00
  -5  -1   5    3.00    1.30
  -5  -1   5    4.10    6.00
   4   1  -5    4.40    1.10
   4   1  -5    3.20    1.00
   4   1  -5    4.40    1.60
   4   1  -5    3.90    3.20
  -4  -1   5    1.60    1.10
  -4  -1   5    2.80    1.00
   3   1  -5    3.90    1.40
   3   1  -5    0.00    3.40
  -3  -1   5    7.80    3.60
  -3  -1   5    3.70    1.20
   2   1  -5   28.90    3.10
   2   1  -5   -6.40   26.00
  -2  -1   5   -4.40   38.80
  -2  -1   5   27.90    3.10
  -2  -1   5   30.20    4.20
  -2  -1   5   24.60    2.50
   1   1  -5  130.59    8.10
   1   1  -5  141.39    9.20
   1   1  -5  136.59   28.20
  -1  -1   5  146.39    9.00
  -1  -1   5  138.49    8.80
  -1  -1   5  134.29   40.20
  -1  -1   5  129.39    8.40
  -1  -1   5  141.29    9.40
   0   1  -5   12.50    2.00
   0  -1   5    9.70    1.30
   0  -1   5   11.80    1.90
   0  -1   5    9.70    1.20
   0  -1   5   14.20    2.40
   0  -1   5   10.80   27.10
  -1   1  -5   68.69    4.80
  -1   1  -5   64.19    4.10
   1  -1   5   62.39    5.40
   1  -1   5   67.09    4.80
   1  -1   5   45.60   23.80
   1  -1   5   73.19    4.30
   1  -1   5   62.39    4.90
   1  -1   5   54.29   31.70
  -2   1  -5    0.40    0.60
   2  -1   5   11.40   22.40
   2  -1   5    0.50    2.70
   2  -1   5   -0.30    0.80
   2  -1   5    0.50    0.50
   2  -1   5   -0.50    1.30
  -3   1  -5   23.80    2.60
  -3   1  -5   23.00    2.40
  -3   1  -5   23.80    1.90
   3  -1   5   24.80    2.00
   3  -1   5   21.10    3.20
   3  -1   5   23.80    2.50
   3  -1   5   71.99   34.00
  -4   1  -5  121.19    8.10
  -4   1  -5  118.19    8.20
  -4   1  -5  124.19    8.70
  -4   1  -5  147.09    8.50
   4  -1   5  133.59    8.00
   4  -1   5  126.89    9.70
   4  -1   5  128.09    8.60
  -5   1  -5   76.59    5.30
  -5   1  -5   75.09    6.10
   5  -1   5   80.99    5.30
   5  -1   5   75.59    6.20
  -6   1  -5    3.20    1.90
  -6   1  -5    3.90    1.70
  -6   1  -5    3.00    2.20
   6  -1   5    4.00    1.20
   6  -1   5    8.70    1.90
   6  -1   5    1.70    2.80
   6  -1   5    4.60    1.60
   6  -1   5    3.10    1.00
  -7   1  -5  101.49    8.50
  -7   1  -5   95.89    7.10
  -7   1  -5  100.19    7.30
  -7   1  -5  100.79    7.10
   7  -1   5  109.49    7.80
   7  -1   5  102.89    9.40
   7  -1   5   99.99    8.10
   7  -1   5   94.79    7.40
   7  -1   5  112.89    7.30
  -8   1  -5   -0.10    1.30
  -8   1  -5   -0.40    1.20
  -8   1  -5   -0.90    1.10
   8  -1   5   -0.90    1.30
   8  -1   5    1.50    1.50
   8  -1   5   -0.80    1.10
   8  -1   5    0.10    1.00
   8  -1   5    0.50    1.20
  -9   1  -5  173.78   10.10
  -9   1  -5  163.98   10.40
  -9   1  -5  168.48   10.60
   9  -1   5  148.09   10.30
   9  -1   5  153.08   10.10
   9  -1   5  158.28   10.00
   9  -1   5  159.18   10.30
 -10   1  -5    0.70    1.10
 -10   1  -5    0.40    0.90
 -10   1  -5    0.30    1.60
  10  -1   5   -0.50    1.00
  10  -1   5    0.80    1.10
 -11   1  -5   82.09    5.10
 -11   1  -5   66.29    4.60
  11  -1   5   72.39    5.60
  10   0  -5   29.30    3.00
  10   0  -5   29.40    2.80
 -10   0   5   29.50    2.60
 -10   0   5   27.30    2.00
   9   0  -5   12.90    2.00
   9   0  -5   10.60    1.30
   9   0  -5   14.80    2.20
  -9   0   5   11.20    1.80
   8   0  -5    3.00    1.00
   8   0  -5    2.30    1.40
   8   0  -5    3.10    1.20
  -8   0   5    5.40    1.70
  -8   0   5    2.50    1.20
   7   0  -5   27.10    2.50
   7   0  -5   26.00    2.70
   7   0  -5   18.80    2.60
  -7   0   5   26.00    2.70
  -7   0   5   24.40    2.30
  -7   0   5   22.90    2.80
   6   0  -5  127.89    8.20
   6   0  -5  110.39    7.70
   6   0  -5  115.19    7.50
  -6   0   5  106.09    7.10
  -6   0   5  104.79    8.20
  -6   0   5  119.89    7.60
   5   0  -5   31.10    2.50
   5   0  -5   31.30    2.80
   5   0  -5   32.30    2.80
   5   0  -5   28.50    3.50
   5   0  -5   31.80    5.80
   5   0  -5   35.50    2.80
   5   0  -5   33.20    3.00
  -5   0   5   33.50    2.80
  -5   0   5   33.80    4.20
  -5   0   5   24.80    3.20
  -5   0   5   33.30    3.00
  -5   0   5   30.90    2.60
  -5   0   5   28.70    6.70
   4   0  -5 2286.77  128.69
   4   0  -5 2300.57  129.79
   4   0  -5 2267.07  128.79
  -4   0   5 2247.38  128.99
  -4   0   5 2317.97  129.99
   3   0  -5   91.89    6.40
   3   0  -5   90.39    6.40
   3   0  -5   80.89    5.30
   3   0  -5   78.39    7.20
  -3   0   5   79.89    5.50
  -3   0   5   82.79    7.00
   2   0  -5   51.59    4.00
   2   0  -5   42.80    3.30
   2   0  -5   57.59    4.40
  -2   0   5   66.79   32.70
  -2   0   5   45.60    3.50
  -2   0   5   50.29    4.80
  -1   0   5 1183.18   91.59
  -1   0   5 1169.58   66.39
  -1   0   5 1144.59   66.39
   0   0  -5    0.20    0.90
   0   0  -5   -0.20    0.40
   0   0   5    0.20    0.50
   0   0   5    0.20    0.60
   0   0   5    0.40    0.80
   0   0   5  -48.20   16.80
   0   0   5   -6.80   31.40
   0   0   5    0.30    1.40
  -1   0  -5  102.09    6.40
  -1   0  -5   84.69    5.50
   1   0   5   95.69    6.40
   1   0   5   96.09    5.60
   1   0   5   94.89    6.00
   2   0   5 2237.08  122.69
   2   0   5 2119.99  122.59
   2   0   5 2185.48  130.79
  -3   0  -5   -0.10    0.40
  -3   0  -5    0.00    0.50
  -3   0  -5    0.20    0.70
   3   0   5    0.40    0.50
   3   0   5    1.00    0.90
   3   0   5    0.90    1.40
   3   0   5    0.20    0.40
   3   0   5    0.20   18.80
   3   0   5    4.80   16.10
   3   0   5    0.10    0.40
  -4   0  -5   18.00    2.20
  -4   0  -5   19.20    1.80
  -4   0  -5   22.50    2.90
  -4   0  -5   20.70    1.80
   4   0   5   21.00    2.50
   4   0   5   21.90    1.80
   4   0   5   25.30    3.20
   4   0   5   23.60   12.40
   4   0   5   19.80    2.40
   4   0   5   19.70    1.80
   4   0   5   21.00    1.70
  -5   0  -5    5.30    2.00
  -5   0  -5   12.60    2.30
  -5   0  -5    8.00    1.40
   5   0   5   13.00    5.70
   5   0   5    9.50    1.90
   5   0   5   11.00    1.50
  -6   0  -5  121.09    9.10
  -6   0  -5  128.59    8.10
   6   0   5  128.59    8.90
   6   0   5  127.49    8.20
   6   0   5  132.69    8.00
   6   0   5  118.79    7.80
   6   0   5  122.99    8.60
  -7   0  -5    5.20    1.50
  -7   0  -5   11.00    1.90
  -7   0  -5    6.90    2.20
  -7   0  -5    6.80    1.60
   7   0   5    7.20    2.10
   7   0   5    9.40    3.20
   7   0   5   11.80    1.70
   7   0   5    9.30    1.70
   7   0   5   11.10    1.80
   7   0   5    7.80    1.40
   7   0   5   13.30    2.20
  -8   0  -5    0.00    1.30
  -8   0  -5   -0.60    1.10
  -8   0  -5    0.10    1.20
   8   0   5    0.80    1.00
   8   0   5    0.60    1.40
   8   0   5    0.40    0.90
   8   0   5    2.20    1.60
   8   0   5    0.20    1.10
   8   0   5    0.30    1.20
  -9   0  -5   10.90    2.10
  -9   0  -5   10.50    2.10
  -9   0  -5   15.20    2.70
   9   0   5    8.40    2.70
   9   0   5    9.90    1.90
   9   0   5    8.80    1.70
   9   0   5   11.90    1.90
   9   0   5    9.80    2.30
 -10   0  -5   67.49    5.10
 -10   0  -5   70.19    4.90
 -10   0  -5   84.49    6.50
  10   0   5   75.39    4.70
  10   0   5   65.39    5.70
  10   0   5   66.49    5.10
 -11   0  -5   28.50    2.30
 -11   0  -5   29.90    2.40
  11   0   5   27.20    3.60
  10  -1  -5    2.90    0.70
   9  -1  -5    5.30    1.30
   9  -1  -5    6.70    1.70
  -9   1   5    6.30    1.50
  -9   1   5    3.50    1.00
   8  -1  -5   81.29    5.70
   8  -1  -5   87.59    6.10
  -8   1   5   92.79    6.00
  -8   1   5   89.59    6.30
   7  -1  -5   25.10    2.70
   7  -1  -5   25.10    2.50
   7  -1  -5   21.10    2.90
  -7   1   5   24.60    2.90
  -7   1   5   22.80    2.70
   6  -1  -5  136.39    8.70
   6  -1  -5  137.19    8.30
   6  -1  -5  141.39    8.90
   6  -1  -5  133.39    9.10
  -6   1   5  143.69    9.10
  -6   1   5  117.89   14.30
  -6   1   5  138.39    8.70
  -6   1   5  133.49    9.70
   5  -1  -5   11.10    1.90
   5  -1  -5    8.80    1.30
   5  -1  -5    8.90    2.30
   5  -1  -5   11.40    1.70
   5  -1  -5   11.30    1.80
   5  -1  -5    9.20    1.50
   5  -1  -5    9.00    2.60
   5  -1  -5    9.70    6.70
  -5   1   5   11.30    2.20
  -5   1   5   11.90    1.70
  -5   1   5   13.40    3.00
  -5   1   5    7.70    1.70
   4  -1  -5    0.70    0.80
   4  -1  -5    0.60    1.00
   4  -1  -5    0.50    0.70
   4  -1  -5    0.40    0.70
   4  -1  -5    1.90    0.90
   4  -1  -5   -6.00    4.90
   4  -1  -5    1.70    1.20
  -4   1   5    3.60    4.00
  -4   1   5    0.60    1.60
  -4   1   5    0.70    0.90
  -4   1   5    0.80    1.00
  -4   1   5    0.90    1.00
   3  -1  -5  309.37   18.70
   3  -1  -5  301.77   18.80
   3  -1  -5  334.07   21.00
   3  -1  -5  341.37   19.90
  -3   1   5  337.87   19.10
   2  -1  -5  386.86   48.70
   2  -1  -5  385.46   23.70
   2  -1  -5  376.46   22.80
  -2   1   5  410.76   23.10
  -2   1   5  414.76   23.80
  -2   1   5  450.55   51.79
   1  -1  -5    5.90    1.40
  -1   1   5    3.70   22.30
  -1   1   5    6.20    1.70
  -1   1   5    6.70    1.00
  -1   1   5    9.80    2.20
  -1   1   5    4.80    1.80
   0  -1  -5   49.70    3.40
   0   1   5   43.50    3.50
   0   1   5   45.60    3.70
   0   1   5   25.30   15.30
   0   1   5   46.30    3.70
   0   1   5   42.00    2.90
   0   1   5   74.69   21.40
   0   1   5   41.40    3.50
  -1  -1  -5   20.30    1.80
   1   1   5   15.90    1.70
   1   1   5   19.70    1.80
   1   1   5   21.00    2.20
   1   1   5   21.20    2.00
   1   1   5   18.30    8.40
  -2  -1  -5  493.05   28.00
  -2  -1  -5  490.65   28.20
   2   1   5  478.65   28.40
   2   1   5  486.75   28.10
  -3  -1  -5  242.88   15.30
  -3  -1  -5  254.27   14.80
   3   1   5  263.97   15.10
   3   1   5  253.37   15.40
  -4  -1  -5   45.30    3.00
  -4  -1  -5   50.89    3.90
  -4  -1  -5   49.10    3.70
   4   1   5   49.60    3.40
   4   1   5   39.20    4.50
   4   1   5   47.80    3.60
   4   1   5   45.20    4.00
   4   1   5   49.80   10.70
   4   1   5   38.80   32.90
   4   1   5   49.80    3.00
  -5  -1  -5  944.51   51.49
  -5  -1  -5  831.22   50.49
   5   1   5  872.21   50.99
   5   1   5  917.61   50.29
   5   1   5  887.31   50.59
  -6  -1  -5    1.90    0.90
  -6  -1  -5    5.40    1.70
   6   1   5    2.40    1.20
   6   1   5    2.10    1.40
   6   1   5    3.20    0.90
   6   1   5    2.40    1.10
   6   1   5    2.60    1.10
   6   1   5    4.60    1.80
   6   1   5    8.30    6.20
  -7  -1  -5    3.30    1.80
  -7  -1  -5    2.80    1.20
   7   1   5    2.80    1.60
   7   1   5    1.50    1.00
   7   1   5    5.20    2.60
   7   1   5    2.60    1.20
   7   1   5    3.10    1.00
   7   1   5  -13.70    8.50
   7   1   5    2.70    1.00
   7   1   5    2.70    1.40
  -8  -1  -5   11.50    2.10
  -8  -1  -5   10.20    2.00
  -8  -1  -5    5.00    2.60
  -8  -1  -5    8.00    1.50
   8   1   5   13.60    2.10
   8   1   5    7.80    1.50
   8   1   5   12.00    1.80
   8   1   5   13.70    2.60
   8   1   5    9.80    1.60
   8   1   5   11.60    1.90
  -9  -1  -5   56.89    5.00
  -9  -1  -5   51.19    4.10
  -9  -1  -5   52.49    4.40
   9   1   5   55.19    4.40
   9   1   5   55.79    4.30
   9   1   5   45.90    3.90
   9   1   5   60.29    4.60
   9   1   5   55.19    4.70
   9   1   5   47.00    4.10
 -10  -1  -5  109.19    7.50
 -10  -1  -5  113.89    7.20
 -10  -1  -5  108.49    7.00
  10   1   5  109.59    7.20
  10   1   5  103.89    7.20
  10   1   5  107.19    7.00
  10   1   5  103.79    6.70
 -11  -1  -5   25.50    2.80
 -11  -1  -5   24.60    2.30
 -11  -1  -5   27.00    2.30
  11   1   5   25.40    2.50
 -12  -1  -5    2.10    0.60
   9  -2  -5   15.20    1.80
   9  -2  -5   13.90    2.00
  -9   2   5   14.40    1.90
  -9   2   5   10.50    1.50
   8  -2  -5   26.50    2.70
   8  -2  -5   28.60    3.10
   8  -2  -5   24.50    2.40
  -8   2   5   27.00    2.80
  -8   2   5   25.20    2.50
   7  -2  -5   35.40    3.40
   7  -2  -5   39.40    3.90
   7  -2  -5   34.30    3.70
  -7   2   5   32.20    3.40
  -7   2   5   37.60    3.70
   6  -2  -5  142.49    9.30
   6  -2  -5  146.89    9.00
   6  -2  -5  137.79    9.40
   6  -2  -5  137.99    8.60
  -6   2   5  138.39    9.30
  -6   2   5  134.79   10.10
  -6   2   5  146.89    9.00
   5  -2  -5  129.39    8.20
   5  -2  -5  125.39    7.90
   5  -2  -5  126.79    8.50
   5  -2  -5  111.69    9.80
   5  -2  -5  127.09    8.30
   5  -2  -5  129.39    8.40
  -5   2   5  141.19    8.30
  -5   2   5  125.39   16.40
  -5   2   5  132.89    8.50
  -5   2   5  124.79    9.00
   4  -2  -5    1.60    1.50
   4  -2  -5    2.60    1.10
   4  -2  -5    1.70    0.80
   4  -2  -5    1.20    0.90
   4  -2  -5    2.40    0.90
  -4   2   5    2.00    1.20
  -4   2   5    0.80    1.10
  -4   2   5    1.00    4.30
  -4   2   5    1.90    1.80
  -4   2   5    1.00    1.50
   3  -2  -5   97.79    7.40
   3  -2  -5   91.39    6.20
   3  -2  -5   93.29    6.10
  -3   2   5   96.89    6.50
  -3   2   5   98.69    8.20
   2  -2  -5  221.08   13.20
   2  -2  -5  251.27   13.20
   2  -2  -5  208.18   14.20
  -2   2   5  204.98   13.40
   1  -2  -5  226.78   13.60
   1  -2  -5  203.98   12.60
  -1   2   5  213.78   12.80
  -1   2   5  183.48   33.40
  -1   2   5  117.69   33.80
  -1   2   5  228.18   13.50
  -1   2   5  232.68   14.00
   0  -2  -5  648.14   37.30
   0   2   5  628.84   47.30
   0   2   5  641.44   37.30
   0   2   5  664.03   36.60
   0   2   5  568.54   37.60
   0   2   5  667.43   37.50
   0   2   5  650.53   48.60
   0   2   5  681.33   36.90
  -1  -2  -5   73.39    5.30
   1   2   5   74.79    5.20
   1   2   5   79.39    4.40
   1   2   5   75.29    4.60
   1   2   5   70.09    5.30
  -2  -2  -5   11.50    1.80
   2   2   5   11.40    1.80
   2   2   5   12.30    1.90
  -4  -2  -5   15.00    1.30
  -4  -2  -5   15.20    1.40
  -4  -2  -5   17.20    1.90
   4   2   5   15.20    2.10
   4   2   5   21.30    2.90
  -5  -2  -5  143.89    8.90
  -5  -2  -5  165.68   10.30
   5   2   5  149.99    8.90
   5   2   5  154.88    8.80
   5   2   5  147.99    9.90
  -6  -2  -5  104.99    7.60
  -6  -2  -5   88.89    6.50
   6   2   5  102.09    6.60
   6   2   5  109.99    6.50
   6   2   5  104.09    6.20
   6   2   5  106.39    6.70
   6   2   5   96.39    6.60
   6   2   5   99.09    7.00
   6   2   5  105.79    7.50
  -7  -2  -5    5.90    1.40
   7   2   5    4.90    1.30
   7   2   5    6.20    1.10
   7   2   5    6.90    2.00
   7   2   5    5.00    1.30
   7   2   5    6.70    1.20
   7   2   5    5.50    2.30
   7   2   5    9.60    1.90
   7   2   5    7.00    1.30
   7   2   5   -4.00    5.60
  -8  -2  -5   38.20    3.40
  -8  -2  -5   36.60    5.80
   8   2   5   34.10    3.10
   8   2   5   41.80    3.80
   8   2   5   45.10    3.10
   8   2   5   37.10    4.00
   8   2   5   38.00    3.20
   8   2   5   35.00    3.10
  -9  -2  -5  238.18   14.50
  -9  -2  -5  218.68   14.20
  -9  -2  -5  222.98   14.00
   9   2   5  251.87   14.80
   9   2   5  259.67   14.50
   9   2   5  243.98   14.00
   9   2   5  203.68   13.80
   9   2   5  233.78   14.10
 -10  -2  -5    5.90    1.70
 -10  -2  -5    3.80    1.40
 -10  -2  -5    3.40    1.10
  10   2   5    3.70    1.50
  10   2   5    5.10    1.40
  10   2   5    2.20    1.90
  10   2   5    6.40    1.70
 -11  -2  -5   37.20    2.90
 -11  -2  -5   38.20    3.30
 -11  -2  -5   33.60    2.90
  11   2   5   36.50    3.10
  11   2   5   35.10    3.00
 -12  -2  -5   10.90    1.20
   9  -3  -5    0.80    1.00
   9  -3  -5    0.60    0.60
  -9   3   5    1.30    0.80
   8  -3  -5   12.90    2.00
   8  -3  -5    9.70    1.30
   8  -3  -5    7.10    1.30
  -8   3   5   17.00    2.30
  -8   3   5   10.40    1.30
   7  -3  -5   26.20    2.60
   7  -3  -5   27.70    3.00
   7  -3  -5   26.90    3.20
  -7   3   5   27.90    2.60
  -7   3   5   29.80    5.60
  -7   3   5   27.20    3.10
   6  -3  -5   50.29    4.00
   6  -3  -5   57.69    4.70
   6  -3  -5   49.70    3.60
   6  -3  -5   52.79    4.40
  -6   3   5   43.80    5.40
  -6   3   5   52.19    4.50
  -6   3   5   53.59    4.10
   5  -3  -5    3.50    1.60
   5  -3  -5    7.70    1.70
   5  -3  -5    6.00    1.20
   5  -3  -5    7.50    1.70
  -5   3   5    7.30    2.20
  -5   3   5    8.20    1.90
  -5   3   5    6.40    7.60
  -5   3   5    6.20    1.50
   4  -3  -5  100.89    6.80
   4  -3  -5  100.09    8.90
   4  -3  -5   86.89    9.60
   4  -3  -5   95.99    6.20
   4  -3  -5   96.79    6.80
   4  -3  -5   99.69    6.60
  -4   3   5  102.29   10.90
  -4   3   5   95.19    6.50
  -4   3   5   90.79    6.80
  -4   3   5  107.39    8.30
  -4   3   5   94.59    7.20
  -4   3   5   99.09    6.90
   3  -3  -5   10.90    1.40
   3  -3  -5    8.40    1.40
   3  -3  -5    9.80    1.50
   3  -3  -5    6.90    2.20
   3  -3  -5    9.40    1.60
  -3   3   5    7.50    4.00
  -3   3   5    8.00    2.40
  -3   3   5    8.40    1.70
  -3   3   5    9.00    1.90
   2  -3  -5   15.10    2.90
   2  -3  -5   11.50    2.00
   2  -3  -5   13.80    1.60
  -2   3   5   11.00    1.80
  -2   3   5   10.60    3.20
[truncated: 540,364 more chars]
