# Supplementary material for: N-(3,5-Di­chloro-4-hy­droxy­phen­yl)acetamide
Source: IUCrdata. 2026 Jan 29;11(Pt 1):x260075. doi: 10.1107/S2414314626000751 (PMC12874246; doi:10.1107/S2414314626000751)
Supplement: Supplementary file 2 [file x-11-x260075-Isup2.hkl]

data_I                                                                          
_shelx_title ' Uppu59_a.res in P-1'                                             
_shelx_refln_list_code          4                                               
_shelx_F_calc_maximum      276.95                                               
_exptl_crystal_F_000       672.00                                               
_reflns_d_resolution_high  0.7817                                               
                                                                                
loop_                                                                           
 _space_group_symop_operation_xyz                                               
 'x, y, z'                                                                      
 '-x, -y, -z'                                                                   
                                                                                
_cell_length_a     9.6844                                                       
_cell_length_b     9.8884                                                       
_cell_length_c    14.9763                                                       
_cell_angle_alpha  85.181                                                       
_cell_angle_beta   76.430                                                       
_cell_angle_gamma  74.769                                                       
                                                                                
_shelx_F_squared_multiplier     1.000                                           
                                                                                
loop_                                                                           
 _refln_index_h                                                                 
 _refln_index_k                                                                 
 _refln_index_l                                                                 
 _refln_F_squared_calc                                                          
 _refln_F_squared_meas                                                          
 _refln_F_squared_sigma                                                         
 _refln_observed_status                                                         
   1   0   0       2495.26       2670.95       144.84 o                         
   2   0   0        247.49        248.05        13.82 o                         
   3   0   0       6988.01       6384.56       137.96 o                         
   4   0   0       1886.98       1732.28       136.17 o                         
   5   0   0        260.10        227.69        16.17 o                         
   6   0   0       3049.56       3034.32        60.80 o                         
   7   0   0         29.85         24.67         3.98 o                         
   8   0   0        365.92        379.46        13.02 o                         
   9   0   0        535.08        558.87        16.94 o                         
  10   0   0        123.44         99.32         7.00 o                         
  11   0   0        128.15        135.78        10.17 o                         
 -11   1   0         98.19         79.56        11.76 o                         
 -10   1   0        446.35        503.03        25.85 o                         
  -9   1   0        447.34        479.09        15.75 o                         
  -8   1   0        371.92        372.35        11.68 o                         
  -7   1   0       1396.18       1429.38        36.17 o                         
  -6   1   0        282.07        262.04         9.69 o                         
  -5   1   0       2334.88       2364.85        73.46 o                         
  -4   1   0        367.18        365.96        11.79 o                         
  -3   1   0       1067.58       1086.94        51.06 o                         
  -2   1   0       4122.36       4216.42        91.90 o                         
  -1   1   0        138.40        147.71         8.53 o                         
   0   1   0        182.44        168.39         5.00 o                         
   1   1   0        833.84        791.76        20.90 o                         
   2   1   0        853.29        866.09        23.27 o                         
   3   1   0       3284.72       3285.37        85.19 o                         
   4   1   0        632.17        585.22        18.89 o                         
   5   1   0       1059.14       1017.37        44.77 o                         
   6   1   0       2737.93       2502.96        57.27 o                         
   7   1   0         30.20         31.51         3.59 o                         
   8   1   0       1928.56       1995.57        41.40 o                         
   9   1   0       4806.18       4855.32       143.57 o                         
  10   1   0         11.82         16.22         4.47 o                         
  11   1   0          5.51          6.51         4.52 o                         
 -10   2   0        473.41        500.90        28.04 o                         
  -9   2   0        186.27        194.78        10.58 o                         
  -8   2   0        258.18        282.78        13.88 o                         
  -7   2   0       1102.15       1109.12        26.87 o                         
  -6   2   0         59.83         53.94         4.99 o                         
  -5   2   0       3574.29       3316.50        84.74 o                         
  -4   2   0       7883.91       7758.51       158.45 o                         
  -3   2   0       1026.83       1086.48        38.29 o                         
  -2   2   0       3028.65       3077.31        66.71 o                         
  -1   2   0       5518.57       5215.49       127.38 o                         
   0   2   0       6317.36       5959.49       178.84 o                         
   1   2   0        348.01        389.78        10.44 o                         
   2   2   0       8568.15       8374.02       279.86 o                         
   3   2   0       1663.15       1557.58        37.12 o                         
   4   2   0       7851.03       7758.39       220.66 o                         
   5   2   0        539.86        623.23        22.57 o                         
   6   2   0        761.85        798.65        25.80 o                         
   7   2   0        882.53        847.33        19.91 o                         
   8   2   0          0.69          1.09         3.25 o                         
   9   2   0        566.19        585.11        17.86 o                         
  10   2   0         58.09         56.77         4.95 o                         
  11   2   0        509.95        521.94        19.99 o                         
 -10   3   0        204.24        180.88        16.28 o                         
  -9   3   0       1528.91       1562.33        55.69 o                         
  -8   3   0         13.33         11.48         3.94 o                         
  -7   3   0        260.35        256.97        10.21 o                         
  -6   3   0       2867.45       2489.44       113.21 o                         
  -5   3   0        630.64        562.57        16.23 o                         
  -4   3   0         34.57         42.45         6.01 o                         
  -3   3   0         84.20         91.26         5.66 o                         
  -2   3   0       6142.51       6095.81       128.90 o                         
  -1   3   0       1582.07       1527.59        41.10 o                         
   0   3   0       2485.13       2478.78        53.41 o                         
   1   3   0         20.81         22.83         2.94 o                         
   2   3   0       1344.41       1356.25        35.63 o                         
   3   3   0       2305.19       2280.82        58.48 o                         
   4   3   0       3866.73       3649.22       100.67 o                         
   5   3   0       8459.50       8858.31       253.82 o                         
   6   3   0          0.51         -0.73         3.24 o                         
   7   3   0        345.50        332.96        15.49 o                         
   8   3   0         68.51         79.17         5.90 o                         
   9   3   0         73.64         68.21         5.58 o                         
  10   3   0        669.38        701.23        17.54 o                         
  11   3   0        143.21        163.57         9.15 o                         
  12   3   0        322.09        389.80        28.04 o                         
 -10   4   0        630.03        340.06        22.61 o                         
  -9   4   0        213.22        218.53        12.05 o                         
  -8   4   0        572.66        615.19        26.50 o                         
  -7   4   0        431.83        464.39        33.91 o                         
  -6   4   0       2039.19       1884.79        67.05 o                         
  -5   4   0         32.82         28.83         3.98 o                         
  -4   4   0        160.69        165.19        11.19 o                         
  -3   4   0       8036.83       8098.14       156.88 o                         
  -2   4   0        271.47        237.09         8.99 o                         
  -1   4   0       6032.72       6378.92       135.27 o                         
   1   4   0        124.45        156.86        30.93 o                         
   2   4   0       6804.31       7142.47       212.89 o                         
   3   4   0       3815.68       3662.13        90.59 o                         
   4   4   0        514.28        528.44        22.68 o                         
   5   4   0       1137.61       1096.59        48.90 o                         
   6   4   0       1521.33       1603.47        35.08 o                         
   7   4   0         20.14         13.14         3.59 o                         
   8   4   0         84.01         85.60         5.64 o                         
   9   4   0        114.36        123.93         9.44 o                         
  10   4   0         83.20         79.43         5.20 o                         
  11   4   0         31.08         22.91         3.91 o                         
  -9   5   0       1628.97       1567.28       135.66 o                         
  -8   5   0        350.63        398.50        18.38 o                         
  -7   5   0         96.35        102.58         8.09 o                         
  -6   5   0        810.14        774.20        23.37 o                         
  -5   5   0        896.74        874.43        24.37 o                         
  -4   5   0         20.53         22.49         6.10 o                         
  -3   5   0          4.69         11.61         3.06 o                         
  -2   5   0       2418.39       2618.55        74.64 o                         
  -1   5   0         14.48         29.33        12.16 o                         
   0   5   0       3022.77       3102.57       107.95 o                         
   1   5   0       6477.91       7199.34       208.44 o                         
   2   5   0        789.87        868.84        34.96 o                         
   3   5   0       1209.75       1218.07        45.45 o                         
   4   5   0        599.77        652.71        27.48 o                         
   5   5   0        283.14        299.76        13.52 o                         
   6   5   0        764.24        672.70        16.75 o                         
   7   5   0          1.20          2.27         3.89 o                         
   8   5   0       1870.99       1793.43        53.57 o                         
   9   5   0        644.95        637.40        16.13 o                         
  10   5   0         17.72         14.98         3.40 o                         
  11   5   0        266.54        306.24        13.97 o                         
  -8   6   0         89.73         93.83         8.02 o                         
  -7   6   0         54.88         58.53         6.33 o                         
  -6   6   0         26.69         29.98         6.18 o                         
  -5   6   0       1677.70       1476.81        53.90 o                         
  -4   6   0       2487.69       2514.31        68.21 o                         
  -3   6   0        345.79        372.12        12.74 o                         
  -2   6   0       1612.30       1517.45        35.42 o                         
  -1   6   0       1264.45       1189.40        39.54 o                         
   0   6   0        121.12        139.98         9.83 o                         
   1   6   0       1345.02       1433.24        47.95 o                         
   2   6   0       1678.05       1781.82        57.76 o                         
   3   6   0         19.23         20.59         4.81 o                         
   4   6   0       1358.62       1363.63        32.76 o                         
   5   6   0         24.18         17.75         2.92 o                         
   6   6   0       2283.15       2169.68        44.02 o                         
   7   6   0         58.35         65.39         4.81 o                         
   8   6   0        364.10        328.26        13.16 o                         
   9   6   0        306.91        275.65        10.75 o                         
  10   6   0        168.06        156.66        10.11 o                         
  11   6   0         21.45         19.84         4.22 o                         
  -7   7   0         20.95         21.62         6.78 o                         
  -6   7   0        335.16        335.54        26.23 o                         
  -5   7   0        595.90        584.28        25.98 o                         
  -4   7   0        132.59        117.13        11.35 o                         
  -3   7   0         72.11         71.68         6.23 o                         
  -2   7   0        378.55        355.71        12.65 o                         
  -1   7   0        248.75        242.44        10.17 o                         
   0   7   0        430.35        409.67        12.23 o                         
   1   7   0        210.65        224.64         9.91 o                         
   2   7   0       4017.04       4033.78        96.86 o                         
   3   7   0       1465.96       1469.89        29.95 o                         
   4   7   0       7039.24       6871.62       139.13 o                         
   5   7   0       3049.53       3002.75        63.60 o                         
   6   7   0          3.13          2.19         3.03 o                         
   7   7   0       1001.23        936.75        22.84 o                         
   8   7   0        220.48        208.32         9.32 o                         
   9   7   0         16.29         23.54         3.64 o                         
  10   7   0         64.36         58.86         5.87 o                         
  11   7   0        113.03         96.91         7.07 o                         
  -6   8   0        167.76        166.11        15.38 o                         
  -5   8   0         16.41         16.76         5.61 o                         
  -4   8   0         47.53         25.93         6.11 o                         
  -3   8   0         46.52         32.65         7.96 o                         
  -2   8   0          1.64          5.62         3.95 o                         
  -1   8   0        927.68        921.63        25.84 o                         
   0   8   0        403.27        433.81        15.91 o                         
   1   8   0         69.75         77.28         6.19 o                         
   2   8   0       2434.47       2373.61        64.96 o                         
   3   8   0        151.67        159.57         8.08 o                         
   4   8   0        170.94        182.56         7.55 o                         
   5   8   0        354.16        349.64        10.69 o                         
   6   8   0        890.79        889.61        25.11 o                         
   7   8   0        511.87        534.77        17.06 o                         
   8   8   0        293.88        283.50        10.45 o                         
   9   8   0          5.49         -2.57         2.57 o                         
  10   8   0        291.78        277.99        16.73 o                         
  -5   9   0        130.58        138.14         8.52 o                         
  -4   9   0        317.68        288.17        33.92 o                         
  -3   9   0          9.75         -5.07         5.07 o                         
  -2   9   0         69.84         50.38         9.14 o                         
  -1   9   0         55.68         72.05         9.83 o                         
   0   9   0        105.44        124.08         8.32 o                         
   1   9   0        296.69        309.51        13.38 o                         
   2   9   0       1825.93       1852.84        46.73 o                         
   3   9   0        151.22        160.52         7.97 o                         
   4   9   0         27.57         31.41         3.96 o                         
   5   9   0        690.57        686.24        25.37 o                         
   6   9   0         83.48         87.60         5.39 o                         
   7   9   0        365.88        375.01        13.85 o                         
   8   9   0        313.27        296.41        10.01 o                         
   9   9   0        132.66        134.95         7.15 o                         
  10   9   0        471.74        475.35        30.25 o                         
  -4  10   0        198.97        186.91        10.54 o                         
  -3  10   0        303.68        223.39        14.07 o                         
  -2  10   0        884.47        960.88        53.81 o                         
  -1  10   0         34.72         54.44         8.70 o                         
   0  10   0        240.65        243.04        11.68 o                         
   1  10   0        365.93        341.99        12.89 o                         
   2  10   0        260.83        277.24        12.62 o                         
   3  10   0        767.70        741.88        22.38 o                         
   4  10   0        560.00        586.11        18.29 o                         
   5  10   0        128.26        127.90         7.38 o                         
   6  10   0        501.46        521.60        16.95 o                         
   7  10   0        620.11        638.02        21.38 o                         
   8  10   0          4.55          0.35         3.57 o                         
   9  10   0         28.78         25.31         3.66 o                         
  -2  11   0         36.77         33.02         5.65 o                         
  -1  11   0        375.78        403.06        17.31 o                         
   0  11   0        113.76        117.27         6.79 o                         
   1  11   0         13.20         28.41         4.63 o                         
   2  11   0        961.47       1145.11        57.57 o                         
   3  11   0          6.95          9.35         3.73 o                         
   4  11   0        371.49        407.67        17.22 o                         
   5  11   0       1919.68       1970.57        59.26 o                         
   6  11   0        581.07        586.65        22.80 o                         
   7  11   0        205.45        193.45        10.87 o                         
   8  11   0        207.70        209.82        18.09 o                         
   0  12   0         30.27         30.75         6.33 o                         
   1  12   0        128.33        159.86        16.28 o                         
   2  12   0        994.51        983.90       124.36 o                         
   3  12   0         11.60          8.47         8.14 o                         
   4  12   0        110.67         89.35         7.23 o                         
   5  12   0        491.56        492.24        34.38 o                         
   6  12   0        286.50        317.45        21.71 o                         
  -5 -12   1          2.63         -0.60         3.68 o                         
  -4 -12   1          4.65         -3.84         3.84 o                         
  -3 -12   1        348.49        310.64        52.46 o                         
  -2 -12   1        210.95        239.78        36.63 o                         
  -1 -12   1         65.47         55.08         5.00 o                         
   0 -12   1         11.39          3.62         4.52 o                         
  -7 -11   1       2010.91       1993.01        66.31 o                         
  -6 -11   1         17.72         11.48         4.26 o                         
  -5 -11   1        184.18        194.72         8.91 o                         
  -4 -11   1        423.75        440.55        18.17 o                         
  -2 -11   1         88.74         89.10        13.53 o                         
  -1 -11   1       2019.48       2307.21        72.79 o                         
   0 -11   1         18.55         20.15         4.91 o                         
   1 -11   1        919.60        952.09        34.11 o                         
   2 -11   1        326.25        236.96        18.99 o                         
   3 -11   1        193.02        187.21        14.47 o                         
  -9 -10   1        475.82        491.81        23.66 o                         
  -8 -10   1          5.67          6.66         3.58 o                         
  -7 -10   1       1794.47       1698.65        50.14 o                         
  -6 -10   1        257.50        268.32        10.65 o                         
  -5 -10   1         33.01         27.33         4.77 o                         
  -4 -10   1        138.57        152.92        11.24 o                         
  -3 -10   1        181.21        198.24         9.12 o                         
  -2 -10   1         10.88          4.91         3.58 o                         
  -1 -10   1        680.43        709.73        24.07 o                         
   0 -10   1        478.16        528.90        30.42 o                         
   1 -10   1          8.52          6.22         5.09 o                         
   2 -10   1        698.53        689.22        30.03 o                         
   3 -10   1        367.47        307.20        17.27 o                         
   4 -10   1         50.95         41.28         5.12 o                         
 -10  -9   1         63.58         54.26        10.85 o                         
  -9  -9   1          7.19          9.32         4.11 o                         
  -8  -9   1         17.35         15.50         5.32 o                         
  -7  -9   1         49.40         47.34         5.93 o                         
  -6  -9   1        160.34        140.52        13.69 o                         
  -5  -9   1        322.94        314.15        14.25 o                         
  -4  -9   1        100.78         98.04         7.81 o                         
  -3  -9   1       1140.97       1204.73        34.84 o                         
  -2  -9   1        415.79        434.90        15.61 o                         
  -1  -9   1        356.87        364.11        14.21 o                         
   0  -9   1       1464.50       1471.51        48.38 o                         
   1  -9   1        156.84        160.60         9.32 o                         
   2  -9   1         16.72          9.22         4.24 o                         
   3  -9   1        300.57        350.06        18.66 o                         
   4  -9   1        361.45        302.95        18.51 o                         
   5  -9   1         50.05         44.01         4.91 o                         
 -10  -8   1        209.72        232.61        13.90 o                         
  -9  -8   1        161.19        180.35         8.65 o                         
  -8  -8   1          0.82          2.04         3.88 o                         
  -7  -8   1       1853.67       1854.17        50.67 o                         
  -6  -8   1         57.39         52.21         5.19 o                         
  -5  -8   1        525.45        507.78        14.63 o                         
  -4  -8   1       4182.98       4152.09        98.57 o                         
  -3  -8   1        510.43        534.68        16.19 o                         
  -2  -8   1       1911.15       1937.69        47.03 o                         
  -1  -8   1          7.49         12.20         3.39 o                         
   0  -8   1        238.06        234.93         9.62 o                         
   1  -8   1        451.25        415.19        13.11 o                         
   2  -8   1          0.90         -0.42         3.37 o                         
   3  -8   1        800.44        744.07        34.59 o                         
   4  -8   1       1799.12       1748.91        54.76 o                         
   5  -8   1        106.07         73.86         9.04 o                         
   6  -8   1        770.47        914.28        66.47 o                         
   7  -8   1        170.42        144.71        15.38 o                         
 -11  -7   1          1.45          7.24         6.33 o                         
 -10  -7   1         73.82         66.21         6.56 o                         
  -9  -7   1         11.45         11.88         3.59 o                         
  -8  -7   1         10.20          4.78         3.66 o                         
  -7  -7   1        288.66        289.59        21.11 o                         
  -6  -7   1          0.76          5.95         3.59 o                         
  -5  -7   1        170.66        173.74         7.87 o                         
  -4  -7   1        829.39        824.86        19.01 o                         
  -3  -7   1       1814.88       1793.42        38.08 o                         
  -2  -7   1          1.22          2.52         3.17 o                         
  -1  -7   1       1971.94       1866.62        46.45 o                         
   0  -7   1        139.82        144.66         8.13 o                         
   1  -7   1        793.61        770.17        20.25 o                         
   2  -7   1          3.16          5.61         4.28 o                         
   3  -7   1         61.64         64.69         6.33 o                         
   4  -7   1          2.47          2.64         4.56 o                         
   5  -7   1       1436.97       1303.75        80.21 o                         
   6  -7   1         14.21          8.14         9.95 o                         
   7  -7   1        121.35         67.83         9.95 o                         
   8  -7   1          2.86         -0.90         3.62 o                         
 -11  -6   1        195.75        186.24         8.85 o                         
 -10  -6   1        816.46        835.04        26.53 o                         
  -9  -6   1         36.95         50.95         5.22 o                         
  -8  -6   1        273.88        267.11        13.06 o                         
  -7  -6   1        238.72        229.99        11.62 o                         
  -6  -6   1        423.72        409.69        15.04 o                         
  -5  -6   1         34.32         25.35         3.61 o                         
  -4  -6   1          4.69          6.63         3.74 o                         
  -3  -6   1        545.42        485.54        14.57 o                         
  -2  -6   1        278.56        278.54        11.43 o                         
  -1  -6   1       1777.03       1918.94        54.66 o                         
   0  -6   1       1620.92       1487.09        35.52 o                         
   1  -6   1        306.51        248.15        11.94 o                         
   2  -6   1       1596.79       1445.23        31.40 o                         
   3  -6   1        335.46        368.26        13.67 o                         
   4  -6   1        566.49        607.25        20.03 o                         
   5  -6   1         19.74         10.34         5.87 o                         
   6  -6   1         11.97          6.52         5.30 o                         
   7  -6   1        135.45        136.80        16.97 o                         
   8  -6   1        110.38        122.87         9.90 o                         
 -11  -5   1        192.68        179.07        17.18 o                         
 -10  -5   1          3.09          4.60         4.11 o                         
  -9  -5   1          0.90          2.17         3.54 o                         
  -8  -5   1          0.18          3.78         4.33 o                         
  -7  -5   1       1107.46       1035.63        42.36 o                         
  -6  -5   1        726.71        720.45        17.21 o                         
  -5  -5   1        188.31        198.97         8.03 o                         
  -4  -5   1        100.63         98.37         9.77 o                         
  -3  -5   1       2832.94       2812.88        86.88 o                         
  -2  -5   1        397.59        430.57        20.62 o                         
  -1  -5   1        182.56        185.47         8.33 o                         
   0  -5   1        531.66        613.53        18.61 o                         
   1  -5   1       1959.85       1994.84        54.58 o                         
   2  -5   1       2185.80       2256.69        51.13 o                         
   3  -5   1        192.83        186.67         7.54 o                         
   4  -5   1          8.03         11.55         3.15 o                         
   5  -5   1        263.57        255.36        17.11 o                         
   6  -5   1         14.90          9.41         4.67 o                         
   7  -5   1         19.84         18.14         4.35 o                         
   8  -5   1       1222.76       1258.95        59.67 o                         
   9  -5   1        748.35        681.84        41.60 o                         
 -11  -4   1        304.29        317.92        13.72 o                         
 -10  -4   1         66.65         61.09         5.66 o                         
  -9  -4   1        632.67        658.97        17.97 o                         
  -8  -4   1         78.46         74.39         5.46 o                         
  -7  -4   1          1.28          1.17         4.19 o                         
  -6  -4   1        363.41        365.71        12.09 o                         
  -5  -4   1        542.02        611.85        49.96 o                         
  -4  -4   1         67.25         84.99         9.40 o                         
  -3  -4   1        194.29        178.80        12.74 o                         
  -2  -4   1       2095.75       2060.05        91.61 o                         
  -1  -4   1        120.25         95.99        17.33 o                         
   0  -4   1       1298.33       1498.01        35.67 o                         
   1  -4   1       2041.44       2165.14        55.11 o                         
   2  -4   1         33.81         37.94         4.42 o                         
   3  -4   1       1233.88       1343.93        30.32 o                         
   4  -4   1       1941.45       1867.80        40.16 o                         
   5  -4   1        556.07        551.99        14.62 o                         
   6  -4   1        555.88        537.05        24.75 o                         
   7  -4   1        221.63        241.49        17.71 o                         
   8  -4   1         83.83         76.85         6.34 o                         
   9  -4   1        504.75        515.14        21.55 o                         
  10  -4   1         86.32         89.37         6.30 o                         
 -11  -3   1        444.99        443.90        17.19 o                         
 -10  -3   1        471.12        473.83        15.56 o                         
  -9  -3   1          4.32         -0.51         3.76 o                         
  -8  -3   1          0.71          1.71         3.70 o                         
  -7  -3   1       1392.80       1434.36        34.45 o                         
  -6  -3   1       1116.80       1086.26        26.52 o                         
  -5  -3   1          1.93          1.07         4.27 o                         
  -4  -3   1         19.63        763.24      1162.08 o                         
  -3  -3   1       3143.45       3117.97       172.75 o                         
  -2  -3   1        142.08        148.73         8.42 o                         
  -1  -3   1         47.34         52.22        23.27 o                         
   0  -3   1         28.35         30.35        10.70 o                         
   1  -3   1        661.53        640.04        18.50 o                         
   2  -3   1        302.07        328.00         9.67 o                         
   3  -3   1          8.59         13.68         3.05 o                         
   4  -3   1       1593.28       1499.42        40.34 o                         
   5  -3   1        896.33        903.50        19.47 o                         
   6  -3   1         19.01         18.94         5.07 o                         
   7  -3   1       1430.57       1442.07        33.46 o                         
   8  -3   1         46.64         48.82         6.17 o                         
   9  -3   1        171.38        166.55        10.53 o                         
  10  -3   1         66.34         61.82         6.69 o                         
 -11  -2   1         19.48         22.78         5.00 o                         
 -10  -2   1        157.30        145.96        10.31 o                         
  -9  -2   1         48.96         49.53         5.45 o                         
  -8  -2   1        260.41        270.65         8.77 o                         
  -7  -2   1          0.40          0.04         3.77 o                         
  -6  -2   1         13.35         14.24         4.42 o                         
  -5  -2   1       3733.75       3759.19       128.03 o                         
  -4  -2   1       1994.89       1920.11       104.28 o                         
  -3  -2   1        767.01        832.69        80.26 o                         
  -2  -2   1        998.92        917.99        26.08 o                         
  -1  -2   1       4436.77       4155.91       103.18 o                         
   0  -2   1       4095.56       3723.64       108.41 o                         
   1  -2   1       2693.95       2604.57        52.10 o                         
   2  -2   1      13155.04      13303.15       358.14 o                         
   3  -2   1        869.56        840.77        22.25 o                         
   4  -2   1          4.85          3.70         3.36 o                         
   5  -2   1        129.37         98.63        11.06 o                         
   6  -2   1         94.39         85.10         6.00 o                         
   7  -2   1         14.74         15.40         4.41 o                         
   8  -2   1       1067.89       1110.56        29.09 o                         
   9  -2   1        331.86        345.25        13.45 o                         
  10  -2   1         16.03         15.43         6.78 o                         
  11  -2   1         48.32         38.89         6.33 o                         
 -11  -1   1         12.08          8.32         4.76 o                         
 -10  -1   1          1.58          5.77         4.04 o                         
  -9  -1   1        299.48        310.91        12.10 o                         
  -8  -1   1        389.72        384.81        11.53 o                         
  -7  -1   1        845.27        827.77        17.34 o                         
  -6  -1   1        186.74        188.93        10.29 o                         
  -5  -1   1        757.59        712.01        26.21 o                         
  -4  -1   1         99.50        105.16        51.30 o                         
  -3  -1   1        216.87        224.48        16.68 o                         
  -2  -1   1       1308.80       1352.34        33.95 o                         
  -1  -1   1         18.33         23.27         4.13 o                         
   0  -1   1      13538.92      13334.05       448.50 o                         
   1  -1   1         44.32         46.18         4.91 o                         
   2  -1   1          0.74          0.59         7.43 o                         
   3  -1   1       3402.47       3151.86       133.83 o                         
   4  -1   1        511.68        516.59        30.44 o                         
   5  -1   1        750.63        710.31        23.87 o                         
   6  -1   1        738.88        626.21        16.30 o                         
   7  -1   1        484.09        494.79        14.54 o                         
   8  -1   1        733.51        786.41        21.86 o                         
   9  -1   1        728.56        716.62        21.57 o                         
  10  -1   1          1.70         -0.51         5.00 o                         
  11  -1   1        822.65        775.90        47.03 o                         
 -11   0   1          6.70          3.62         6.33 o                         
 -10   0   1         64.30         57.88         8.09 o                         
  -9   0   1        260.46        241.61        13.60 o                         
  -8   0   1       1365.42       1399.85        30.03 o                         
  -7   0   1         29.18         28.27         4.00 o                         
  -6   0   1        234.18        236.13         7.53 o                         
  -5   0   1        822.60        868.62        30.53 o                         
  -4   0   1        308.22        281.52        12.25 o                         
  -3   0   1        101.79         88.91         6.28 o                         
  -2   0   1       3796.28       3607.06       142.48 o                         
  -1   0   1       1727.46       1742.15        39.77 o                         
   0   0   1        107.08        105.36        23.89 o                         
   1   0   1         16.86         22.00         1.28 o                         
   2   0   1          2.43          4.10         4.04 o                         
   3   0   1       3844.01       4081.21        91.24 o                         
   4   0   1       3779.57       3869.01       105.03 o                         
   5   0   1        480.36        472.93        23.61 o                         
   6   0   1       2504.40       2492.04        47.77 o                         
   7   0   1         60.52         49.15         4.47 o                         
   8   0   1         17.20         10.47         4.37 o                         
   9   0   1        410.25        427.69        21.14 o                         
  10   0   1         44.33         45.84         5.35 o                         
  11   0   1          0.41          4.97         3.68 o                         
 -11   1   1         13.07          9.04         3.20 o                         
 -10   1   1        428.04        453.13        28.34 o                         
  -9   1   1          1.20         -3.91         3.91 o                         
  -8   1   1       1651.90       1655.65        37.51 o                         
  -7   1   1          8.57         11.95         4.08 o                         
  -6   1   1        145.48        142.16         6.50 o                         
  -5   1   1          1.16          1.42         3.60 o                         
  -4   1   1       1413.15       1190.13        34.79 o                         
  -3   1   1        867.29        853.17        34.84 o                         
  -2   1   1       2279.96       2492.80        63.23 o                         
  -1   1   1       1286.40       1402.79        36.83 o                         
   0   1   1        106.26        108.72         5.60 o                         
   1   1   1       6090.17       5814.78       169.39 o                         
   2   1   1       1239.56       1218.37        53.21 o                         
   3   1   1       4249.72       4165.00       124.36 o                         
   4   1   1       4424.28       4051.63       124.18 o                         
   5   1   1       1506.77       1431.26        46.33 o                         
   6   1   1        213.29        200.54         8.24 o                         
   7   1   1       2744.15       2701.47        47.52 o                         
   8   1   1        350.01        378.37        11.18 o                         
   9   1   1        201.61        190.28        10.31 o                         
  10   1   1        770.42        773.23        20.55 o                         
  11   1   1         55.80         49.82         5.28 o                         
 -10   2   1        269.43        268.76        15.35 o                         
  -9   2   1        127.02        115.23         9.08 o                         
  -8   2   1         10.73         12.84         5.86 o                         
  -7   2   1          7.96          2.53         3.84 o                         
  -6   2   1        425.41        387.54        11.98 o                         
  -5   2   1          0.82          1.06         3.13 o                         
  -4   2   1       1341.47       1196.50        28.64 o                         
  -3   2   1        749.68        737.31        20.06 o                         
  -2   2   1        890.87        813.12        22.20 o                         
  -1   2   1       1567.21       1545.93        54.31 o                         
   0   2   1        411.60        391.73        15.77 o                         
   1   2   1        343.42        300.77        13.78 o                         
   2   2   1       7222.65       6443.63       193.88 o                         
   3   2   1        102.48        120.14        31.58 o                         
   4   2   1        699.26        787.48        55.38 o                         
   5   2   1       2093.03       2226.45        77.52 o                         
   6   2   1        202.93        198.66         8.66 o                         
   7   2   1          2.02          2.80         2.95 o                         
   8   2   1        365.13        399.12        12.40 o                         
   9   2   1        876.02        918.27        20.50 o                         
  10   2   1         29.52         27.40         4.16 o                         
  11   2   1          9.24         13.88         4.26 o                         
  12   2   1         79.39         58.79         9.04 o                         
 -10   3   1         68.23         59.29         5.76 o                         
  -9   3   1        205.88        220.13        33.01 o                         
  -8   3   1         99.22         88.79         5.95 o                         
  -7   3   1         60.09         54.72         5.62 o                         
  -6   3   1        895.46        894.91        23.35 o                         
  -5   3   1        130.07        113.05         9.46 o                         
  -4   3   1        611.26        596.32        17.38 o                         
  -3   3   1        246.07        233.22         9.54 o                         
  -2   3   1       1689.24       1679.53        39.88 o                         
  -1   3   1        395.38        392.41        11.27 o                         
   0   3   1       1404.46       1411.48        34.49 o                         
   1   3   1          3.98         85.92        80.49 o                         
   2   3   1         16.54        102.72        62.88 o                         
   3   3   1      10210.27       9662.18       263.89 o                         
   4   3   1       3002.67       2936.77       125.48 o                         
   5   3   1        427.69        481.41        18.76 o                         
   6   3   1       2107.63       2253.51        51.82 o                         
   7   3   1       1259.88       1170.00        24.42 o                         
   8   3   1       3066.77       2966.46        51.80 o                         
   9   3   1       1642.58       1677.56        33.78 o                         
  10   3   1         43.11         33.52         4.11 o                         
  11   3   1       2908.13       3074.43       101.98 o                         
  12   3   1         49.88         34.37         9.95 o                         
  -9   4   1        143.17        143.18         9.15 o                         
  -8   4   1          2.43          1.77         4.43 o                         
  -7   4   1         28.14         24.76         4.96 o                         
  -6   4   1       1542.91       1532.12        40.75 o                         
  -5   4   1          9.69         10.56         3.71 o                         
  -4   4   1          5.80          9.03         4.12 o                         
  -3   4   1        187.13        180.69        10.38 o                         
  -2   4   1       5593.61       5555.59       123.01 o                         
  -1   4   1        246.98        275.60        10.33 o                         
   0   4   1        201.03        213.73         7.66 o                         
   1   4   1       6607.97       6774.83       203.63 o                         
   2   4   1        617.78        521.59        25.31 o                         
   3   4   1       4205.36       4507.88       136.55 o                         
   4   4   1        686.74        754.09        28.51 o                         
   5   4   1        557.19        640.72        26.91 o                         
   6   4   1        485.77        506.18        15.53 o                         
   7   4   1        830.84        795.54        18.63 o                         
   8   4   1         23.81         24.99         4.14 o                         
   9   4   1        320.66        341.34        13.26 o                         
  10   4   1         25.40         22.75         4.12 o                         
  11   4   1        354.14        355.69        16.14 o                         
  12   4   1          5.55         15.38         9.04 o                         
  -9   5   1        124.13        123.90        11.76 o                         
  -8   5   1        430.06        448.66        19.22 o                         
  -7   5   1         47.46         42.38         5.95 o                         
  -6   5   1         42.44         37.44         6.42 o                         
  -5   5   1         17.52         15.78         5.09 o                         
  -4   5   1       1209.53       1193.92        25.40 o                         
  -3   5   1        248.38        293.70        10.98 o                         
  -2   5   1         98.89         88.31         7.13 o                         
  -1   5   1         15.11         27.40         5.02 o                         
   0   5   1       2783.49       3065.94       105.68 o                         
   1   5   1        414.35        514.50        30.78 o                         
   2   5   1        524.73        556.23        24.94 o                         
   3   5   1        526.31        436.09        25.29 o                         
   4   5   1       6709.88       6916.35       229.51 o                         
   5   5   1        284.94        287.63        11.98 o                         
   6   5   1        207.10        194.52        11.02 o                         
   7   5   1       4686.63       4480.00        99.63 o                         
   8   5   1        132.33        122.24         6.50 o                         
   9   5   1         20.78         16.98         3.46 o                         
  10   5   1        801.77        813.66        20.69 o                         
  11   5   1          1.63          1.69         3.98 o                         
  -8   6   1        318.57        356.34        27.13 o                         
  -7   6   1        409.22        408.82        15.74 o                         
  -6   6   1        360.48        393.19        17.42 o                         
  -5   6   1        918.77        883.38        53.53 o                         
  -4   6   1          2.19          4.45         4.12 o                         
  -3   6   1       1445.88       1425.45        36.88 o                         
  -2   6   1       3422.25       3301.25        66.12 o                         
  -1   6   1        159.25        197.49        11.82 o                         
   0   6   1        261.57        304.48        12.56 o                         
   1   6   1        306.36        302.92        15.73 o                         
   2   6   1       1248.86       1269.96        43.29 o                         
   3   6   1       1245.70       1262.50        43.11 o                         
   4   6   1         37.84         53.94         4.23 o                         
   5   6   1        104.36         82.69         8.55 o                         
   6   6   1        112.75        100.17         5.07 o                         
   7   6   1       1084.04       1068.56        25.02 o                         
   8   6   1         15.77          6.94         3.38 o                         
   9   6   1        789.53        783.90        17.64 o                         
  10   6   1         20.13         16.32         3.54 o                         
  11   6   1        130.47        145.06         9.28 o                         
  -7   7   1        110.70         74.16        12.66 o                         
  -6   7   1         18.93         16.02         7.19 o                         
  -5   7   1        758.88        763.32        30.29 o                         
  -4   7   1        142.80        127.19        11.07 o                         
  -3   7   1        208.20        181.40        13.63 o                         
  -2   7   1        397.66        423.38        15.52 o                         
  -1   7   1          1.41          5.45         3.50 o                         
   0   7   1        487.68        508.78        15.39 o                         
   1   7   1       1316.80       1254.27        29.82 o                         
   2   7   1        303.51        292.93        10.38 o                         
   3   7   1       1572.02       1535.07        32.88 o                         
   4   7   1        354.86        356.25         9.46 o                         
   5   7   1       3221.99       3140.72        62.11 o                         
   6   7   1       1046.71       1029.20        29.70 o                         
   7   7   1        280.46        260.69         8.93 o                         
   8   7   1       1157.17       1079.45        26.39 o                         
   9   7   1         68.95         65.14         5.81 o                         
  10   7   1        932.42        940.46        27.15 o                         
  11   7   1        613.91        642.96        33.47 o                         
  -6   8   1       1291.79       1243.17        43.86 o                         
  -5   8   1          4.26          6.33         9.95 o                         
  -4   8   1        334.07        314.23        23.06 o                         
  -3   8   1       1188.00       1118.38        32.93 o                         
  -2   8   1       2913.81       2933.11        80.56 o                         
  -1   8   1          2.08          6.75         3.84 o                         
   0   8   1        255.47        276.41        12.21 o                         
   1   8   1       3097.17       3044.06        86.00 o                         
   2   8   1       3001.05       2911.80        66.46 o                         
   3   8   1        580.97        578.96        17.28 o                         
   4   8   1       1651.11       1589.66        35.39 o                         
   5   8   1        266.45        268.11         9.21 o                         
   6   8   1        103.49         95.50         6.72 o                         
   7   8   1        207.72        200.60         7.88 o                         
   8   8   1         17.76         12.60         3.85 o                         
   9   8   1        892.22        928.69        27.20 o                         
  10   8   1         17.05         13.64         3.64 o                         
  11   8   1         46.70         46.45         5.41 o                         
  -5   9   1        125.05        121.52         9.59 o                         
  -4   9   1        446.61        453.11        47.44 o                         
  -3   9   1        111.45        102.39         8.78 o                         
  -2   9   1         57.45         40.69        10.06 o                         
  -1   9   1        197.65        200.39        10.79 o                         
   0   9   1        251.55        205.39        10.27 o                         
   1   9   1       1200.24       1150.96        38.19 o                         
   2   9   1         24.26         19.94         4.18 o                         
   3   9   1        225.30        220.94         8.02 o                         
   4   9   1        248.80        243.91        10.83 o                         
   5   9   1        485.88        525.97        18.75 o                         
   6   9   1        162.75        165.97         6.94 o                         
   7   9   1       1756.89       1787.26        43.89 o                         
   8   9   1          2.58         -2.27         3.27 o                         
   9   9   1        703.40        731.20        19.73 o                         
  10   9   1         66.77         46.30         8.59 o                         
  -4  10   1        301.95        285.55        14.07 o                         
  -3  10   1        637.82        614.91        41.60 o                         
  -2  10   1        982.09       1066.21        64.21 o                         
  -1  10   1          1.83          1.95         3.92 o                         
   0  10   1         18.44         20.82         8.96 o                         
   1  10   1        505.51        475.43        16.56 o                         
   2  10   1         19.63         24.06         3.75 o                         
   3  10   1        366.51        382.65        12.65 o                         
   4  10   1          1.79          0.55         2.70 o                         
   5  10   1         39.08         44.15         4.41 o                         
   6  10   1          0.73         -0.96         3.41 o                         
   7  10   1        152.94        103.68        13.08 o                         
   8  10   1        905.54        874.64        37.05 o                         
   9  10   1         12.72         13.84         4.12 o                         
  -2  11   1        391.04        417.10        22.11 o                         
  -1  11   1         47.57         44.61         7.32 o                         
   0  11   1         35.36         31.39         5.74 o                         
   1  11   1         93.98        106.22         9.14 o                         
   2  11   1        478.17        495.38        17.07 o                         
   3  11   1        863.39        879.70        30.81 o                         
   4  11   1         17.20         17.02         3.32 o                         
   5  11   1        265.03        273.84        12.47 o                         
   6  11   1        128.63        138.05         9.19 o                         
   7  11   1        366.98        391.67        20.88 o                         
   8  11   1        153.58        163.89        16.73 o                         
   0  12   1        759.18        478.35        30.75 o                         
   1  12   1         96.96        107.63        11.76 o                         
   2  12   1         22.68         21.72         7.24 o                         
   3  12   1        167.50         76.88        16.28 o                         
   4  12   1          5.74         -2.71         5.43 o                         
   5  12   1         31.59         38.07         4.70 o                         
   6  12   1         23.91         20.43         4.12 o                         
  -5 -12   2         33.82         31.92        10.85 o                         
  -4 -12   2        446.32        481.74        22.38 o                         
  -3 -12   2        159.49        173.33        11.59 o                         
  -2 -12   2        108.07        127.80         8.02 o                         
  -1 -12   2        294.46        355.31        16.59 o                         
   0 -12   2         14.24         19.90         7.24 o                         
  -7 -11   2       1693.40       1855.68       107.63 o                         
  -6 -11   2        124.14        119.76        16.08 o                         
  -5 -11   2        184.42        178.81         8.26 o                         
  -4 -11   2       1608.40       1710.65        58.46 o                         
  -3 -11   2        575.70        587.64        22.55 o                         
  -2 -11   2          2.28          3.42         3.81 o                         
  -1 -11   2        128.33        158.02         8.98 o                         
   0 -11   2        631.19        715.48        32.93 o                         
   1 -11   2       1037.83       1219.32        52.12 o                         
   2 -11   2          8.96          9.78         3.47 o                         
  -8 -10   2        535.91        583.40        27.50 o                         
  -7 -10   2          1.01         -0.56         2.63 o                         
  -6 -10   2        360.22        328.62        36.29 o                         
  -5 -10   2       1357.71       1332.56        41.34 o                         
  -4 -10   2         36.47         39.38         5.25 o                         
  -3 -10   2        227.20        241.97        12.79 o                         
  -2 -10   2         46.21         37.56         4.78 o                         
  -1 -10   2         10.96          4.72         3.60 o                         
   0 -10   2         47.68         55.66         6.28 o                         
   1 -10   2       1049.93       1010.13        32.46 o                         
   2 -10   2       1030.10       1329.01        60.75 o                         
   3 -10   2        248.90        223.42        24.74 o                         
   4 -10   2         91.17         91.62         8.20 o                         
  -8  -9   2        157.20        148.53         9.07 o                         
  -7  -9   2        917.49        865.66        35.83 o                         
  -6  -9   2        157.01        151.85        13.29 o                         
  -5  -9   2          3.38         -2.87         4.13 o                         
  -4  -9   2        187.46        212.93        22.45 o                         
  -3  -9   2       2282.68       2368.97        63.79 o                         
  -2  -9   2         22.22         19.65         4.09 o                         
  -1  -9   2         35.93         52.06         8.75 o                         
   0  -9   2        658.64        719.13        21.68 o                         
   1  -9   2       1795.05       1943.06        52.85 o                         
   2  -9   2        105.57        120.64         7.74 o                         
   3  -9   2        477.54        429.30        17.82 o                         
   4  -9   2        122.94        105.85        15.83 o                         
   5  -9   2        205.73        206.77        16.28 o                         
 -10  -8   2          3.44          2.40         3.28 o                         
  -9  -8   2       1320.85       1360.24        46.45 o                         
  -8  -8   2        777.20        787.05        21.03 o                         
  -7  -8   2         50.08         42.74         4.62 o                         
  -6  -8   2        882.50        727.67        59.27 o                         
  -5  -8   2        271.62        298.14        14.41 o                         
  -4  -8   2        180.83        194.07        10.28 o                         
  -3  -8   2       1825.45       1800.83        50.20 o                         
  -2  -8   2        243.24        233.46         9.72 o                         
  -1  -8   2        194.97        181.54         8.27 o                         
   0  -8   2       1338.54       1277.39        33.24 o                         
   1  -8   2       1553.51       1520.49        38.91 o                         
   2  -8   2       1266.34       1212.77        35.05 o                         
   3  -8   2        101.72        116.46        11.97 o                         
   4  -8   2       1192.68       1188.09        45.53 o                         
   5  -8   2        355.93        361.14        20.46 o                         
   6  -8   2        249.38        264.55        16.73 o                         
   7  -8   2        598.63        590.49        37.99 o                         
 -10  -7   2        400.34        406.89        16.17 o                         
  -9  -7   2        108.25        106.60         7.16 o                         
  -8  -7   2          2.85          5.44         4.38 o                         
  -7  -7   2       1834.43       1763.35        83.81 o                         
  -6  -7   2         80.22         86.75         7.95 o                         
  -5  -7   2       2360.65       2376.95        60.05 o                         
  -4  -7   2       2529.30       2533.00        63.13 o                         
  -3  -7   2       6692.12       6582.17       134.78 o                         
  -2  -7   2       2595.83       2538.27        57.99 o                         
  -1  -7   2        215.03        236.76         9.18 o                         
   0  -7   2        476.73        509.61        14.27 o                         
   1  -7   2       1453.09       1411.96        32.28 o                         
   2  -7   2         29.05         27.91         4.22 o                         
   3  -7   2        185.83        206.97        13.05 o                         
   4  -7   2         68.89         69.93         9.45 o                         
   5  -7   2        234.40        183.22        18.00 o                         
   6  -7   2        174.71        165.74        11.20 o                         
   7  -7   2         49.06         38.38         9.47 o                         
   8  -7   2          0.81          5.43         4.52 o                         
 -11  -6   2         34.35         25.32         6.33 o                         
 -10  -6   2          8.10         10.65         4.05 o                         
  -9  -6   2       1640.85       1760.30        53.23 o                         
  -8  -6   2        646.32        688.84        20.81 o                         
  -7  -6   2         35.41         21.59         6.19 o                         
  -6  -6   2        294.70        257.50        14.31 o                         
  -5  -6   2       1770.39       1751.58        41.50 o                         
  -4  -6   2        507.23        518.51        15.01 o                         
  -3  -6   2         19.73         20.30         4.26 o                         
  -2  -6   2        387.63        389.02        11.20 o                         
  -1  -6   2         42.52         60.93         5.64 o                         
   0  -6   2       2086.75       2087.19        41.93 o                         
   1  -6   2       1106.70       1024.36        22.76 o                         
   2  -6   2        953.55        893.98        20.05 o                         
   3  -6   2        276.35        286.54        10.53 o                         
   4  -6   2        385.69        376.08        15.91 o                         
   5  -6   2       1800.24       1871.49        52.41 o                         
   6  -6   2        843.93        789.20        32.58 o                         
   7  -6   2        949.79       1044.82        48.55 o                         
   8  -6   2        283.94        268.63        12.51 o                         
 -11  -5   2          5.99         16.28         8.14 o                         
 -10  -5   2        376.38        362.86        16.17 o                         
  -9  -5   2       2050.04       2139.82        74.35 o                         
  -8  -5   2        259.79        268.84        11.29 o                         
  -7  -5   2         11.98          8.68         4.01 o                         
  -6  -5   2       1154.06       1010.62        30.42 o                         
  -5  -5   2        401.55        386.89        11.83 o                         
  -4  -5   2        134.81        118.54         6.98 o                         
  -3  -5   2       3541.02       3577.43       107.38 o                         
  -2  -5   2        455.44        531.08        21.84 o                         
  -1  -5   2        302.66        259.16         9.95 o                         
   0  -5   2         51.40         25.96         3.40 o                         
   1  -5   2        313.98        257.95        10.66 o                         
   2  -5   2        576.12        568.30        16.11 o                         
   3  -5   2        114.14        117.54         8.55 o                         
   4  -5   2        135.37        120.66         9.18 o                         
   5  -5   2         14.06          5.63         4.30 o                         
   6  -5   2        231.85        206.14        14.01 o                         
   7  -5   2       1925.24       1966.68        53.08 o                         
   8  -5   2          1.48          3.30         5.24 o                         
   9  -5   2        856.17        952.26        59.69 o                         
 -11  -4   2        219.63        220.19        12.74 o                         
 -10  -4   2         24.69         19.66         4.49 o                         
  -9  -4   2       1260.35       1333.92        34.32 o                         
  -8  -4   2         11.09         18.38         4.52 o                         
  -7  -4   2        142.50        140.33         7.76 o                         
  -6  -4   2        513.42        473.07        17.18 o                         
  -5  -4   2       1405.44       1404.45        44.45 o                         
  -4  -4   2        853.44        909.74        32.24 o                         
  -3  -4   2       1070.19       1138.16        45.04 o                         
  -2  -4   2        831.24        715.29        23.87 o                         
  -1  -4   2       5411.96       5661.80       139.73 o                         
   0  -4   2       2918.57       2979.62        58.18 o                         
   1  -4   2       2863.28       3245.31        77.39 o                         
   2  -4   2        188.33        218.11         8.62 o                         
   3  -4   2         96.71        106.07         6.55 o                         
   4  -4   2        558.97        574.95        14.98 o                         
   5  -4   2        309.66        291.62        10.68 o                         
   6  -4   2        554.15        519.44        20.37 o                         
   7  -4   2        727.10        715.32        31.29 o                         
   8  -4   2         18.88         16.31         5.15 o                         
   9  -4   2        279.28        301.17        25.32 o                         
  10  -4   2          2.35          4.72         2.82 o                         
 -11  -3   2        379.99        378.73        19.50 o                         
 -10  -3   2         85.81         91.12         7.77 o                         
  -9  -3   2        480.02        495.77        15.02 o                         
  -8  -3   2        762.65        822.56        22.13 o                         
  -7  -3   2       2866.69       2911.03        88.56 o                         
  -6  -3   2         87.29         95.65         6.29 o                         
  -5  -3   2       5675.40       5800.51       192.68 o                         
  -4  -3   2        216.02        281.56        15.58 o                         
  -3  -3   2       3134.07       3277.89        92.64 o                         
  -2  -3   2       2104.49       2051.34        60.28 o                         
  -1  -3   2          7.91          8.74         2.51 o                         
   0  -3   2         14.79         16.53         6.37 o                         
   1  -3   2       4958.36       4924.43        93.11 o                         
   2  -3   2         34.34         44.63         8.39 o                         
   3  -3   2       1236.73       1166.07        42.53 o                         
   4  -3   2          7.45         12.27         4.17 o                         
   5  -3   2        489.45        497.96        13.12 o                         
   6  -3   2         28.55         21.55         4.11 o                         
   7  -3   2        578.38        529.61        18.93 o                         
   8  -3   2         24.62         24.41         5.20 o                         
   9  -3   2        144.85        144.27        11.49 o                         
  10  -3   2         12.73          6.75         4.12 o                         
 -11  -2   2        538.81        678.82        47.93 o                         
 -10  -2   2        335.50        365.88        15.44 o                         
  -9  -2   2         55.94         52.87         5.16 o                         
  -8  -2   2         31.74         26.47         3.91 o                         
  -7  -2   2       1116.24       1126.59        27.96 o                         
  -6  -2   2        438.00        440.65        13.01 o                         
  -5  -2   2       3091.50       3085.71        92.18 o                         
  -4  -2   2       1344.60       1248.72        71.42 o                         
  -3  -2   2        330.02        363.07        19.69 o                         
  -2  -2   2       2314.79       2375.35        60.13 o                         
  -1  -2   2        229.80        217.06        10.15 o                         
   0  -2   2        221.98        209.26        21.06 o                         
   1  -2   2        291.32        255.47        14.33 o                         
   2  -2   2        547.29        507.59        14.86 o                         
   3  -2   2       1086.46       1154.07        41.40 o                         
   4  -2   2        584.63        514.96        16.52 o                         
   5  -2   2          8.39         17.82         4.06 o                         
   6  -2   2        187.54        187.48        10.98 o                         
   7  -2   2        157.64        147.30         9.05 o                         
   8  -2   2         62.34         56.59         5.86 o                         
   9  -2   2        442.95        464.54        18.78 o                         
  10  -2   2          6.24          2.16         3.81 o                         
  11  -2   2         15.44          7.93         3.83 o                         
 -10  -1   2         36.85         36.74         4.94 o                         
  -9  -1   2        351.02        376.81        12.90 o                         
  -8  -1   2         49.44         46.22         4.46 o                         
  -7  -1   2        129.64        122.22         7.47 o                         
  -6  -1   2       2402.14       2276.77        51.93 o                         
  -5  -1   2         10.41          7.19         3.63 o                         
  -4  -1   2         53.64         66.84         8.77 o                         
  -3  -1   2        272.83        273.11        20.98 o                         
  -2  -1   2       5230.32       5105.77       157.80 o                         
  -1  -1   2        299.27        310.69        12.73 o                         
   0  -1   2         69.56         71.38        10.86 o                         
   1  -1   2       1057.32       1093.93        29.39 o                         
   2  -1   2       1748.15       1798.69        39.28 o                         
   3  -1   2       2344.75       2128.35        46.74 o                         
   4  -1   2          1.29          0.89        16.45 o                         
   5  -1   2         89.16        107.28         8.02 o                         
   6  -1   2       4232.13       4447.71        92.73 o                         
   7  -1   2        530.97        505.24        14.62 o                         
   8  -1   2          0.94          1.50         4.36 o                         
   9  -1   2          1.65          3.84         3.98 o                         
  10  -1   2          1.37         -3.30         4.11 o                         
  11  -1   2        106.35        105.69         8.20 o                         
 -11   0   2        447.10        443.59        20.46 o                         
 -10   0   2         58.37         64.09         7.85 o                         
  -9   0   2        373.09        407.15        22.53 o                         
  -8   0   2        166.29        161.08         8.15 o                         
  -7   0   2        967.85        982.46        22.60 o                         
  -6   0   2         25.62         26.38         3.41 o                         
  -5   0   2         22.12         31.41         6.66 o                         
  -4   0   2          7.93         12.06         2.94 o                         
  -3   0   2        253.34        254.38         9.80 o                         
  -2   0   2      76699.19      83822.01      3174.08 o                         
  -1   0   2        819.96        815.37        29.99 o                         
   0   0   2         23.84         37.35         4.64 o                         
   1   0   2        774.80        743.19        17.66 o                         
   2   0   2        868.69        841.02        17.60 o                         
   3   0   2       2958.62       2973.39        67.32 o                         
   4   0   2        566.69        615.39        19.09 o                         
   5   0   2         76.49         80.91         6.18 o                         
   6   0   2        217.12        252.47         9.61 o                         
   7   0   2        370.17        333.75         9.35 o                         
   8   0   2         77.62         79.43         5.46 o                         
   9   0   2        438.59        437.40        23.56 o                         
  10   0   2        166.20        161.68         8.93 o                         
  11   0   2         53.27         54.16         4.67 o                         
 -11   1   2        241.75        263.18        20.80 o                         
 -10   1   2          5.16          5.99         4.04 o                         
  -9   1   2         23.35         15.10         4.49 o                         
  -8   1   2         19.51         19.13         4.81 o                         
  -7   1   2          0.87          2.45         3.82 o                         
  -6   1   2        149.90        146.90         9.21 o                         
  -5   1   2       2298.63       2260.95        42.42 o                         
  -4   1   2       3991.20       4233.84        88.35 o                         
  -3   1   2       1481.33       1489.38        40.71 o                         
  -2   1   2      16225.61      14686.67       347.52 o                         
  -1   1   2        126.75        129.77        10.52 o                         
   0   1   2         13.75         17.02         2.19 o                         
   1   1   2        131.60        126.62        11.76 o                         
   2   1   2        849.66        910.27        35.36 o                         
   3   1   2       1712.75       1769.24        54.11 o                         
   4   1   2        181.93        156.46        13.37 o                         
   5   1   2       1071.40       1100.25        33.17 o                         
   6   1   2         87.20         74.63         6.54 o                         
   7   1   2       3392.41       3200.99        53.35 o                         
   8   1   2        640.55        656.26        16.23 o                         
   9   1   2          3.31         -1.41         3.57 o                         
  10   1   2         79.43         80.30         6.24 o                         
  11   1   2          5.28          8.92         3.83 o                         
  12   1   2         67.86         60.60         9.04 o                         
 -10   2   2        173.89        189.44        13.01 o                         
  -9   2   2          0.01         -2.79         4.61 o                         
  -8   2   2         37.72         27.84         4.41 o                         
  -7   2   2         86.90         77.50         6.07 o                         
  -6   2   2       1583.30       1532.89        30.98 o                         
  -5   2   2        222.84        216.16         7.90 o                         
  -4   2   2       2690.57       2726.54        76.03 o                         
  -3   2   2       5442.05       5351.82       118.51 o                         
  -2   2   2        187.17        177.19        13.23 o                         
  -1   2   2       1873.68       1935.17        52.05 o                         
   0   2   2       2514.34       2620.47        57.41 o                         
   1   2   2          1.04          4.25         2.60 o                         
   2   2   2       1221.22       1328.06        30.42 o                         
   3   2   2         11.31         20.19         2.78 o                         
   4   2   2         28.93         17.73        26.33 o                         
   5   2   2       3214.88       3319.06        97.74 o                         
   6   2   2        699.18        786.10        30.60 o                         
   7   2   2        523.50        504.35        11.18 o                         
   8   2   2          3.25          4.86         3.40 o                         
   9   2   2        578.59        605.86        14.47 o                         
  10   2   2        316.15        325.73        11.10 o                         
  11   2   2       2058.39       2118.56        69.17 o                         
  12   2   2          5.81         -5.43         6.33 o                         
 -10   3   2         10.57          2.71         4.52 o                         
  -9   3   2        339.52        367.73        14.87 o                         
  -8   3   2        226.19        221.78        11.36 o                         
  -7   3   2        223.44        228.28        10.26 o                         
  -6   3   2        588.99        577.14        19.26 o                         
  -5   3   2        132.43        116.30         7.61 o                         
  -4   3   2       1879.08       1665.54        37.11 o                         
  -3   3   2        351.91        321.07        12.82 o                         
  -2   3   2        682.73        722.26        40.46 o                         
  -1   3   2       1592.63       1665.75        40.82 o                         
   0   3   2        318.91        293.97         7.98 o                         
   1   3   2         19.80         20.72        13.18 o                         
   2   3   2       1754.34       1821.31        56.17 o                         
   3   3   2      13182.83      13554.06       448.29 o                         
   4   3   2        484.76        490.79        14.57 o                         
   5   3   2       3855.86       3955.99       123.48 o                         
   6   3   2         20.58         16.21         3.53 o                         
   7   3   2        689.09        640.31        15.26 o                         
   8   3   2        117.72        118.35         6.42 o                         
   9   3   2        372.03        388.23        10.41 o                         
  10   3   2        110.39        113.14         6.62 o                         
  11   3   2        131.93        127.85         6.77 o                         
  12   3   2        693.45        684.27        30.78 o                         
  -9   4   2         79.48         92.04         9.97 o                         
  -8   4   2        124.59        122.36        11.28 o                         
  -7   4   2        558.44        588.31        20.62 o                         
  -6   4   2         69.10         56.46         5.50 o                         
  -5   4   2       2161.81       2139.80        62.03 o                         
  -4   4   2          1.91          2.28         4.85 o                         
  -3   4   2       1292.74       1362.84        52.11 o                         
  -2   4   2        633.54        532.71        20.35 o                         
  -1   4   2        849.74        931.90        43.15 o                         
   0   4   2       5548.02       5520.56       116.74 o                         
   1   4   2       6032.47       5961.57       158.34 o                         
   2   4   2        296.66        344.44        14.23 o                         
   3   4   2       2937.41       3356.12       102.56 o                         
   4   4   2       1065.31       1257.68        45.20 o                         
   5   4   2        299.85        275.03        20.16 o                         
   6   4   2          7.46         12.54         2.78 o                         
   7   4   2       1056.70       1037.16        22.05 o                         
   8   4   2         45.41         50.91         4.12 o                         
   9   4   2        395.79        423.56        11.45 o                         
  10   4   2         83.78         72.85         5.25 o                         
  11   4   2        310.70        319.99        14.58 o                         
  12   4   2        510.26        474.41        46.53 o                         
  -9   5   2        133.75         50.65         8.14 o                         
  -8   5   2         17.23         12.37         4.50 o                         
  -7   5   2         49.45         46.76         5.42 o                         
  -6   5   2         22.09         16.68         8.06 o                         
  -5   5   2         32.14         33.07         5.02 o                         
  -4   5   2        355.74        328.92        20.74 o                         
  -3   5   2        977.47       1041.76        22.48 o                         
  -2   5   2        366.76        363.48        11.97 o                         
  -1   5   2       2536.40       2624.55        71.97 o                         
   0   5   2        207.29        234.48        13.62 o                         
   1   5   2        318.14        276.20        16.20 o                         
   2   5   2       1530.60       1612.93        46.52 o                         
   3   5   2        729.62        873.59        42.62 o                         
   4   5   2        374.20        317.63        15.60 o                         
   5   5   2       1990.09       1954.64        52.60 o                         
   6   5   2       1019.67        992.45        24.72 o                         
   7   5   2        683.91        690.13        17.75 o                         
   8   5   2        534.42        539.25        15.00 o                         
   9   5   2        871.15        925.34        27.56 o                         
  10   5   2         14.72         17.39         3.59 o                         
  11   5   2        362.21        358.07        12.44 o                         
  12   5   2         91.03         68.74         9.04 o                         
  -8   6   2          0.73          0.90         5.43 o                         
  -7   6   2          9.56          8.20         3.74 o                         
  -6   6   2         94.87         81.35         7.41 o                         
  -5   6   2         58.63         41.37         8.36 o                         
  -4   6   2       2400.47       2014.66        55.41 o                         
  -3   6   2       4426.65       4616.97       115.31 o                         
  -2   6   2        180.56        173.41         7.54 o                         
  -1   6   2       4169.54       4222.84       145.99 o                         
   0   6   2        274.15        251.77        10.50 o                         
   1   6   2        296.98        272.97        14.71 o                         
   2   6   2       1618.65       1744.63        56.65 o                         
   3   6   2          3.03          6.74         3.92 o                         
   4   6   2       1232.96       1129.57        27.36 o                         
   5   6   2        462.50        446.68        12.97 o                         
   6   6   2         94.64         85.65         4.90 o                         
   7   6   2        398.08        371.13        13.74 o                         
   8   6   2        309.20        292.45        10.23 o                         
   9   6   2         88.91         87.78         5.04 o                         
  10   6   2          4.63          1.39         3.37 o                         
  11   6   2       1617.19       1620.04        64.69 o                         
  -7   7   2         68.54         50.65         9.04 o                         
  -6   7   2        113.31        113.64        20.33 o                         
  -5   7   2        218.51        193.44         9.15 o                         
  -4   7   2        141.77        128.51        19.63 o                         
  -3   7   2       1064.09        948.90        40.09 o                         
  -2   7   2        975.63       1033.56        31.75 o                         
  -1   7   2        553.04        523.85        20.26 o                         
   0   7   2        707.11        705.55        19.46 o                         
   1   7   2        599.17        579.62        13.81 o                         
   2   7   2       4378.94       4349.70        98.34 o                         
   3   7   2        395.12        379.96        11.33 o                         
   4   7   2        598.48        621.20        14.23 o                         
   5   7   2       7297.67       7166.30       130.21 o                         
   6   7   2        944.34        943.69        23.33 o                         
   7   7   2          4.46          3.52         2.82 o                         
   8   7   2        902.14        921.87        24.10 o                         
   9   7   2        882.54        887.43        27.43 o                         
  10   7   2          3.05         -2.72         3.22 o                         
  11   7   2        222.94        246.91        31.65 o                         
  -6   8   2         99.24         98.09        18.09 o                         
  -5   8   2        663.36        836.83        99.94 o                         
  -4   8   2         24.25         19.10         5.07 o                         
  -3   8   2        488.49        474.31        20.22 o                         
  -2   8   2        371.96        341.15        14.40 o                         
  -1   8   2         35.68         46.52         6.14 o                         
   0   8   2       5765.86       5782.19       126.46 o                         
   1   8   2       1236.66       1255.25        26.45 o                         
   2   8   2         94.07         98.12         5.84 o                         
   3   8   2       3011.74       2999.39        64.06 o                         
   4   8   2        191.85        195.09         7.16 o                         
   5   8   2        988.92       1025.14        24.17 o                         
   6   8   2         28.30         21.86         3.17 o                         
   7   8   2          7.77          5.30         3.81 o                         
   8   8   2         92.78        104.90         5.37 o                         
   9   8   2         55.64         64.86         4.78 o                         
  10   8   2        265.88        274.05        13.47 o                         
  11   8   2       1304.95       1172.58        66.47 o                         
  -5   9   2         74.59         60.60         8.14 o                         
  -4   9   2         77.04         66.51         7.97 o                         
  -3   9   2         12.38          5.75         4.04 o                         
  -2   9   2        388.20        390.59        30.65 o                         
  -1   9   2          3.25         -1.81         3.54 o                         
   0   9   2       2917.19       3006.71        89.63 o                         
   1   9   2       2170.52       2075.58        56.62 o                         
   2   9   2         17.69         21.30         3.69 o                         
   3   9   2        226.43        233.42         8.55 o                         
   4   9   2        524.78        541.76        15.37 o                         
   5   9   2        375.74        391.67        19.31 o                         
   6   9   2        563.11        560.55        15.09 o                         
   7   9   2         42.16         48.72         4.14 o                         
   8   9   2         47.19         48.46         5.36 o                         
   9   9   2       1598.08       1754.47        48.30 o                         
  10   9   2        236.98        218.34        12.74 o                         
  -4  10   2       1327.41       1259.02        51.80 o                         
  -3  10   2         59.66         45.22         8.14 o                         
  -2  10   2        156.24        137.21        16.57 o                         
  -1  10   2       2057.77       1610.58        96.77 o                         
   0  10   2        563.23        593.55        22.19 o                         
   1  10   2          6.31          3.54         3.23 o                         
   2  10   2         13.59         24.47         3.85 o                         
   3  10   2        605.66        590.03        17.34 o                         
   4  10   2         52.73         47.22         3.82 o                         
   5  10   2        522.08        516.04        13.23 o                         
   6  10   2         45.30         45.73         4.45 o                         
   7  10   2        357.44        357.83        16.32 o                         
   8  10   2         11.79          8.71         5.46 o                         
   9  10   2        907.26        921.65        60.15 o                         
  -2  11   2         81.89         89.37         5.36 o                         
  -1  11   2        934.42        708.32        33.24 o                         
   0  11   2        299.77        305.56        15.27 o                         
   1  11   2        307.52        345.09        13.98 o                         
   2  11   2       1641.73       1837.10        55.23 o                         
   3  11   2         98.98        103.04         6.14 o                         
   4  11   2        110.14        118.66         7.48 o                         
   5  11   2       3556.98       3650.17       105.36 o                         
   6  11   2         73.21         67.36         6.65 o                         
   7  11   2        177.98        173.69        14.49 o                         
   8  11   2        747.96        749.88        32.60 o                         
   0  12   2        898.36        717.11        44.32 o                         
   1  12   2        216.45        191.37        11.51 o                         
   2  12   2          5.77          9.33         3.05 o                         
   3  12   2        123.62        129.31         7.09 o                         
   4  12   2          8.40          5.19         4.76 o                         
   5  12   2        753.38        878.59        32.35 o                         
   6  12   2          2.80          0.90         3.47 o                         
  -4 -12   3          8.25          9.50         3.84 o                         
  -3 -12   3        159.11        188.36        11.78 o                         
  -2 -12   3         19.30         12.07         3.14 o                         
  -1 -12   3        246.22        250.52        16.28 o                         
  -7 -11   3         22.43         23.51         6.33 o                         
  -6 -11   3        173.83        168.47        16.28 o                         
  -5 -11   3          0.34         -2.03         2.93 o                         
  -4 -11   3         88.04         83.57        10.57 o                         
  -3 -11   3       1417.85       1528.23        52.20 o                         
  -2 -11   3         64.14         72.83         9.95 o                         
  -1 -11   3       1696.97       1848.77        77.37 o                         
   0 -11   3        426.66        493.36        23.64 o                         
   1 -11   3          1.16          7.37         4.12 o                         
   2 -11   3          0.86          0.90         3.62 o                         
  -8 -10   3         31.89         34.99        10.40 o                         
  -7 -10   3        107.33        109.15         5.75 o                         
  -6 -10   3        224.19        222.60        13.84 o                         
  -5 -10   3         16.55         11.43         4.68 o                         
  -4 -10   3         66.78         83.12         8.12 o                         
  -3 -10   3         54.14         50.37         5.98 o                         
  -2 -10   3        528.13        546.49        22.26 o                         
  -1 -10   3         17.99         21.27         5.48 o                         
   0 -10   3       1405.90       1489.84        52.21 o                         
   1 -10   3        431.83        460.08        20.41 o                         
   2 -10   3         27.38         46.13         5.98 o                         
   3 -10   3        743.06        693.55        27.61 o                         
   4 -10   3        179.06        150.53        22.61 o                         
  -9  -9   3        182.41        189.09        11.18 o                         
  -8  -9   3         41.02         45.93         4.60 o                         
  -7  -9   3         93.95         83.56         7.05 o                         
  -6  -9   3         76.69         84.48         6.84 o                         
  -5  -9   3        601.87        626.66        22.53 o                         
  -4  -9   3       1566.46       1704.78        52.44 o                         
  -3  -9   3          1.08          0.88         4.56 o                         
  -2  -9   3       2492.90       2511.28        74.72 o                         
  -1  -9   3          4.83          1.63         3.66 o                         
   0  -9   3         82.21         85.39         8.00 o                         
   1  -9   3       1637.37       1716.81        47.11 o                         
   2  -9   3        617.00        607.93        22.07 o                         
   3  -9   3        385.17        414.26        19.56 o                         
   4  -9   3        263.88        245.31        12.14 o                         
   5  -9   3         82.97         68.11         8.88 o                         
 -10  -8   3         64.98         52.46         9.04 o                         
  -9  -8   3        307.33        307.86        12.51 o                         
  -8  -8   3         99.05         86.17         7.04 o                         
  -7  -8   3         91.19         98.93         7.83 o                         
  -6  -8   3        430.26        402.42        16.37 o                         
  -5  -8   3         39.74         40.17         5.84 o                         
  -4  -8   3       1506.05       1531.62        43.74 o                         
  -3  -8   3        257.12        253.35        19.21 o                         
  -2  -8   3        540.06        537.55        16.37 o                         
  -1  -8   3       1554.14       1483.51        37.85 o                         
   0  -8   3        135.19        156.24         8.14 o                         
   1  -8   3        628.84        618.56        19.90 o                         
   2  -8   3       1199.88       1324.37        37.64 o                         
   3  -8   3        131.14        147.73        10.00 o                         
   4  -8   3       2124.13       2263.82        68.69 o                         
   5  -8   3        117.64        139.01        16.90 o                         
   6  -8   3          1.40          4.41         4.65 o                         
 -10  -7   3          0.04         -1.45         3.01 o                         
  -9  -7   3        782.61        863.15        31.14 o                         
  -8  -7   3        721.18        709.96        28.04 o                         
  -7  -7   3        803.47        734.49        20.35 o                         
  -6  -7   3       5382.19       5051.08       140.95 o                         
  -5  -7   3        321.00        319.13        13.79 o                         
  -4  -7   3       1541.82       1530.22        43.49 o                         
  -3  -7   3       1696.75       1648.52        38.80 o                         
  -2  -7   3        102.72        116.64         7.82 o                         
  -1  -7   3        575.55        605.16        17.58 o                         
   0  -7   3        197.79        174.61         8.05 o                         
   1  -7   3         27.42         25.95         8.16 o                         
   2  -7   3       1038.23       1048.63        28.41 o                         
   3  -7   3        116.14         88.27         6.07 o                         
   4  -7   3        134.25        140.73        10.37 o                         
   5  -7   3          0.04          0.27         3.98 o                         
   6  -7   3        131.94         83.43         8.15 o                         
   7  -7   3        350.54        388.53        29.85 o                         
   8  -7   3          4.04          1.81         3.62 o                         
 -11  -6   3        222.23        225.20        17.18 o                         
 -10  -6   3          2.07          0.43         2.91 o                         
  -9  -6   3        105.22         79.06         7.12 o                         
  -8  -6   3         85.23         68.02         5.76 o                         
  -7  -6   3        884.54        831.15        31.89 o                         
  -6  -6   3        328.42        298.53        11.53 o                         
  -5  -6   3        477.38        435.14        14.46 o                         
  -4  -6   3          2.75         -0.60         2.99 o                         
  -3  -6   3        549.19        547.37        17.14 o                         
  -2  -6   3        228.25        199.19        18.91 o                         
  -1  -6   3       1378.71       1300.65        34.34 o                         
   0  -6   3       6827.37       6277.58       129.92 o                         
   1  -6   3        736.11        763.71        17.95 o                         
   2  -6   3        554.70        596.09        15.32 o                         
   3  -6   3       1467.52       1403.94        51.54 o                         
   4  -6   3        133.14        147.09         9.03 o                         
   5  -6   3        925.10        965.54        27.79 o                         
   6  -6   3        466.75        462.92        20.22 o                         
   7  -6   3         40.42         45.55         8.88 o                         
   8  -6   3        121.72        130.44        14.02 o                         
 -11  -5   3        285.01        302.98        20.80 o                         
 -10  -5   3        376.17        397.22        14.12 o                         
  -9  -5   3        435.34        455.66        17.36 o                         
  -8  -5   3          4.34          3.10         6.46 o                         
  -7  -5   3        244.85        275.94        11.73 o                         
  -6  -5   3        486.61        435.67        24.12 o                         
  -5  -5   3       3721.40       3603.98        94.80 o                         
  -4  -5   3        987.72        895.13        60.36 o                         
  -3  -5   3        963.61       1049.92        42.30 o                         
  -2  -5   3       4432.81       4637.23       158.00 o                         
  -1  -5   3       3517.19       3498.56        74.50 o                         
   0  -5   3          5.94          3.18         3.64 o                         
   1  -5   3          3.42          2.09         2.94 o                         
   2  -5   3       2474.55       2554.65        49.96 o                         
   3  -5   3          5.04          3.58         2.74 o                         
   4  -5   3       2088.82       2189.69        45.24 o                         
   5  -5   3         29.16         37.40         5.41 o                         
   6  -5   3       1444.49       1452.40        39.02 o                         
   7  -5   3        107.97         99.26        10.70 o                         
   8  -5   3       1295.92       1335.21        63.39 o                         
   9  -5   3         67.46         58.37         6.69 o                         
 -11  -4   3        423.98        432.58        19.79 o                         
 -10  -4   3         51.25         47.16         5.46 o                         
  -9  -4   3          2.61         -0.50         3.61 o                         
  -8  -4   3       1240.48       1301.57        32.22 o                         
  -7  -4   3          6.55         -0.82         3.49 o                         
  -6  -4   3        164.95        158.69         7.55 o                         
  -5  -4   3       1918.34       1748.44        47.70 o                         
  -4  -4   3       1913.06       1821.82        82.28 o                         
  -3  -4   3         25.63         26.52         4.83 o                         
  -2  -4   3       1819.32       1643.52        41.12 o                         
  -1  -4   3       4354.20       4498.48        92.38 o                         
   0  -4   3       1414.29       1393.98        46.54 o                         
   1  -4   3       8868.31       9231.32       264.56 o                         
   2  -4   3          7.00          5.89         3.19 o                         
   3  -4   3        161.61        171.90        10.59 o                         
   4  -4   3       6628.08       6860.75       150.86 o                         
   5  -4   3          0.58         -1.72         3.45 o                         
   6  -4   3        829.28        856.29        21.19 o                         
   7  -4   3       2140.07       2104.72        84.35 o                         
   8  -4   3       1276.73       1324.48        43.03 o                         
   9  -4   3         49.56         38.68         4.75 o                         
  10  -4   3          3.88          5.58         2.58 o                         
 -11  -3   3         28.84         23.98         4.48 o                         
 -10  -3   3          5.08         -3.62         8.59 o                         
  -9  -3   3       1405.60       1465.47        37.31 o                         
  -8  -3   3        120.03        132.06         8.59 o                         
  -7  -3   3       1766.49       1844.15        40.27 o                         
  -6  -3   3       1848.31       1850.18        50.14 o                         
  -5  -3   3        396.68        320.26        12.32 o                         
  -4  -3   3       3588.51       3334.72       130.29 o                         
  -3  -3   3       2192.91       2371.43        79.48 o                         
  -2  -3   3       4885.17       4819.29       112.13 o                         
  -1  -3   3       4732.16       4337.27       112.90 o                         
   0  -3   3       3544.83       3546.93        67.70 o                         
   1  -3   3       1884.55       1876.14        43.68 o                         
   2  -3   3         55.69         65.28        16.94 o                         
   3  -3   3        429.16        409.20        13.35 o                         
   4  -3   3       1943.16       1951.24        50.21 o                         
   5  -3   3        674.18        725.25        19.68 o                         
   6  -3   3          2.73          5.27         3.87 o                         
   7  -3   3        225.02        210.65        13.68 o                         
   8  -3   3        318.30        336.17        13.45 o                         
   9  -3   3          0.17          6.19         4.39 o                         
  10  -3   3       1073.74       1098.15        47.00 o                         
 -11  -2   3        718.73        750.15        32.62 o                         
 -10  -2   3          2.49          3.81         5.00 o                         
  -9  -2   3         74.52         83.47         9.17 o                         
  -8  -2   3         60.64         64.25         4.76 o                         
  -7  -2   3       4932.87       5103.57       120.48 o                         
  -6  -2   3        950.45        936.96        20.94 o                         
  -5  -2   3          6.64          8.14         4.26 o                         
  -4  -2   3        508.63        501.96        16.17 o                         
  -3  -2   3          6.49          7.44         5.87 o                         
  -2  -2   3         33.15         43.47        10.38 o                         
  -1  -2   3       9503.35       9190.92       239.62 o                         
   0  -2   3      10545.17      10768.82       377.29 o                         
   1  -2   3        218.02        217.24         7.30 o                         
   2  -2   3      11199.91      11517.51       437.98 o                         
   3  -2   3       6110.35       6286.54       139.07 o                         
   4  -2   3       1908.41       1779.86        45.13 o                         
   5  -2   3       4857.88       5088.06       121.75 o                         
   6  -2   3       1130.96       1195.61        25.82 o                         
   7  -2   3        123.50        123.75         7.77 o                         
   8  -2   3       1600.66       1574.35        36.05 o                         
   9  -2   3        149.15        130.86        17.66 o                         
  10  -2   3          2.42          3.67         3.58 o                         
  11  -2   3         72.27         48.00        10.40 o                         
 -11  -1   3        701.04        688.66        29.73 o                         
 -10  -1   3        180.21        189.02        14.71 o                         
  -9  -1   3          9.22          6.47         4.32 o                         
  -8  -1   3        927.09        898.90        22.27 o                         
  -7  -1   3        352.90        338.37        11.01 o                         
  -6  -1   3       2189.99       2116.08        48.83 o                         
  -5  -1   3       1187.31       1136.07        30.27 o                         
  -4  -1   3        864.54        919.43        22.36 o                         
  -3  -1   3         44.12         57.71         4.78 o                         
  -2  -1   3        851.82        725.59        22.47 o                         
  -1  -1   3        544.61        544.95        22.20 o                         
   0  -1   3        814.77        818.46        25.64 o                         
   1  -1   3       4214.73       4041.74       133.67 o                         
   2  -1   3       9574.90      10421.46       439.92 o                         
   3  -1   3         63.02         54.82         4.58 o                         
   4  -1   3         35.11         39.86         3.74 o                         
   5  -1   3       1735.07       1817.81        50.91 o                         
   6  -1   3          5.47          6.99         3.56 o                         
   7  -1   3         50.33         51.34         5.03 o                         
   8  -1   3        511.75        497.35        14.85 o                         
   9  -1   3        766.04        793.08        23.25 o                         
  10  -1   3          8.20          5.78         3.89 o                         
  11  -1   3        241.35        235.61        11.23 o                         
 -11   0   3       1364.43       1227.20        73.26 o                         
 -10   0   3        228.68        223.24        15.53 o                         
  -9   0   3          0.39          5.84         4.56 o                         
  -8   0   3        913.56        932.01        25.77 o                         
  -7   0   3        862.31        870.13        20.77 o                         
  -6   0   3         34.38         40.39         4.37 o                         
  -5   0   3       4318.92       4156.64        81.84 o                         
  -4   0   3       1713.54       1774.76        37.09 o                         
  -3   0   3        512.26        509.65        14.86 o                         
  -2   0   3      64359.41      63523.31      2648.62 o                         
  -1   0   3         93.77         82.36        15.02 o                         
   0   0   3        287.31        279.40         8.54 o                         
   1   0   3      14053.00      13925.24       643.90 o                         
   2   0   3       6534.15       7012.38       210.71 o                         
   3   0   3        460.36        482.06        12.43 o                         
   4   0   3      10302.99      10288.99       261.11 o                         
   5   0   3        474.07        535.41        16.42 o                         
   6   0   3       1627.91       1663.14        39.64 o                         
   7   0   3         11.16          5.38         3.08 o                         
   8   0   3        780.02        757.21        19.41 o                         
   9   0   3          0.54          1.08         4.82 o                         
  10   0   3         16.15         20.92         4.48 o                         
  11   0   3          4.68          3.79         4.36 o                         
 -10   1   3        379.66        355.44        13.86 o                         
  -9   1   3        152.89        139.58        13.84 o                         
  -8   1   3        272.68        293.74        11.91 o                         
  -7   1   3       1310.30       1309.81        32.16 o                         
  -6   1   3       1572.71       1532.83        29.00 o                         
  -5   1   3       1068.08       1074.28        20.71 o                         
  -4   1   3        175.45        125.08         8.29 o                         
  -3   1   3        295.97        294.50        10.54 o                         
  -2   1   3       7331.60       6650.15       204.78 o                         
  -1   1   3      22137.15      17450.78       989.34 o                         
   0   1   3        431.04        436.48        10.53 o                         
   1   1   3        683.03        714.97        26.28 o                         
   2   1   3       2259.99       2263.78        78.93 o                         
   3   1   3        191.54        168.81        11.68 o                         
   4   1   3       4496.90       4561.52       101.65 o                         
   5   1   3       2667.95       2590.45        71.72 o                         
   6   1   3        833.60        826.50        23.97 o                         
   7   1   3       2077.61       1951.54        36.31 o                         
   8   1   3        187.21        181.08         7.30 o                         
   9   1   3          7.47          7.44         3.74 o                         
  10   1   3         91.14         73.81         5.51 o                         
  11   1   3         12.45          9.74         4.16 o                         
  12   1   3        153.65        185.41        18.99 o                         
 -10   2   3        211.68        225.92        12.36 o                         
  -9   2   3        413.64        396.42        24.20 o                         
  -8   2   3         59.93         60.92         6.19 o                         
  -7   2   3       1466.40       1456.29        37.83 o                         
  -6   2   3         88.39         89.57        11.28 o                         
  -5   2   3         44.83         48.65         7.35 o                         
  -4   2   3        989.99        935.88        24.01 o                         
  -3   2   3        119.39         82.01         6.35 o                         
  -2   2   3        742.58        865.37        26.91 o                         
  -1   2   3        576.32        580.38        16.84 o                         
   0   2   3       8397.45       7962.14       203.49 o                         
   1   2   3        197.24        224.97         6.46 o                         
   3   2   3        225.03        198.07        10.69 o                         
   4   2   3       1404.19       1397.66        81.66 o                         
   5   2   3       2386.11       2393.64        71.61 o                         
   6   2   3        174.17        165.80        13.79 o                         
   7   2   3         11.76         11.02         3.20 o                         
   8   2   3        637.28        641.27        15.94 o                         
   9   2   3        269.33        278.47         9.04 o                         
  10   2   3          1.99          0.23         3.59 o                         
  11   2   3        154.36        147.37         9.18 o                         
  12   2   3        183.59        167.33        14.92 o                         
 -10   3   3          0.58          4.52         4.52 o                         
  -9   3   3        174.78        161.52         8.98 o                         
  -8   3   3        635.93        659.61        21.35 o                         
  -7   3   3       1022.25       1212.00        66.28 o                         
  -6   3   3        724.05        735.99        26.12 o                         
  -5   3   3        492.97        504.41        12.66 o                         
  -4   3   3        788.42        777.28        26.50 o                         
  -3   3   3        274.17        294.14        11.89 o                         
  -2   3   3        320.15        362.74        21.55 o                         
  -1   3   3       2169.12       2144.58        56.75 o                         
   0   3   3         89.01        112.89         9.42 o                         
   1   3   3       8360.31       8515.39       355.17 o                         
   2   3   3        469.29        442.75        16.24 o                         
   3   3   3       1226.07       1292.61        33.74 o                         
   4   3   3        710.95        716.97        18.84 o                         
   5   3   3        644.52        615.27        19.29 o                         
   6   3   3        463.78        436.20        13.32 o                         
   7   3   3        628.09        614.53        15.21 o                         
   8   3   3       1048.33       1015.73        20.74 o                         
   9   3   3       2743.01       2814.79        59.07 o                         
  10   3   3         80.66         78.10         5.13 o                         
  11   3   3       1043.13       1055.10        29.74 o                         
  12   3   3        370.29        356.89        31.65 o                         
  -9   4   3        479.52        466.93        23.02 o                         
  -8   4   3        433.24        428.61        16.33 o                         
  -7   4   3        132.51        108.01         9.35 o                         
  -6   4   3          9.16          8.98         3.94 o                         
  -5   4   3        643.61        695.42        18.95 o                         
  -4   4   3         20.32         18.72         3.81 o                         
  -3   4   3       2100.50       2083.88        40.06 o                         
  -2   4   3       5429.60       5544.62       163.66 o                         
  -1   4   3       3047.38       3270.38       112.89 o                         
   0   4   3       2086.02       2202.30        59.02 o                         
   1   4   3        192.19        144.63        16.17 o                         
   2   4   3        964.35        979.52        30.76 o                         
   3   4   3         13.46          3.78         3.39 o                         
   4   4   3       4836.55       4908.93       140.80 o                         
   5   4   3         72.43         76.59         7.83 o                         
   6   4   3       1868.62       1907.42        47.74 o                         
   7   4   3         13.44         19.03         3.56 o                         
   8   4   3          2.14          2.06         3.00 o                         
   9   4   3          1.11          0.67         2.97 o                         
  10   4   3        418.91        450.31        12.38 o                         
  11   4   3        238.77        236.56         9.82 o                         
  12   4   3         14.28         12.66         5.43 o                         
  -8   5   3        522.33        487.72        55.58 o                         
  -7   5   3        371.32        391.04        15.10 o                         
  -6   5   3        348.20        357.39        12.84 o                         
  -5   5   3        411.31        408.99        13.24 o                         
  -4   5   3        921.86        797.62        29.75 o                         
  -3   5   3        906.97        795.33        20.13 o                         
  -2   5   3        103.58         80.84         6.38 o                         
  -1   5   3          5.48         -0.54         3.52 o                         
   0   5   3       2085.37       2133.45        59.02 o                         
   1   5   3        870.06        971.59        30.59 o                         
   2   5   3        174.46        186.78        10.90 o                         
   3   5   3        421.57        432.39        16.33 o                         
   4   5   3         71.50         55.27         6.71 o                         
   5   5   3       2005.52       1784.67        40.38 o                         
   6   5   3        472.10        463.84        12.74 o                         
   7   5   3        805.28        777.28        22.29 o                         
   8   5   3       1065.47       1027.15        21.71 o                         
   9   5   3        182.34        172.34         9.67 o                         
  10   5   3          1.96          6.26         4.00 o                         
  11   5   3        113.73        115.22        11.61 o                         
  12   5   3         16.68         21.71         5.43 o                         
  -8   6   3         38.64          8.14         6.33 o                         
  -7   6   3        489.30        478.09        19.96 o                         
  -6   6   3        395.57        406.12        21.15 o                         
  -5   6   3        794.43        842.33        23.40 o                         
  -4   6   3        276.97        293.79        22.18 o                         
  -3   6   3        449.67        469.42        16.55 o                         
  -2   6   3        304.81        308.71        10.81 o                         
  -1   6   3         11.82         10.88         5.59 o                         
   0   6   3         19.17         16.96         4.31 o                         
   1   6   3        478.27        471.51        18.43 o                         
   2   6   3       3644.87       3747.80       100.71 o                         
   3   6   3         37.91         29.81         4.20 o                         
   4   6   3        205.24        214.42        11.40 o                         
   5   6   3        390.87        388.36        12.56 o                         
   6   6   3        846.18        868.74        19.47 o                         
   7   6   3        256.74        266.54         9.02 o                         
   8   6   3         62.91         64.74         4.54 o                         
   9   6   3          5.73          5.97         3.74 o                         
  10   6   3        569.03        588.21        16.41 o                         
  11   6   3        111.92        122.23         6.68 o                         
  12   6   3         41.46         21.71         4.52 o                         
  -6   7   3         80.34         65.92         8.93 o                         
  -5   7   3        113.87        122.96        11.50 o                         
  -4   7   3        243.28        248.22        13.32 o                         
  -3   7   3        189.71        171.53        11.77 o                         
  -2   7   3        102.99        101.22         7.77 o                         
  -1   7   3        272.89        296.30        17.59 o                         
   0   7   3        680.31        670.37        19.46 o                         
   1   7   3       3492.69       3420.75        64.71 o                         
   2   7   3       1582.02       1594.69        37.71 o                         
   3   7   3       5693.64       5557.89       114.89 o                         
   4   7   3       1166.84       1144.58        26.37 o                         
   5   7   3        394.57        383.36        15.68 o                         
   6   7   3        201.98        188.47         7.17 o                         
   7   7   3         50.51         43.44         4.07 o                         
   8   7   3        639.05        631.48        28.07 o                         
   9   7   3        447.74        464.56        13.85 o                         
  10   7   3        189.78        199.01         9.85 o                         
  11   7   3        100.96        107.21         7.96 o                         
  -6   8   3          1.57          0.90         4.52 o                         
  -5   8   3        124.23         74.16        13.57 o                         
  -4   8   3        539.60        546.79        20.92 o                         
  -3   8   3        308.30        290.12        18.93 o                         
  -2   8   3         63.22         55.21         7.18 o                         
  -1   8   3       1137.69       1180.73        32.55 o                         
   0   8   3         59.13         70.86         6.26 o                         
   1   8   3       1648.37       1634.24        35.14 o                         
   2   8   3        192.53        169.33        10.63 o                         
   3   8   3        798.15        796.56        18.20 o                         
   4   8   3         37.92         35.85         3.75 o                         
   5   8   3       1336.24       1342.51        28.63 o                         
   6   8   3       1531.54       1486.58        31.41 o                         
   7   8   3        160.89        170.84        17.72 o                         
   8   8   3        290.65        298.23        10.30 o                         
   9   8   3        478.72        484.74        14.13 o                         
  10   8   3        733.48        711.33        29.61 o                         
  11   8   3          1.14         -1.07         3.47 o                         
  -5   9   3          2.92          4.97         2.56 o                         
  -4   9   3          1.91          1.81         4.48 o                         
  -3   9   3        267.89        235.73        18.90 o                         
  -2   9   3        256.87        223.93        13.66 o                         
  -1   9   3        340.22        366.81        13.17 o                         
   0   9   3        525.73        653.05        26.10 o                         
   1   9   3        433.99        400.63        14.01 o                         
   2   9   3        293.89        276.68         9.70 o                         
   3   9   3        260.67        298.16        11.00 o                         
   4   9   3        197.79        195.19        11.48 o                         
   5   9   3       3068.44       3348.69       142.87 o                         
   6   9   3         76.17         73.32         5.08 o                         
   7   9   3       2480.93       2642.99        59.23 o                         
   8   9   3       1060.99       1101.16        31.28 o                         
   9   9   3        468.90        436.45        16.84 o                         
  10   9   3        378.97        352.85        16.32 o                         
  -4  10   3         13.24         12.21         3.84 o                         
  -3  10   3         98.01         94.65        20.80 o                         
  -2  10   3         41.86         33.94         9.28 o                         
  -1  10   3         19.49         12.64         4.12 o                         
   0  10   3         17.06         15.73         4.13 o                         
   1  10   3        670.03        666.27        21.22 o                         
   2  10   3        158.39        182.95         7.61 o                         
   3  10   3          8.24         12.90         2.97 o                         
   4  10   3        155.22        157.46         6.55 o                         
   5  10   3        357.35        375.01        11.42 o                         
   6  10   3        455.74        447.05        17.00 o                         
   7  10   3          0.50          1.72         2.74 o                         
   8  10   3        648.68        630.79        19.28 o                         
   9  10   3        173.71        164.77         7.45 o                         
  -2  11   3         22.32         21.60         4.12 o                         
  -1  11   3         26.01         19.18         4.01 o                         
   0  11   3        604.45        544.24        21.39 o                         
   1  11   3        639.80        612.17        20.53 o                         
   2  11   3          2.06          1.67         2.57 o                         
   3  11   3       2751.45       2969.66        80.55 o                         
   4  11   3        776.18        810.39        27.25 o                         
   5  11   3         76.87        117.65         7.88 o                         
   6  11   3       1689.99       1802.68        53.57 o                         
   7  11   3          0.81          5.77         6.33 o                         
   8  11   3        103.56        107.77         7.82 o                         
   0  12   3         64.38         54.26         8.14 o                         
   1  12   3        197.89        175.37        10.25 o                         
   2  12   3          0.51          2.15         5.46 o                         
   3  12   3        616.51        651.80        20.68 o                         
   4  12   3         81.25         86.83         9.14 o                         
   5  12   3         12.82         14.71         4.76 o                         
   6  12   3         59.22         54.77         5.41 o                         
  -3 -12   4          5.50          9.95         8.14 o                         
  -2 -12   4        191.97        115.24        12.21 o                         
  -6 -11   4        166.45        161.46         8.88 o                         
  -5 -11   4          0.88         -4.22         4.22 o                         
  -4 -11   4        246.79        213.50        28.94 o                         
  -3 -11   4        455.85        485.04        23.00 o                         
  -2 -11   4        167.63        185.91        11.71 o                         
  -1 -11   4          1.52         -3.20         3.37 o                         
   0 -11   4        206.57        210.96        11.41 o                         
   1 -11   4         66.09         43.41         7.24 o                         
   2 -11   4        328.79        307.50        20.80 o                         
  -8 -10   4         21.62         17.96         6.78 o                         
  -7 -10   4         42.98         39.79         9.04 o                         
  -6 -10   4        340.02        363.54        13.59 o                         
  -5 -10   4        601.61        484.39        36.58 o                         
  -4 -10   4         33.95         37.11         6.00 o                         
  -3 -10   4        933.52        983.22        35.51 o                         
  -2 -10   4         27.75         19.20         4.87 o                         
  -1 -10   4         69.47         92.22         8.83 o                         
   0 -10   4         41.52         37.66         8.39 o                         
   1 -10   4        304.26        361.55        18.49 o                         
   2 -10   4          6.09          8.64         4.30 o                         
   3 -10   4          2.54          2.26         3.24 o                         
   4 -10   4        850.57        621.24        43.41 o                         
  -9  -9   4          4.87          3.97         4.52 o                         
  -8  -9   4        350.68        363.54        17.23 o                         
  -7  -9   4          1.36          3.94         3.95 o                         
  -6  -9   4         16.94          6.41         4.38 o                         
  -5  -9   4          2.27         -4.01         6.00 o                         
  -4  -9   4          1.27         -5.33         5.33 o                         
  -3  -9   4        375.92        402.67        15.16 o                         
  -2  -9   4         17.67         18.01         4.28 o                         
  -1  -9   4        219.96        262.01        12.45 o                         
   0  -9   4         60.06         67.61         5.72 o                         
   1  -9   4          7.56         16.77         5.61 o                         
   2  -9   4        172.33        189.11        12.95 o                         
   3  -9   4          4.75          2.45         4.60 o                         
   4  -9   4        175.45        168.17         9.93 o                         
   5  -9   4          5.27         -1.51         3.68 o                         
  -9  -8   4        585.16        614.91        37.53 o                         
  -8  -8   4         19.39         23.88         4.37 o                         
  -7  -8   4          0.95         -4.48         4.50 o                         
  -6  -8   4        605.14        578.98        19.43 o                         
  -5  -8   4        344.97        410.48        25.05 o                         
  -4  -8   4        199.19        185.40         9.13 o                         
  -3  -8   4        957.70        953.71        25.90 o                         
  -2  -8   4       1856.73       1835.40        45.86 o                         
  -1  -8   4          0.64          7.17         3.36 o                         
   0  -8   4       1527.20       1467.37        40.96 o                         
   1  -8   4        535.65        503.63        17.05 o                         
   2  -8   4       2136.81       2150.77        65.78 o                         
   3  -8   4         16.63          9.79         4.03 o                         
   4  -8   4         32.04         33.11         5.22 o                         
   5  -8   4        719.04        749.15        29.39 o                         
   6  -8   4         69.26         41.71         7.69 o                         
   7  -8   4         78.19         55.17         9.04 o                         
 -10  -7   4        188.16        172.79        17.18 o                         
  -9  -7   4        125.55        125.78         7.61 o                         
  -8  -7   4        459.14        454.50        18.78 o                         
  -7  -7   4        686.03        686.91        24.23 o                         
  -6  -7   4        405.45        368.99        17.93 o                         
  -5  -7   4        770.72        716.92        19.96 o                         
  -4  -7   4        476.97        490.71        16.81 o                         
  -3  -7   4        497.83        491.60        16.29 o                         
  -2  -7   4       1158.58       1168.21        29.09 o                         
  -1  -7   4        281.92        267.89        10.10 o                         
   0  -7   4        825.85        765.64        20.38 o                         
   1  -7   4         22.05         14.84        11.67 o                         
   2  -7   4         18.64         17.30         3.50 o                         
   3  -7   4        385.01        370.97        13.36 o                         
   4  -7   4         28.77         20.30         7.85 o                         
   5  -7   4        582.21        587.53        25.79 o                         
   6  -7   4        367.92        324.43        16.86 o                         
   7  -7   4        472.62        491.26        17.95 o                         
   8  -7   4         64.49         24.42         4.52 o                         
 -10  -6   4         14.75         10.25         5.26 o                         
  -9  -6   4        202.72        249.08        23.79 o                         
  -8  -6   4         91.71         75.12         7.16 o                         
  -7  -6   4        321.47        306.84        13.90 o                         
  -6  -6   4        360.74        371.26        14.27 o                         
  -5  -6   4        647.89        665.21        20.95 o                         
  -4  -6   4        625.64        598.70        16.37 o                         
  -3  -6   4        713.93        732.47        18.63 o                         
  -2  -6   4       2106.04       1983.47        38.94 o                         
  -1  -6   4         41.64         40.73         9.54 o                         
   0  -6   4        293.82        307.37        10.23 o                         
   1  -6   4        580.55        563.24        14.19 o                         
   2  -6   4        552.09        551.12        14.26 o                         
   3  -6   4       1707.33       1773.50        52.51 o                         
   4  -6   4       2297.08       2296.99        54.10 o                         
   5  -6   4        608.81        632.90        33.94 o                         
   6  -6   4        147.96         98.03        22.45 o                         
   7  -6   4       1783.07       1529.08        65.36 o                         
   8  -6   4          3.62          2.26         3.84 o                         
 -10  -5   4        427.83        446.73        17.40 o                         
  -9  -5   4         31.83         27.28         4.98 o                         
  -8  -5   4        262.47        236.89        14.57 o                         
  -7  -5   4         17.46          7.26         3.66 o                         
  -6  -5   4        352.17        295.51        11.06 o                         
  -5  -5   4          0.93         -2.77         3.24 o                         
  -4  -5   4        373.58        341.05        11.00 o                         
  -3  -5   4         25.55         23.09         7.27 o                         
  -2  -5   4         16.05         27.76         8.21 o                         
  -1  -5   4         20.51         10.51         3.39 o                         
   0  -5   4         93.80        121.15         7.18 o                         
   1  -5   4       2077.93       2018.16        42.99 o                         
   2  -5   4       1161.35       1136.83        30.95 o                         
   3  -5   4         44.84         55.01         4.82 o                         
   4  -5   4        563.97        584.27        15.19 o                         
   5  -5   4       2347.93       2512.73        59.23 o                         
   6  -5   4       1034.21       1070.27        28.37 o                         
   7  -5   4       2607.75       2332.97       101.36 o                         
   8  -5   4        373.36        400.00        17.82 o                         
   9  -5   4         21.27         17.64         4.48 o                         
 -11  -4   4          0.22         -5.43         5.43 o                         
 -10  -4   4        123.32        133.92        10.54 o                         
  -9  -4   4        250.66        247.22         9.80 o                         
  -8  -4   4          7.39         12.29         4.54 o                         
  -7  -4   4        785.63        783.47        18.47 o                         
  -6  -4   4         26.34         29.35         5.00 o                         
  -5  -4   4        194.88        161.49         8.55 o                         
  -4  -4   4         27.56         21.83        11.78 o                         
  -3  -4   4         96.30        120.88         7.88 o                         
  -2  -4   4       2341.64       2454.27        56.81 o                         
  -1  -4   4        410.32        458.21        12.98 o                         
   0  -4   4        853.27        883.05        21.95 o                         
   1  -4   4          0.17          2.00         3.05 o                         
   2  -4   4       4633.92       4742.71       115.97 o                         
   3  -4   4        337.75        328.80        11.14 o                         
   4  -4   4          0.06          7.46         3.74 o                         
   5  -4   4       3996.63       4128.99        81.61 o                         
   6  -4   4         18.61         12.02         4.76 o                         
   7  -4   4       1134.01       1153.12        62.50 o                         
   8  -4   4        353.30        357.05        19.88 o                         
   9  -4   4         16.51         12.91         4.11 o                         
  10  -4   4        618.53        642.36        30.13 o                         
 -11  -3   4          8.08          9.95         4.48 o                         
 -10  -3   4          0.46         -3.92         4.76 o                         
  -9  -3   4        235.08        220.18        14.22 o                         
  -8  -3   4        138.88        156.57         8.28 o                         
  -7  -3   4        738.17        785.70        22.10 o                         
  -6  -3   4          9.93          8.20         3.80 o                         
  -5  -3   4          0.66         -2.71         4.08 o                         
  -4  -3   4       4065.27       3748.03        92.52 o                         
  -3  -3   4          3.24          7.41         3.73 o                         
  -2  -3   4       1887.23       1866.52        43.12 o                         
  -1  -3   4       1064.97       1092.84        26.89 o                         
   0  -3   4       1372.12       1391.78        33.27 o                         
   1  -3   4        457.51        490.79        15.25 o                         
   2  -3   4        998.67        947.57        26.10 o                         
   3  -3   4          3.74          9.01         3.77 o                         
   4  -3   4         14.46         11.39         3.71 o                         
   5  -3   4         77.17         90.76         5.97 o                         
   6  -3   4        135.05        163.33        13.89 o                         
   7  -3   4         30.79         29.37         5.54 o                         
   8  -3   4        293.67        280.47        15.38 o                         
   9  -3   4        245.59        241.02        11.05 o                         
  10  -3   4        120.71        122.13         9.13 o                         
 -11  -2   4         38.00         28.04         6.33 o                         
 -10  -2   4        142.88        137.24         8.56 o                         
  -9  -2   4        624.22        657.24        19.89 o                         
  -8  -2   4        353.33        382.62        16.53 o                         
  -7  -2   4        667.19        691.75        19.95 o                         
  -6  -2   4       2151.91       2286.79        55.74 o                         
  -5  -2   4        173.50        159.66         6.70 o                         
  -4  -2   4        134.92        143.78         7.84 o                         
  -3  -2   4        204.62        234.66        56.95 o                         
  -2  -2   4       3044.11       2803.72        61.67 o                         
  -1  -2   4       1509.71       1480.84        34.07 o                         
   0  -2   4       5937.41       5851.48       141.46 o                         
   1  -2   4        678.43        642.99        25.16 o                         
   2  -2   4       3458.27       3524.88        83.59 o                         
   3  -2   4        589.15        520.32        14.54 o                         
   4  -2   4        208.01        194.40        10.63 o                         
   5  -2   4        130.77        170.43         8.39 o                         
   6  -2   4       4194.47       4411.00        87.85 o                         
   7  -2   4        306.10        318.02        13.29 o                         
   8  -2   4         23.76         27.33         4.87 o                         
   9  -2   4        311.44        306.78        12.01 o                         
  10  -2   4        326.52        338.73        16.95 o                         
  11  -2   4        265.14        243.09        14.12 o                         
 -11  -1   4         66.38         47.03         7.24 o                         
 -10  -1   4        112.44         91.43         6.72 o                         
  -9  -1   4        127.69        119.82         8.75 o                         
  -8  -1   4        881.63        965.64        34.90 o                         
  -7  -1   4        583.91        576.75        16.48 o                         
  -6  -1   4        951.78        911.77        22.57 o                         
  -5  -1   4          2.03          2.19         2.34 o                         
  -4  -1   4       2796.66       2766.67        62.87 o                         
  -3  -1   4          3.98          2.81        12.13 o                         
  -2  -1   4       4286.92       4011.15       112.54 o                         
  -1  -1   4         87.21        103.88        16.27 o                         
   0  -1   4       1223.30       1230.71        33.76 o                         
   1  -1   4       4524.87       4628.29       143.36 o                         
   2  -1   4       6447.86       6162.13       188.44 o                         
   3  -1   4         10.31         17.98        20.23 o                         
   4  -1   4       4003.11       4295.15        88.34 o                         
   5  -1   4        412.81        397.69        17.64 o                         
   6  -1   4        936.90        950.69        22.52 o                         
   7  -1   4       1859.71       1899.11        40.89 o                         
   8  -1   4          9.45          7.41         3.86 o                         
   9  -1   4       1288.72       1330.96        32.54 o                         
  10  -1   4        263.05        262.29        14.62 o                         
  11  -1   4        207.55        248.68        42.96 o                         
 -10   0   4         61.74         39.11         4.82 o                         
  -9   0   4        168.25        168.17        19.99 o                         
  -8   0   4         68.02         69.15         6.13 o                         
  -7   0   4         98.99         79.08         5.60 o                         
  -6   0   4        152.70        154.94         6.43 o                         
  -5   0   4         26.95         30.00         3.34 o                         
  -4   0   4       2787.06       3027.95        64.46 o                         
  -3   0   4         59.12         61.52        11.69 o                         
  -2   0   4        366.47        336.24        12.81 o                         
  -1   0   4       2097.88       1781.99        53.63 o                         
   0   0   4         35.17         41.23         6.37 o                         
   1   0   4        207.43        274.37         8.74 o                         
   2   0   4      23379.10      24125.94       793.77 o                         
   3   0   4       1666.09       1756.80        38.36 o                         
   4   0   4       3604.56       3737.47        78.49 o                         
   5   0   4        221.27        179.68         8.21 o                         
   6   0   4       1628.26       1667.54        37.32 o                         
   7   0   4        317.68        299.80         8.76 o                         
   8   0   4        178.28        163.15        10.33 o                         
   9   0   4          1.89          1.09         5.10 o                         
  10   0   4        537.42        577.80        17.60 o                         
  11   0   4        529.72        538.22        25.58 o                         
 -10   1   4        249.22        240.12        17.59 o                         
  -9   1   4          4.27          0.41         3.96 o                         
  -8   1   4        653.05        673.15        22.02 o                         
  -7   1   4        785.44        770.37        22.06 o                         
  -6   1   4        216.94        214.03         9.01 o                         
  -5   1   4         55.20         69.09         7.28 o                         
  -4   1   4       8237.06       8202.17       178.42 o                         
  -3   1   4       2976.45       3043.73        68.92 o                         
  -2   1   4        105.25        132.82        21.45 o                         
  -1   1   4         99.40         75.04        23.51 o                         
   0   1   4       4544.55       2954.21       138.38 o                         
   1   1   4        657.79        670.00        17.03 o                         
   3   1   4       4914.99       4999.72        94.44 o                         
   4   1   4        292.34        315.69        26.71 o                         
   5   1   4         22.88         36.51         3.87 o                         
   6   1   4         52.80         73.85         7.84 o                         
   7   1   4        251.12        216.73         9.09 o                         
   8   1   4       1311.98       1254.02        25.86 o                         
   9   1   4          0.83         -1.01         3.28 o                         
  10   1   4        607.29        610.98        15.54 o                         
  11   1   4       3809.16       3926.16       130.37 o                         
 -10   2   4        131.41        154.65        14.47 o                         
  -9   2   4         81.07         59.43         5.65 o                         
  -8   2   4          1.64          1.32         4.20 o                         
  -7   2   4         61.22         51.43         6.10 o                         
  -6   2   4         91.73         81.02         5.27 o                         
  -5   2   4         80.67         88.94         6.89 o                         
  -4   2   4        631.07        572.43        13.38 o                         
  -3   2   4       1227.61       1368.16        35.06 o                         
  -2   2   4         35.23         76.52        10.31 o                         
  -1   2   4        194.09        177.53         8.28 o                         
   0   2   4       1779.75       1651.06        46.11 o                         
   1   2   4       1804.34       1760.96        39.21 o                         
   2   2   4        125.95        123.30        12.10 o                         
   3   2   4       1794.53       1738.56        61.26 o                         
   4   2   4         21.96         35.94         3.17 o                         
   5   2   4         78.35         86.17         6.87 o                         
   6   2   4       2968.23       2948.12        58.31 o                         
   7   2   4        207.05        214.99         7.76 o                         
   8   2   4         61.76         62.13         4.96 o                         
   9   2   4        191.09        208.05         8.11 o                         
  10   2   4        510.74        540.25        14.63 o                         
  11   2   4        635.97        632.84        21.88 o                         
  12   2   4        108.41        103.10        10.85 o                         
  -9   3   4        432.07        408.67        19.45 o                         
  -8   3   4       1392.25       1409.32        39.52 o                         
  -7   3   4        417.24        409.62        15.81 o                         
  -6   3   4         53.96         55.41         6.00 o                         
  -5   3   4         33.74         25.57         4.43 o                         
  -4   3   4        979.62        902.85        18.88 o                         
  -3   3   4       1176.28       1124.03        52.24 o                         
  -2   3   4        210.23        236.93        10.48 o                         
  -1   3   4        417.36        443.37        17.22 o                         
   0   3   4        828.70        812.08        33.18 o                         
   1   3   4        393.02        405.49        12.71 o                         
   2   3   4       2634.03       2631.61        78.61 o                         
   3   3   4          1.53          4.49         3.63 o                         
   4   3   4        549.40        624.45        41.26 o                         
   5   3   4          0.54         -0.33         1.92 o                         
   6   3   4       3515.95       3562.22        65.88 o                         
   7   3   4       1660.26       1565.30        38.16 o                         
   8   3   4       1173.48       1141.08        28.20 o                         
   9   3   4       2935.31       2984.59        62.61 o                         
  10   3   4        622.37        634.87        15.91 o                         
  11   3   4         23.28         25.30         4.50 o                         
  12   3   4        291.92        314.74        21.71 o                         
  -9   4   4        601.39        625.24        29.09 o                         
  -8   4   4        673.53        660.66        23.28 o                         
  -7   4   4         23.93         25.38         4.85 o                         
  -6   4   4         23.26         27.84         4.46 o                         
  -5   4   4         18.24         18.74         4.29 o                         
  -4   4   4       2573.50       2599.01        53.51 o                         
  -3   4   4        389.67        362.32        11.62 o                         
  -2   4   4       2195.69       2359.56        66.52 o                         
  -1   4   4         28.31         30.01         5.15 o                         
   0   4   4       1862.79       1790.22        60.06 o                         
   1   4   4       5428.39       5661.88       137.01 o                         
   2   4   4       4219.18       4357.74        92.44 o                         
   3   4   4        232.01        281.26        11.01 o                         
   4   4   4       1780.46       1681.42        58.66 o                         
   5   4   4       1031.22       1056.97        29.98 o                         
   6   4   4       1337.79       1381.84        27.41 o                         
   7   4   4        135.97        140.59         5.55 o                         
   8   4   4         15.96         11.63         3.75 o                         
   9   4   4        265.45        258.38         9.58 o                         
  10   4   4       1634.17       1710.07        39.63 o                         
  11   4   4         33.40         38.17         4.71 o                         
  12   4   4          4.50          0.90         4.52 o                         
  -8   5   4        258.34        281.65        22.16 o                         
  -7   5   4        279.19        269.18        11.52 o                         
  -6   5   4        184.30        182.11         8.88 o                         
  -5   5   4        277.38        306.89        11.46 o                         
  -4   5   4        262.79        259.15        10.70 o                         
  -3   5   4       2733.34       2795.81        79.28 o                         
  -2   5   4          0.40         -1.43         3.27 o                         
  -1   5   4        193.73        170.74         8.98 o                         
   0   5   4       1057.34       1046.71        32.16 o                         
   1   5   4        168.10        213.42        12.22 o                         
   2   5   4       4052.16       4561.19       152.59 o                         
   3   5   4       1917.70       2112.19        57.29 o                         
   4   5   4        745.11        767.03        24.82 o                         
   5   5   4       2838.80       2597.43        59.77 o                         
   6   5   4         17.45         20.35         3.51 o                         
   7   5   4        316.09        268.82        18.52 o                         
   8   5   4       1191.12       1216.85        30.82 o                         
   9   5   4          5.68         13.67         5.47 o                         
  10   5   4         30.97         37.69         4.85 o                         
  11   5   4        331.73        314.84        10.27 o                         
  12   5   4         33.13         32.56         6.33 o                         
  -7   6   4        371.00        363.56        19.83 o                         
  -6   6   4         23.76         16.02         5.26 o                         
  -5   6   4        185.24        177.53        17.12 o                         
  -4   6   4        325.03        316.42        13.89 o                         
  -3   6   4         14.92         12.58         4.71 o                         
  -2   6   4        861.19        879.69        25.01 o                         
  -1   6   4        235.73        240.93         9.51 o                         
   0   6   4        665.32        580.42        26.76 o                         
   1   6   4        405.49        405.03        14.62 o                         
   2   6   4       2191.02       2079.35        48.75 o                         
   3   6   4        295.94        257.83        11.71 o                         
   4   6   4        240.23        220.84         7.75 o                         
   5   6   4        104.44        123.19         5.65 o                         
   6   6   4       1050.42       1091.15        27.24 o                         
   7   6   4         62.14         61.32         5.56 o                         
   8   6   4          0.94          1.57         3.71 o                         
   9   6   4        136.76        128.06         7.09 o                         
  10   6   4         26.22         27.61         3.99 o                         
  11   6   4       1071.29       1017.52        29.95 o                         
  12   6   4        802.97        784.04        47.03 o                         
  -7   7   4         14.72          9.04         4.52 o                         
  -6   7   4        519.05        521.82        24.15 o                         
  -5   7   4         13.73         12.87         7.64 o                         
  -4   7   4       1468.78       1506.23        47.87 o                         
  -3   7   4        713.39        737.09        27.62 o                         
  -2   7   4         68.83         65.06         6.40 o                         
  -1   7   4         19.36         22.70         4.85 o                         
   0   7   4         21.10         16.45         3.97 o                         
   1   7   4          6.40          7.56         2.75 o                         
   2   7   4        325.16        299.83        10.12 o                         
   3   7   4         33.31         46.14         4.02 o                         
   4   7   4         13.85         17.59         3.11 o                         
   5   7   4          3.28          8.80         3.67 o                         
   6   7   4        962.95        917.08        24.13 o                         
   7   7   4       1134.88       1185.67        29.79 o                         
   8   7   4        119.87        125.42         9.72 o                         
   9   7   4        645.94        636.52        19.04 o                         
  10   7   4          2.64          0.75         3.60 o                         
  11   7   4        152.45        136.35         9.99 o                         
  -6   8   4        540.01        549.62        45.22 o                         
  -5   8   4        558.82        629.38        41.60 o                         
  -4   8   4        478.00        509.65        21.09 o                         
  -3   8   4         50.46         46.41         6.23 o                         
  -2   8   4       1405.69       1327.96        59.93 o                         
  -1   8   4        809.76        803.42        24.48 o                         
   0   8   4       2417.69       2437.04        65.82 o                         
   1   8   4        735.05        729.24        18.13 o                         
   2   8   4       1192.38       1212.36        29.70 o                         
   3   8   4         36.01         33.21         3.99 o                         
   4   8   4          4.97          6.03         2.80 o                         
   5   8   4         12.21          8.77         2.66 o                         
   6   8   4       1125.80       1105.24        26.35 o                         
   7   8   4        264.45        330.36        13.38 o                         
   8   8   4        343.80        359.14        14.28 o                         
   9   8   4        509.01        468.63        15.55 o                         
  10   8   4        292.14        285.22         9.97 o                         
  11   8   4        102.98         87.46         6.67 o                         
  -5   9   4          6.41          4.07         2.56 o                         
  -4   9   4        203.06        218.08        13.10 o                         
  -3   9   4         32.84         40.63         7.47 o                         
  -2   9   4          0.52          0.02         3.49 o                         
  -1   9   4          5.84          0.39         3.34 o                         
   0   9   4        486.47        551.97        17.67 o                         
   1   9   4        467.40        476.87        14.68 o                         
   2   9   4        332.90        323.79         9.59 o                         
   3   9   4        236.32        226.41         7.77 o                         
   4   9   4          0.52          1.24         2.29 o                         
   5   9   4       1154.91       1226.71        68.13 o                         
   6   9   4          0.74          1.36         2.78 o                         
   7   9   4        325.86        349.38        11.89 o                         
   8   9   4          1.19          0.07         3.40 o                         
   9   9   4         53.03         39.49         4.81 o                         
  10   9   4        144.23        142.05         6.72 o                         
  -3  10   4        356.31        289.41        18.99 o                         
  -2  10   4          3.39          2.63         3.39 o                         
  -1  10   4        166.25        112.41        13.49 o                         
   0  10   4        153.88        146.68         7.33 o                         
   1  10   4        659.12        703.19        20.01 o                         
   2  10   4         23.02         20.85         3.27 o                         
   3  10   4          2.21          3.36         2.48 o                         
   4  10   4        180.25        204.24         8.58 o                         
   5  10   4          5.14          4.82         2.79 o                         
   6  10   4        136.34        154.84         6.83 o                         
   7  10   4         25.88         21.10         3.30 o                         
   8  10   4          1.55          0.57         2.74 o                         
   9  10   4        171.84        152.12         8.56 o                         
  -2  11   4        245.29        232.05        12.15 o                         
  -1  11   4         63.92         59.49         7.36 o                         
   0  11   4          3.62          2.00         3.75 o                         
   1  11   4        128.11        141.32         7.70 o                         
   2  11   4          0.92         -2.93         2.93 o                         
   3  11   4        478.70        608.92        27.84 o                         
   4  11   4        188.52        189.37         7.79 o                         
   5  11   4        386.88        390.95        14.77 o                         
   6  11   4        162.20        165.88         7.34 o                         
   7  11   4        260.69        257.72        11.52 o                         
   8  11   4         70.59         97.30         7.59 o                         
   1  12   4          0.91          2.23         2.75 o                         
   2  12   4         39.28         28.73         4.33 o                         
   3  12   4          3.41          0.00         4.52 o                         
   4  12   4         32.61         28.32         4.12 o                         
   5  12   4          7.27          4.60         3.47 o                         
   6  12   4        112.53        138.52        10.40 o                         
  -6 -11   5        110.74        109.43        10.85 o                         
  -5 -11   5          5.84          3.01         2.43 o                         
  -4 -11   5          3.52          3.33         3.35 o                         
  -3 -11   5       1091.94       1140.33        48.59 o                         
  -2 -11   5        142.84        134.93        11.31 o                         
  -1 -11   5        663.15        770.63        40.97 o                         
   0 -11   5          4.15          8.59         5.22 o                         
   1 -11   5        739.00        797.99        45.22 o                         
   2 -11   5        276.79        246.91        16.28 o                         
  -7 -10   5       1048.78       1061.36        43.80 o                         
  -6 -10   5         37.62         29.10         4.52 o                         
  -5 -10   5       1940.18       1831.73       111.24 o                         
  -4 -10   5        397.04        449.03        22.42 o                         
  -3 -10   5         53.67         53.29         7.23 o                         
  -2 -10   5        138.48        129.18         9.31 o                         
  -1 -10   5       2532.95       2600.12        88.91 o                         
   0 -10   5        169.13        208.45        19.72 o                         
   1 -10   5         38.43         30.50         5.38 o                         
   2 -10   5         20.05         18.44         4.64 o                         
   3 -10   5         59.35         63.26         7.17 o                         
   4 -10   5        404.94        407.89        28.94 o                         
  -8  -9   5        220.68        209.82        14.47 o                         
  -7  -9   5          7.47          6.33         3.83 o                         
  -6  -9   5        757.65        773.28        24.71 o                         
  -5  -9   5        696.82        650.41        23.29 o                         
  -4  -9   5         74.07         63.63         6.83 o                         
  -3  -9   5         25.87         21.32         4.23 o                         
  -2  -9   5        775.38        817.85        26.46 o                         
  -1  -9   5        198.26        215.45        13.68 o                         
   0  -9   5          9.78          5.14         3.72 o                         
   1  -9   5       1317.37       1336.54        41.89 o                         
   2  -9   5        365.79        406.16        15.73 o                         
   3  -9   5        367.92        371.69        16.69 o                         
   4  -9   5        291.29        278.04        18.46 o                         
   5  -9   5        202.79        189.36        12.21 o                         
  -9  -8   5         25.51         32.59         5.34 o                         
  -8  -8   5        911.09        969.85        41.88 o                         
  -7  -8   5        174.15        177.99        10.85 o                         
  -6  -8   5        381.59        409.21        16.25 o                         
  -5  -8   5       2004.85       1874.14        81.07 o                         
  -4  -8   5        442.25        446.09        18.81 o                         
  -3  -8   5        304.16        282.51        11.95 o                         
  -2  -8   5        433.38        442.64        15.66 o                         
  -1  -8   5       2787.55       2879.58        76.23 o                         
   0  -8   5        424.33        507.92        17.10 o                         
   1  -8   5        525.77        524.63        19.92 o                         
   2  -8   5         14.32          6.47         4.36 o                         
   3  -8   5        487.48        487.49        17.96 o                         
   4  -8   5         91.30        101.36        13.18 o                         
   5  -8   5        184.06        160.24        10.76 o                         
   6  -8   5         74.46         68.74        11.76 o                         
  -9  -7   5        442.10        507.73        23.34 o                         
  -8  -7   5        733.98        782.65        28.52 o                         
  -7  -7   5        562.53        632.49        22.48 o                         
  -6  -7   5       2156.39       2141.14        65.63 o                         
  -5  -7   5        255.66        264.16        11.28 o                         
  -4  -7   5        935.11        953.90        26.94 o                         
  -3  -7   5        255.50        266.18        13.80 o                         
  -2  -7   5         32.33         37.96         4.69 o                         
  -1  -7   5       3349.12       3335.94        79.30 o                         
   0  -7   5        774.93        841.78        28.46 o                         
   1  -7   5        509.55        460.42        15.03 o                         
   2  -7   5         95.73        102.28         9.71 o                         
   3  -7   5       1503.27       1478.27        41.47 o                         
   4  -7   5        403.75        416.44        16.68 o                         
   5  -7   5        183.60        184.63         8.98 o                         
   6  -7   5         28.56         20.35         5.17 o                         
   7  -7   5       1032.42       1141.28        69.64 o                         
 -10  -6   5        344.24        324.31        15.35 o                         
  -9  -6   5        136.37        142.27        10.54 o                         
  -8  -6   5        574.28        586.91        20.44 o                         
  -7  -6   5        649.07        739.08        23.38 o                         
  -6  -6   5        195.45        183.67        11.40 o                         
  -5  -6   5        193.08        175.75         9.60 o                         
  -4  -6   5       2522.86       2415.79        67.54 o                         
  -3  -6   5        168.30        152.43        14.08 o                         
  -2  -6   5        228.74        217.20        10.29 o                         
  -1  -6   5       2474.31       2362.72        44.88 o                         
   0  -6   5         24.56         32.31         6.18 o                         
   1  -6   5        166.55        150.87        12.35 o                         
   2  -6   5        300.04        276.69        11.92 o                         
   3  -6   5        117.09        157.15        10.64 o                         
   4  -6   5         59.77         69.97         7.46 o                         
   5  -6   5        508.96        501.16        18.76 o                         
   6  -6   5        166.21        164.19        11.26 o                         
   7  -6   5        262.74        248.28        13.32 o                         
   8  -6   5        468.07        511.67        25.59 o                         
 -10  -5   5        160.52        193.54        17.18 o                         
  -9  -5   5        287.32        325.33        26.68 o                         
  -8  -5   5         31.20         27.62         5.09 o                         
  -7  -5   5         11.71         17.67         5.57 o                         
  -6  -5   5        565.22        553.93        17.09 o                         
  -5  -5   5       1660.45       1525.89        66.60 o                         
  -4  -5   5        395.21        361.15        10.32 o                         
  -3  -5   5         10.64         23.53         3.47 o                         
  -2  -5   5        491.54        428.05        10.09 o                         
  -1  -5   5       1349.58       1316.45        26.50 o                         
   0  -5   5         65.00         76.89         5.93 o                         
   1  -5   5        284.65        295.23        12.98 o                         
   2  -5   5         81.55        109.42         5.73 o                         
   3  -5   5        450.02        427.68        12.93 o                         
   4  -5   5        404.79        433.82        14.31 o                         
   5  -5   5        232.19        256.10        10.68 o                         
   6  -5   5        465.12        456.06        19.21 o                         
   7  -5   5         31.13         27.78         5.29 o                         
   8  -5   5         62.24         55.17         9.04 o                         
   9  -5   5          0.80         -2.94         3.89 o                         
 -10  -4   5         12.86         14.29         4.76 o                         
  -9  -4   5        105.98         96.10         5.94 o                         
  -8  -4   5         33.53         33.68         4.28 o                         
  -7  -4   5        532.15        571.93        16.47 o                         
  -6  -4   5       1185.76       1206.32        28.06 o                         
  -5  -4   5        833.26        795.88        20.55 o                         
  -4  -4   5        107.99         82.25         4.64 o                         
  -3  -4   5       7799.63       7528.31       145.13 o                         
  -2  -4   5          1.72         10.37         3.58 o                         
  -1  -4   5       2385.60       2526.63        54.74 o                         
   0  -4   5          1.06         -1.63         2.95 o                         
   1  -4   5        214.16        222.57        18.71 o                         
   2  -4   5        856.95        940.30        29.94 o                         
   3  -4   5        135.23        148.53         8.82 o                         
   4  -4   5       1574.33       1542.64        38.57 o                         
   5  -4   5        162.25        202.91        12.76 o                         
   6  -4   5        766.34        820.31        32.98 o                         
   7  -4   5          0.68          2.23         6.97 o                         
   8  -4   5        707.53        670.14        32.01 o                         
   9  -4   5         14.57         18.53         4.22 o                         
  10  -4   5         11.58          6.93         3.68 o                         
 -10  -3   5        887.65        938.04        40.93 o                         
  -9  -3   5        553.48        577.29        21.09 o                         
  -8  -3   5         76.62         76.19         5.68 o                         
  -7  -3   5       1375.16       1443.00        34.76 o                         
  -6  -3   5        359.99        355.41        14.22 o                         
  -5  -3   5          1.20         -0.29         3.59 o                         
  -4  -3   5        140.25        145.94         5.92 o                         
  -3  -3   5        618.48        564.00        18.49 o                         
  -2  -3   5       1415.52       1463.13        39.12 o                         
  -1  -3   5       3483.92       3489.79        78.21 o                         
   0  -3   5        628.03        634.25        17.60 o                         
   1  -3   5          1.98          0.46         6.78 o                         
   2  -3   5          7.74         14.18         2.56 o                         
   3  -3   5       2585.49       2902.15        79.18 o                         
   4  -3   5          2.35          2.57         3.47 o                         
   5  -3   5        314.64        304.28        10.97 o                         
   6  -3   5         51.73         56.50         6.16 o                         
   7  -3   5        571.91        568.10        18.98 o                         
   8  -3   5        698.25        681.96        29.46 o                         
   9  -3   5        396.30        405.54        14.76 o                         
  10  -3   5          2.77          1.33         3.37 o                         
 -10  -2   5         61.74         77.58         7.18 o                         
  -9  -2   5         84.64        102.76         8.37 o                         
  -8  -2   5          1.66         -0.16         3.65 o                         
  -7  -2   5        540.97        580.59        17.59 o                         
  -6  -2   5        128.60        134.80         6.99 o                         
  -5  -2   5         10.50         16.91         4.09 o                         
  -4  -2   5         85.66         58.66        12.61 o                         
  -3  -2   5        156.47        147.87        11.70 o                         
  -2  -2   5       1673.98       1672.48        43.47 o                         
  -1  -2   5       1427.03       1428.47        45.54 o                         
   0  -2   5       6255.42       5971.42       147.56 o                         
   1  -2   5       8441.38       8991.58       273.08 o                         
   2  -2   5        950.62       1029.27        30.04 o                         
   3  -2   5       2280.40       2373.41        72.88 o                         
   4  -2   5          5.38          4.59         4.05 o                         
   5  -2   5        631.34        669.99        21.88 o                         
   6  -2   5       1821.83       1864.99        41.97 o                         
   7  -2   5       1446.76       1570.62        34.26 o                         
   8  -2   5        207.45        192.22        12.11 o                         
   9  -2   5          5.50          6.24         4.16 o                         
  10  -2   5         49.33         39.19         5.08 o                         
  11  -2   5        447.09        436.62        28.90 o                         
 -10  -1   5        190.94        203.09        15.84 o                         
  -9  -1   5        253.45        278.20        13.51 o                         
  -8  -1   5          1.82          6.11         3.86 o                         
  -7  -1   5        539.09        564.94        17.15 o                         
  -6  -1   5         92.44         80.40         6.87 o                         
  -5  -1   5         21.97         28.71         3.18 o                         
  -4  -1   5         39.44         29.94         4.44 o                         
  -3  -1   5         28.89         34.28        10.44 o                         
  -2  -1   5        272.98        242.71        49.34 o                         
  -1  -1   5       1295.08       1244.68        32.04 o                         
   0  -1   5         96.96         99.04         6.41 o                         
   1  -1   5        534.15        602.72        22.81 o                         
   2  -1   5          2.92          2.37         8.81 o                         
   3  -1   5        158.05        215.83        27.89 o                         
   4  -1   5       1022.94       1167.18        29.05 o                         
   5  -1   5        728.27        699.94        25.67 o                         
   6  -1   5         44.75         38.67         4.96 o                         
   7  -1   5        929.61        924.76        23.17 o                         
   8  -1   5          1.62         -1.53         3.80 o                         
   9  -1   5       1447.94       1456.58        35.04 o                         
  10  -1   5          7.18          2.97         4.37 o                         
  11  -1   5        621.62        666.81        36.53 o                         
 -10   0   5        254.49        258.83        11.34 o                         
  -9   0   5        109.78        108.48         7.76 o                         
  -8   0   5         28.62         28.63         5.02 o                         
  -7   0   5        215.55        221.99         9.54 o                         
  -6   0   5        968.06       1033.66        28.38 o                         
  -5   0   5        290.85        288.55         7.85 o                         
  -4   0   5      21052.39      20657.44       522.76 o                         
  -3   0   5        825.30        760.71        22.81 o                         
  -2   0   5        411.11        443.91        26.76 o                         
  -1   0   5      12980.93      10515.79       377.84 o                         
   0   0   5          0.79         -1.86        24.32 o                         
   1   0   5        814.15        854.76        24.04 o                         
   2   0   5      18661.11      19731.80       653.67 o                         
   3   0   5          0.27          2.22         2.11 o                         
   4   0   5        243.21        187.23         5.91 o                         
   5   0   5         38.76         88.26         9.30 o                         
   6   0   5       1159.02       1139.36        28.54 o                         
   7   0   5         84.94         85.25         5.95 o                         
   8   0   5          8.02          3.54         3.48 o                         
   9   0   5        111.61         97.28         6.71 o                         
  10   0   5        639.66        646.61        22.45 o                         
  11   0   5        253.68        261.00        13.64 o                         
 -10   1   5         49.13         26.23         6.33 o                         
  -9   1   5         43.29         47.74         5.86 o                         
  -8   1   5        758.75        794.19        27.19 o                         
  -7   1   5        218.54        216.46        11.03 o                         
  -6   1   5       1224.86       1238.66        29.62 o                         
  -5   1   5         78.11         93.22         4.95 o                         
  -4   1   5          2.42          7.09         2.95 o                         
  -3   1   5       2871.45       2937.74        78.65 o                         
  -2   1   5       3496.77       3613.24       100.26 o                         
  -1   1   5         65.15         60.15         6.20 o                         
   0   1   5        397.40        405.09        27.39 o                         
   1   1   5        170.81        176.85         7.55 o                         
   2   1   5       4144.05       4407.99       127.40 o                         
   3   1   5       2210.21       2296.49        68.49 o                         
   4   1   5        467.65        431.51        11.25 o                         
   5   1   5       7877.90       8066.94       205.33 o                         
   6   1   5         39.72         27.42         4.67 o                         
   7   1   5         29.59         22.69         6.74 o                         
   8   1   5         95.01         94.87         6.51 o                         
   9   1   5        467.70        481.02        13.13 o                         
  10   1   5        940.27        976.74        24.28 o                         
  11   1   5        229.20        232.25        11.09 o                         
  12   1   5         19.33         18.99         5.43 o                         
  -9   2   5        114.04        121.53         7.99 o                         
  -8   2   5        216.53        236.82        10.79 o                         
  -7   2   5        299.46        323.29        14.58 o                         
  -6   2   5       1260.62       1275.86        31.50 o                         
  -5   2   5       1165.40       1161.55        25.25 o                         
  -4   2   5         16.70         15.25         3.27 o                         
  -3   2   5        805.54        860.81        27.31 o                         
  -2   2   5       2174.04       2021.40        83.59 o                         
  -1   2   5       1819.34       1973.58        98.60 o                         
   0   2   5       5602.46       5845.10       125.33 o                         
   1   2   5        697.31        679.47        19.87 o                         
   2   2   5         80.48        106.06         9.56 o                         
   4   2   5        146.16        145.14         8.27 o                         
   5   2   5       1362.34       1377.32        37.62 o                         
   6   2   5        890.65        924.20        20.37 o                         
   7   2   5         60.55         56.48         5.78 o                         
   8   2   5        315.29        349.64        11.15 o                         
   9   2   5       2126.16       2123.75        48.96 o                         
  10   2   5         41.95         40.00         5.01 o                         
  11   2   5        316.09        326.43        12.25 o                         
  12   2   5         95.84         98.58        10.85 o                         
  -9   3   5          8.41          7.91         3.91 o                         
  -8   3   5         99.90         98.63        12.31 o                         
  -7   3   5        254.13        247.16        11.30 o                         
  -6   3   5        430.23        468.48        14.68 o                         
  -5   3   5         50.90         59.92         5.48 o                         
  -4   3   5        817.24        881.63        19.10 o                         
  -3   3   5         92.08         83.32         5.29 o                         
  -2   3   5        126.48        114.14         8.38 o                         
  -1   3   5        649.08        715.71        23.41 o                         
   0   3   5       1997.25       1965.27        47.72 o                         
   1   3   5       5291.73       5460.29       121.04 o                         
   2   3   5       1161.19       1201.19        45.57 o                         
   3   3   5        346.45        355.16        15.46 o                         
   4   3   5        202.24        205.90        22.95 o                         
   5   3   5        152.20        119.47         8.64 o                         
   6   3   5       1677.29       1576.31        49.74 o                         
   7   3   5          0.25          0.73         3.19 o                         
   8   3   5        257.12        285.64        10.73 o                         
   9   3   5       2699.87       2643.44        64.42 o                         
  10   3   5       2547.72       2541.11        57.32 o                         
  11   3   5         36.20         30.46         4.18 o                         
  12   3   5         42.54         51.55         8.14 o                         
  -8   4   5         17.22         22.62         4.55 o                         
  -7   4   5        728.64        747.12        23.41 o                         
  -6   4   5         46.92         32.93         4.56 o                         
  -5   4   5        941.00        960.17        22.20 o                         
  -4   4   5       3323.42       3431.27        87.52 o                         
  -3   4   5        626.75        667.67        27.73 o                         
  -2   4   5       2845.21       2767.04        56.94 o                         
  -1   4   5       4036.55       3933.06       104.45 o                         
   0   4   5       2583.99       2533.34        68.93 o                         
   1   4   5        967.59       1056.14        34.93 o                         
   2   4   5       9510.94      10049.22       405.60 o                         
   3   4   5        826.21        811.39        44.00 o                         
   4   4   5       4298.80       4471.23       151.36 o                         
   5   4   5       1789.52       1785.51        45.13 o                         
   6   4   5        105.21        106.03         5.41 o                         
   7   4   5        983.15        947.65        26.38 o                         
   8   4   5        940.80        925.54        27.84 o                         
   9   4   5        109.45         93.76         7.17 o                         
  10   4   5         62.17         73.56         5.35 o                         
  11   4   5         12.53         10.20         4.00 o                         
  12   4   5         66.63         57.92        11.31 o                         
  -8   5   5         77.54         54.26         8.14 o                         
  -7   5   5         63.76         68.54         8.82 o                         
  -6   5   5       1153.79       1177.17        31.47 o                         
  -5   5   5          1.13          1.02         3.88 o                         
  -4   5   5         63.58         60.90         6.13 o                         
  -3   5   5          0.37         -1.56         4.23 o                         
  -2   5   5       1557.90       1518.71        32.26 o                         
  -1   5   5       1452.87       1435.18        37.28 o                         
   0   5   5        483.85        523.96        16.37 o                         
   1   5   5       1899.42       2059.26        64.16 o                         
   2   5   5        404.32        381.90        19.86 o                         
   3   5   5          0.16          0.62         2.78 o                         
   4   5   5       1910.72       1844.95        51.60 o                         
   5   5   5       2527.92       2443.48        55.87 o                         
   6   5   5         59.70         67.72         4.76 o                         
   7   5   5       1729.90       1828.54        46.71 o                         
   8   5   5         33.34         27.46         4.87 o                         
   9   5   5        701.28        682.36        28.37 o                         
  10   5   5        318.28        332.92        13.28 o                         
  11   5   5        292.98        290.77        10.49 o                         
  12   5   5          1.07          1.09         7.69 o                         
  -7   6   5        332.74        301.20        40.25 o                         
  -6   6   5        388.11        401.04        18.59 o                         
  -5   6   5        963.19        999.82        27.92 o                         
  -4   6   5         32.04         31.25         4.84 o                         
  -3   6   5       2162.56       2255.58        87.38 o                         
  -2   6   5         11.81         13.09         5.07 o                         
  -1   6   5        696.72        637.70        17.10 o                         
   0   6   5       4539.70       4381.91       130.36 o                         
   1   6   5        150.18        172.74         8.88 o                         
   2   6   5        247.97        252.11        10.53 o                         
   3   6   5        367.01        332.09        11.11 o                         
   4   6   5       3453.67       3410.53        76.25 o                         
   5   6   5         90.27        109.20         5.68 o                         
   6   6   5        740.30        726.02        22.70 o                         
   7   6   5       1105.65       1144.67        31.26 o                         
   8   6   5        558.06        542.75        21.46 o                         
   9   6   5        996.39       1038.39        28.25 o                         
  10   6   5        323.10        325.19        12.50 o                         
  11   6   5        123.03        127.19         7.33 o                         
  -6   7   5       1405.26       1421.29        62.50 o                         
  -5   7   5        114.48        125.15         9.14 o                         
  -4   7   5          1.31         -4.59         5.74 o                         
  -3   7   5        965.50        971.51        57.71 o                         
  -2   7   5         88.11        103.17         7.99 o                         
  -1   7   5        140.41        130.47         8.50 o                         
   0   7   5       2563.85       2717.27        68.21 o                         
   1   7   5       1611.17       1506.41        30.70 o                         
   2   7   5        485.65        459.60        13.49 o                         
   3   7   5       3820.16       3851.60        80.38 o                         
   4   7   5        677.14        677.77        19.13 o                         
   5   7   5         26.17         39.92         4.66 o                         
   6   7   5       2172.90       2233.05        48.58 o                         
   7   7   5       1154.56       1154.56        31.70 o                         
   8   7   5         11.01         15.04         4.05 o                         
   9   7   5       1066.78       1146.28        30.55 o                         
  10   7   5        204.07        192.39        10.15 o                         
  11   7   5         24.10         21.24         3.11 o                         
  -5   8   5        133.08        142.63         9.90 o                         
  -4   8   5        272.36        309.41        15.28 o                         
  -3   8   5         16.15         14.05         5.14 o                         
  -2   8   5       1774.38       1807.45        52.06 o                         
  -1   8   5       3457.25       3705.49       111.00 o                         
   0   8   5        146.45        129.72         6.98 o                         
   1   8   5       2660.03       2703.18        57.72 o                         
   2   8   5        251.07        214.39         8.70 o                         
   3   8   5       1115.94       1115.79        24.86 o                         
   4   8   5       2621.36       2522.85        58.24 o                         
   5   8   5        667.45        616.28        16.68 o                         
   6   8   5        329.80        390.08        13.06 o                         
   7   8   5        221.70        263.03         9.37 o                         
   8   8   5         15.05         10.38         3.75 o                         
   9   8   5        197.30        179.45         8.29 o                         
  10   8   5          7.77         10.03         3.18 o                         
  11   8   5          5.58          4.95         2.82 o                         
  -4   9   5        309.61        314.18        28.49 o                         
  -3   9   5          4.00          2.22         3.28 o                         
  -2   9   5       3233.72       2665.87       119.38 o                         
  -1   9   5         15.19         13.03         3.87 o                         
   0   9   5          3.16          2.26         3.27 o                         
   1   9   5         42.73         64.81         6.72 o                         
   2   9   5         25.67         12.08         3.45 o                         
   3   9   5         41.99         26.86         3.80 o                         
   4   9   5        599.93        602.58        18.60 o                         
   5   9   5       1953.71       2069.94        51.36 o                         
   6   9   5         33.49         32.68         3.89 o                         
   7   9   5        456.46        539.17        14.91 o                         
   8   9   5        418.70        409.30        13.34 o                         
   9   9   5        420.85        404.59        12.44 o                         
  10   9   5        438.22        387.21        13.29 o                         
  -3  10   5        780.99        768.62        45.22 o                         
  -2  10   5        569.22        550.42        28.42 o                         
  -1  10   5         36.71         31.21         8.42 o                         
   0  10   5        102.84         96.49         8.43 o                         
   1  10   5        273.39        280.38        10.32 o                         
   2  10   5        314.60        298.41        10.50 o                         
   3  10   5        885.38        881.14        22.52 o                         
   4  10   5       1394.58       1457.30        34.48 o                         
   5  10   5          4.99          2.59         2.80 o                         
   6  10   5         98.17        111.86         8.08 o                         
   7  10   5       1079.91       1087.46        33.79 o                         
   8  10   5         33.97         32.01         3.64 o                         
   9  10   5          5.51          1.80         2.96 o                         
  -1  11   5         20.10         16.11         3.05 o                         
   0  11   5        703.99        695.77        31.90 o                         
   1  11   5        551.94        547.41        23.64 o                         
   2  11   5        845.31        874.25        42.44 o                         
   3  11   5       1427.47       1446.98        35.87 o                         
   4  11   5        233.53        252.67         8.98 o                         
   5  11   5         81.61         90.56         4.99 o                         
   6  11   5       1035.64       1153.78        35.84 o                         
   7  11   5         14.18         12.82         3.00 o                         
   8  11   5         96.08         77.84         7.36 o                         
   1  12   5        187.51        171.19        12.21 o                         
   2  12   5        124.49         99.64        13.11 o                         
   3  12   5        684.29        739.28        32.62 o                         
   4  12   5        232.15        235.14        12.46 o                         
   5  12   5         18.75         24.95         3.72 o                         
   6  12   5         17.87         21.45         5.34 o                         
  -5 -11   6       1476.48       1644.95        94.06 o                         
  -4 -11   6        264.92        252.86        12.46 o                         
  -3 -11   6        286.99        208.92        17.18 o                         
  -2 -11   6        843.19        780.00        35.10 o                         
  -1 -11   6        109.16         91.96        17.18 o                         
   0 -11   6        288.28        325.46        32.11 o                         
   1 -11   6        534.44        617.63        37.99 o                         
  -7 -10   6        778.00        568.79        34.37 o                         
  -6 -10   6         15.34         26.23         8.14 o                         
  -5 -10   6       1415.55       1423.24        48.90 o                         
  -4 -10   6        138.35        120.66        12.24 o                         
  -3 -10   6        699.00        726.49        36.37 o                         
  -2 -10   6        126.63        154.13        13.25 o                         
  -1 -10   6        154.06        176.64        19.25 o                         
   0 -10   6         17.53         16.72         4.22 o                         
   1 -10   6         52.17         67.48         6.45 o                         
   2 -10   6        247.18        260.41        15.84 o                         
   3 -10   6       1104.81       1157.42        49.83 o                         
  -8  -9   6         13.65          8.90         2.85 o                         
  -7  -9   6        124.99        133.93         9.04 o                         
  -6  -9   6        350.45        382.43        16.81 o                         
  -5  -9   6         19.66         14.60         7.05 o                         
  -4  -9   6       1556.63       1541.58        56.26 o                         
  -3  -9   6        193.53        202.62        12.01 o                         
  -2  -9   6        170.28        161.80         9.38 o                         
  -1  -9   6       1161.88       1271.96        40.05 o                         
   0  -9   6         74.99         65.14         5.87 o                         
   1  -9   6         98.20        127.52         8.40 o                         
   2  -9   6       1615.11       1729.51        60.88 o                         
   3  -9   6        943.64       1040.93        38.07 o                         
   4  -9   6        214.91        171.84        14.47 o                         
   5  -9   6        245.46        195.35        17.18 o                         
  -8  -8   6        178.00        173.95        10.54 o                         
  -7  -8   6       1119.95       1127.28        41.55 o                         
  -6  -8   6        500.46        491.37        18.94 o                         
  -5  -8   6        127.10        119.30         7.01 o                         
  -4  -8   6         46.61         38.66         5.27 o                         
  -3  -8   6        105.14        126.24        14.03 o                         
  -2  -8   6       2110.05       2085.23        59.17 o                         
  -1  -8   6       2060.65       2142.95        57.86 o                         
   0  -8   6        387.36        423.02        17.04 o                         
   2  -8   6       1080.13       1132.80        36.47 o                         
   3  -8   6        248.29        262.75        11.78 o                         
   4  -8   6         47.67         61.01        10.76 o                         
   5  -8   6        932.37        960.15        46.13 o                         
   6  -8   6        519.76        633.78        51.55 o                         
  -9  -7   6         68.75         76.91         5.55 o                         
  -8  -7   6        609.88        633.97        24.67 o                         
  -7  -7   6         47.98         59.72         6.03 o                         
  -6  -7   6         29.46         22.80         5.38 o                         
  -5  -7   6        539.22        409.79        25.31 o                         
  -4  -7   6         21.59         25.08         5.09 o                         
  -3  -7   6        949.80        917.22        27.62 o                         
  -2  -7   6       1365.41       1361.44        38.66 o                         
  -1  -7   6        897.70        878.15        22.92 o                         
   0  -7   6       1005.21        950.19        26.48 o                         
   1  -7   6        696.80        639.54        19.00 o                         
   2  -7   6        544.85        601.17        20.02 o                         
   3  -7   6       1919.64       2031.58        55.23 o                         
   4  -7   6         11.99         13.63         3.76 o                         
   5  -7   6         10.94         10.92         4.32 o                         
   6  -7   6          9.31         19.14         9.08 o                         
   7  -7   6        416.60        423.71        20.78 o                         
  -9  -6   6        143.51        165.69         9.21 o                         
  -8  -6   6        704.04        774.50        29.32 o                         
  -7  -6   6       2148.43       2315.55        60.95 o                         
  -6  -6   6        871.94        880.59        36.97 o                         
  -5  -6   6         28.14         31.54         5.01 o                         
  -4  -6   6         10.19         10.38         4.42 o                         
  -3  -6   6       2141.37       1996.86        53.65 o                         
  -2  -6   6        687.41        620.46        15.70 o                         
  -1  -6   6        502.01        515.50        14.29 o                         
   0  -6   6        500.37        505.70        13.32 o                         
   1  -6   6       1664.14       1615.30        33.79 o                         
   2  -6   6         95.50        102.97         7.49 o                         
   3  -6   6        206.36        228.54        10.99 o                         
   4  -6   6        179.97        190.84         9.09 o                         
   5  -6   6        549.46        565.93        24.86 o                         
   6  -6   6        718.96        747.10        31.41 o                         
   7  -6   6         80.87         24.81         8.68 o                         
   8  -6   6        316.22        341.95        15.45 o                         
 -10  -5   6         20.68         28.77         4.52 o                         
  -9  -5   6         19.65         18.22         4.84 o                         
  -8  -5   6         30.72          9.60         5.09 o                         
  -7  -5   6       1545.22       1665.71        45.25 o                         
  -6  -5   6        354.40        369.63        13.08 o                         
  -5  -5   6         83.47         70.90         8.21 o                         
  -4  -5   6       1322.85       1175.83        24.01 o                         
  -3  -5   6       1439.13       1383.74        26.74 o                         
  -2  -5   6          7.22          7.26         5.36 o                         
  -1  -5   6       3437.81       3220.31        56.46 o                         
   0  -5   6        515.97        550.54        25.20 o                         
   1  -5   6        468.76        453.85        12.38 o                         
   2  -5   6       1868.49       1869.99        37.54 o                         
   3  -5   6       3221.78       3165.12        66.87 o                         
   4  -5   6        463.34        495.35        16.65 o                         
   5  -5   6        332.37        348.86        13.87 o                         
   6  -5   6        344.85        416.57        38.74 o                         
   7  -5   6          8.67          8.88         4.28 o                         
   8  -5   6         29.92         23.77         4.45 o                         
   9  -5   6         79.28         75.75         6.69 o                         
 -10  -4   6        789.52        822.92        35.16 o                         
  -9  -4   6         50.34         42.93        12.25 o                         
  -8  -4   6          0.37         -3.84         3.84 o                         
  -7  -4   6       2226.57       2287.22       100.01 o                         
  -6  -4   6          2.98          6.53         3.51 o                         
  -5  -4   6        139.46        130.80         9.83 o                         
  -4  -4   6        282.23        235.55         7.27 o                         
  -3  -4   6        155.15        128.34         5.55 o                         
  -2  -4   6        514.75        548.26        14.15 o                         
  -1  -4   6       1671.26       1611.85        50.48 o                         
   0  -4   6        723.56        691.86        20.62 o                         
   1  -4   6       2394.85       2371.20        66.24 o                         
   2  -4   6       5128.28       5315.51       103.76 o                         
   3  -4   6       1538.60       1521.60        31.48 o                         
   4  -4   6        301.75        316.66        11.51 o                         
   5  -4   6       4773.13       5005.47       105.31 o                         
   6  -4   6       1415.92       1506.33        46.87 o                         
   7  -4   6        238.47        228.17        13.32 o                         
   8  -4   6       1301.73       1217.56        47.39 o                         
   9  -4   6         69.09         61.67         5.38 o                         
  10  -4   6        231.04        243.15        13.68 o                         
 -10  -3   6         17.44         12.27         5.00 o                         
  -9  -3   6        534.47        564.43        23.66 o                         
  -8  -3   6        532.16        577.28        18.78 o                         
  -7  -3   6        363.02        374.88        12.65 o                         
  -6  -3   6         23.97         25.43         4.68 o                         
  -5  -3   6        121.00        131.69        12.50 o                         
  -4  -3   6        377.90        348.11        10.25 o                         
  -3  -3   6        465.66        371.93        12.16 o                         
  -2  -3   6        813.57        787.64        40.99 o                         
  -1  -3   6       7079.84       7225.13       186.96 o                         
   0  -3   6        593.02        611.63        18.61 o                         
   1  -3   6        321.44        268.11        11.94 o                         
   2  -3   6       1352.50       1230.89        33.94 o                         
   3  -3   6        243.97        258.65        14.67 o                         
   4  -3   6        308.83        328.23        10.56 o                         
   5  -3   6          0.02         -3.11         3.11 o                         
   6  -3   6        314.85        324.20        12.47 o                         
   7  -3   6       1116.53       1243.94        38.51 o                         
   8  -3   6        499.82        493.61        17.78 o                         
   9  -3   6         14.64          9.90         4.01 o                         
  10  -3   6         83.35         81.20         7.56 o                         
 -10  -2   6        256.60        234.56        12.74 o                         
  -9  -2   6       1310.61       1400.84        50.28 o                         
  -8  -2   6          0.98         -3.94         3.94 o                         
  -7  -2   6        211.02        218.44         9.40 o                         
  -6  -2   6       1244.15       1344.10        34.14 o                         
  -5  -2   6        670.93        654.91        15.55 o                         
  -4  -2   6         72.91         94.24         7.04 o                         
  -3  -2   6       7195.33       6169.02       181.55 o                         
  -2  -2   6       2042.73       2066.70        65.34 o                         
  -1  -2   6         36.34         43.90        97.22 o                         
   0  -2   6        920.66        837.33        58.36 o                         
   1  -2   6       1941.46       1837.61        50.79 o                         
   2  -2   6        556.86        592.09        21.41 o                         
   3  -2   6       2425.31       2431.41        60.90 o                         
   4  -2   6       5230.61       5499.94       143.87 o                         
   5  -2   6         36.90         43.74         4.49 o                         
   6  -2   6       1232.83       1253.85        29.38 o                         
   7  -2   6         10.07          3.22         3.93 o                         
   8  -2   6        772.60        877.43        30.13 o                         
   9  -2   6         41.99         34.89         4.92 o                         
  10  -2   6        112.46         95.69        12.53 o                         
  11  -2   6         62.95         49.17         7.24 o                         
 -10  -1   6         12.56          3.56        10.40 o                         
  -9  -1   6        393.90        408.79        16.32 o                         
  -8  -1   6         43.48         45.04         5.52 o                         
  -7  -1   6         24.41         31.49         5.47 o                         
  -6  -1   6         10.58         13.99         3.47 o                         
  -5  -1   6        420.58        434.24        11.66 o                         
  -4  -1   6        589.28        502.97        20.76 o                         
  -3  -1   6       1220.35       1233.26        40.75 o                         
  -2  -1   6        292.54        271.37        27.02 o                         
  -1  -1   6        504.56        506.46        24.93 o                         
   0  -1   6       2837.97       2891.38        69.97 o                         
   1  -1   6        144.52        139.28        24.07 o                         
   2  -1   6        272.62        354.14        16.07 o                         
   3  -1   6         79.54         58.55         6.31 o                         
   4  -1   6       1513.60       1727.43        41.30 o                         
   5  -1   6        390.55        338.17        11.89 o                         
   6  -1   6       1100.22       1115.60        27.02 o                         
   7  -1   6       1259.63       1297.02        39.07 o                         
   8  -1   6         44.42         50.40         5.41 o                         
   9  -1   6         61.64         53.96         4.83 o                         
  10  -1   6       1479.58       1475.15        40.08 o                         
  11  -1   6          0.12         -3.62         3.62 o                         
 -10   0   6        102.20         94.06        10.85 o                         
  -9   0   6        617.18        665.47        46.58 o                         
  -8   0   6          4.38         -2.00         3.96 o                         
  -7   0   6       1168.97       1241.92        35.96 o                         
  -6   0   6        482.16        542.99        16.51 o                         
  -5   0   6       1047.79       1023.20        23.03 o                         
  -4   0   6       5173.33       5069.94       106.23 o                         
  -3   0   6          0.93          7.81         6.67 o                         
  -2   0   6        268.63        254.13        11.76 o                         
  -1   0   6        714.46        764.49        34.46 o                         
   0   0   6        170.05        176.02         6.68 o                         
   1   0   6        252.04        211.92        18.51 o                         
   2   0   6       5534.31       5580.58       124.76 o                         
   3   0   6         41.11         89.52        14.11 o                         
   4   0   6       1718.36       1810.13        34.63 o                         
   5   0   6       2881.80       2793.10        96.13 o                         
   6   0   6        190.40        199.43        11.10 o                         
   7   0   6        129.86        143.66         6.76 o                         
   8   0   6        804.02        802.49        20.05 o                         
   9   0   6         10.43          3.94         4.03 o                         
  10   0   6        219.45        221.18         9.05 o                         
  11   0   6        132.63        136.12        23.97 o                         
  -9   1   6        408.93        431.69        16.08 o                         
  -8   1   6          0.13          3.25         4.18 o                         
  -7   1   6        411.70        409.06        14.07 o                         
  -6   1   6        502.22        491.42        13.94 o                         
  -5   1   6         94.83         93.01         6.92 o                         
  -4   1   6       2066.94       2065.21        43.54 o                         
  -3   1   6       8223.85       8523.13       199.68 o                         
  -2   1   6       2842.02       3200.21        94.67 o                         
  -1   1   6        122.95        176.50        16.00 o                         
   0   1   6          1.80          2.31        16.17 o                         
   1   1   6       6112.87       5905.84       167.78 o                         
   2   1   6       2164.12       2199.59        66.21 o                         
   3   1   6         26.52         75.09         5.75 o                         
   4   1   6       3525.20       3557.86       105.22 o                         
   5   1   6          9.65         15.63         3.13 o                         
   6   1   6       1102.79       1122.30        29.86 o                         
   7   1   6          0.49          0.50         3.71 o                         
   8   1   6         35.59         35.56         3.97 o                         
   9   1   6       2569.22       2476.56       107.83 o                         
  10   1   6         91.70         87.82         6.24 o                         
  11   1   6         32.44         25.18         4.25 o                         
  12   1   6        124.85        113.96        10.85 o                         
  -9   2   6        805.70        856.05        39.14 o                         
  -8   2   6         23.24         23.38         5.06 o                         
  -7   2   6         57.48         50.44         4.94 o                         
  -6   2   6        444.04        453.11        14.06 o                         
  -5   2   6         76.03         62.30         5.97 o                         
  -4   2   6        133.84        159.20         7.28 o                         
  -3   2   6       1510.23       1541.65        35.28 o                         
  -2   2   6       1258.95       1186.22        37.83 o                         
  -1   2   6       3063.64       3046.23       127.09 o                         
   0   2   6       6042.29       6951.79       186.37 o                         
   1   2   6       1580.08       1660.43        44.03 o                         
   2   2   6       1149.96       1182.24        44.72 o                         
   3   2   6         84.26        110.62         8.60 o                         
   4   2   6       1926.66       2003.01        62.05 o                         
   5   2   6         28.05         24.18         4.36 o                         
   6   2   6       2458.79       2435.44        55.55 o                         
   7   2   6        811.78        801.82        23.18 o                         
   8   2   6         30.93         33.49         4.61 o                         
   9   2   6         26.22         22.82         4.67 o                         
  10   2   6         72.14         75.99         6.07 o                         
  11   2   6         14.11         14.62         3.96 o                         
  12   2   6         91.61         93.15         9.95 o                         
  -9   3   6        200.08        205.30        16.28 o                         
  -8   3   6         15.99         15.82         4.74 o                         
  -7   3   6          0.51         -2.19         3.90 o                         
  -6   3   6        147.49        153.34        10.32 o                         
  -5   3   6          0.98         -1.51         3.37 o                         
  -4   3   6          6.04          6.19         3.41 o                         
  -3   3   6        197.65        188.34         7.69 o                         
  -2   3   6        193.99        179.86         9.94 o                         
  -1   3   6        162.79        188.63        16.25 o                         
   0   3   6        126.19        117.03         7.01 o                         
   1   3   6        212.07        212.32        10.90 o                         
   2   3   6       1105.38       1182.57        45.77 o                         
   3   3   6        126.20        131.02         9.91 o                         
   4   3   6       1626.93       1731.24        54.31 o                         
   5   3   6       2862.74       2731.82        94.58 o                         
   6   3   6          1.96          6.54         2.64 o                         
   7   3   6       8342.74       8614.71       175.80 o                         
   8   3   6       1644.47       1571.69        45.50 o                         
   9   3   6        309.86        333.75        14.10 o                         
  10   3   6         71.20         68.08         5.96 o                         
  11   3   6          5.65          7.60         3.94 o                         
  12   3   6         64.04         54.51         5.76 o                         
  -8   4   6          0.68          6.02         3.46 o                         
  -7   4   6         33.47         31.79         5.19 o                         
  -6   4   6         30.29         33.39         4.90 o                         
  -5   4   6       1761.91       1799.08        38.28 o                         
  -4   4   6        223.15        233.31        10.00 o                         
  -3   4   6        380.84        428.79        12.54 o                         
  -2   4   6          1.12          3.68         3.24 o                         
  -1   4   6       1505.32       1627.97        43.81 o                         
   0   4   6       1443.27       1483.13        43.17 o                         
   1   4   6        110.87        156.52        19.97 o                         
   2   4   6       3235.63       3272.32       114.85 o                         
   3   4   6       1437.08       1511.49        49.27 o                         
   4   4   6          0.29          1.45         3.36 o                         
   5   4   6         14.90         17.60         2.79 o                         
   6   4   6        323.70        331.29        10.49 o                         
   7   4   6         76.43         81.66         6.31 o                         
   8   4   6        747.05        751.05        24.53 o                         
   9   4   6         93.68         92.11         7.94 o                         
  10   4   6         77.63         66.48         7.15 o                         
  11   4   6         56.36         51.48         4.32 o                         
  12   4   6         30.01         27.16         4.48 o                         
  -8   5   6        147.94        138.38        12.66 o                         
  -7   5   6        128.41        122.53         8.69 o                         
  -6   5   6         94.73         78.33         5.63 o                         
  -5   5   6         22.01         21.85         4.37 o                         
  -4   5   6        245.23        245.31        10.20 o                         
  -3   5   6         18.96         22.59         4.16 o                         
  -2   5   6         34.53         31.20         4.06 o                         
  -1   5   6          0.47          2.33         3.16 o                         
   0   5   6         33.23         37.03         4.94 o                         
   1   5   6        436.67        428.98        14.31 o                         
   2   5   6         59.15         55.56         5.77 o                         
   3   5   6       2362.23       2044.01        52.13 o                         
   4   5   6        953.64        919.40        27.50 o                         
   5   5   6        239.95        222.44         7.73 o                         
   6   5   6       3889.65       4102.69        90.95 o                         
   7   5   6          3.98          5.73         3.21 o                         
   8   5   6         15.29         18.12         4.38 o                         
   9   5   6       1247.98       1255.89        33.42 o                         
  10   5   6          7.90          8.22         3.98 o                         
  11   5   6       1119.57       1089.86        27.54 o                         
  12   5   6        214.12        206.73        12.36 o                         
  -7   6   6         23.71         16.69         3.93 o                         
  -6   6   6         25.37         21.75         5.85 o                         
  -5   6   6        626.01        626.05        22.71 o                         
  -4   6   6          6.32          7.40         4.20 o                         
  -3   6   6        164.21        174.62        10.85 o                         
  -2   6   6       1054.72       1029.83        29.25 o                         
  -1   6   6       3341.56       3434.11        69.56 o                         
   0   6   6        484.81        505.92        16.05 o                         
   1   6   6        537.89        499.66        15.36 o                         
   2   6   6         14.88         20.07         4.33 o                         
   3   6   6         20.95         25.15         3.91 o                         
   4   6   6        926.89        935.19        23.08 o                         
   5   6   6          3.57          5.02         2.86 o                         
   6   6   6         20.61         21.54         3.66 o                         
   7   6   6        129.37        140.56         7.36 o                         
   8   6   6        251.39        246.38        10.98 o                         
   9   6   6        777.76        790.15        22.59 o                         
  10   6   6         16.52         19.09         4.26 o                         
  11   6   6         21.63         22.05         3.74 o                         
  -6   7   6        489.05        429.60        28.94 o                         
  -5   7   6         31.31         29.56         4.16 o                         
  -4   7   6         36.26         22.22         4.57 o                         
  -3   7   6        148.37        174.16        10.42 o                         
  -2   7   6        260.07        256.13        14.70 o                         
  -1   7   6       1685.30       1467.18        99.32 o                         
   0   7   6       2902.07       2961.15        68.46 o                         
   1   7   6       1688.53       1607.86        35.38 o                         
   2   7   6        270.47        267.12        10.46 o                         
   3   7   6        690.47        681.04        20.32 o                         
   4   7   6        376.86        377.17        14.91 o                         
   5   7   6        542.06        560.09        17.18 o                         
   6   7   6        595.45        559.63        15.31 o                         
   7   7   6       5713.95       5968.06       142.12 o                         
   8   7   6        709.85        800.89        24.75 o                         
   9   7   6         14.35         15.91         4.44 o                         
  10   7   6        989.97        983.04        25.74 o                         
  11   7   6        203.92        204.84        10.17 o                         
  -5   8   6        167.24        163.70        14.47 o                         
  -4   8   6         84.19         94.38         7.31 o                         
  -3   8   6       1409.14       1460.08        50.25 o                         
  -2   8   6        670.05        688.85        25.52 o                         
  -1   8   6          9.15         10.38         7.30 o                         
   0   8   6       1371.38       1423.27        37.93 o                         
   1   8   6         18.10         20.28         3.56 o                         
   2   8   6        585.64        591.22        15.27 o                         
   3   8   6       1237.06       1244.98        27.80 o                         
   4   8   6        180.09        189.45         8.72 o                         
   5   8   6         29.37         20.74         3.81 o                         
   6   8   6         21.18         20.43         3.59 o                         
   7   8   6        120.45        168.59         8.11 o                         
   8   8   6       2222.33       2256.15        55.55 o                         
   9   8   6        754.77        753.27        21.13 o                         
  10   8   6        466.87        460.30        14.40 o                         
  11   8   6          9.71          4.70         3.17 o                         
  -4   9   6        204.83        185.73        23.97 o                         
  -3   9   6        149.01        166.40         8.91 o                         
  -2   9   6         32.28         32.21         4.72 o                         
  -1   9   6        126.86         95.30         6.10 o                         
   0   9   6         18.89         16.81         3.67 o                         
   1   9   6         61.76         65.33         4.88 o                         
   2   9   6        611.44        566.96        15.99 o                         
   3   9   6       5504.18       5363.07       141.01 o                         
   4   9   6         34.09         35.00         4.55 o                         
   5   9   6        272.20        290.62        10.02 o                         
   6   9   6       1033.58       1037.41        27.49 o                         
   7   9   6       1130.89       1158.50        33.13 o                         
   8   9   6       1598.26       1681.09        41.65 o                         
   9   9   6        996.63        941.23        41.25 o                         
  10   9   6         26.41         24.01         4.57 o                         
  -3  10   6        154.12        161.22        13.57 o                         
  -2  10   6         69.02         73.52         8.59 o                         
  -1  10   6        945.08       1029.93        48.64 o                         
   0  10   6        203.46        180.65        11.37 o                         
   1  10   6        513.74        522.69        17.25 o                         
   2  10   6        234.59        232.59        14.51 o                         
   3  10   6        403.33        410.84        12.68 o                         
   4  10   6         27.62         21.23         3.51 o                         
   5  10   6        229.57        252.06        10.05 o                         
   6  10   6         90.96         95.13         8.38 o                         
   7  10   6        188.68        194.94         8.19 o                         
   8  10   6          2.66          1.18         2.92 o                         
   9  10   6        409.97        365.02        25.78 o                         
  -1  11   6        472.40        551.18        30.38 o                         
   0  11   6         43.80         65.12         7.82 o                         
   1  11   6        973.84        744.93        69.02 o                         
   2  11   6        542.87        543.28        16.52 o                         
   3  11   6        266.89        287.02         9.22 o                         
   4  11   6        742.94        817.36        21.96 o                         
   5  11   6         53.81         58.03         4.04 o                         
   6  11   6         29.90         29.70         5.88 o                         
   7  11   6       2488.40       2560.33       104.24 o                         
   8  11   6         46.08         33.46         5.43 o                         
   2  12   6        146.00        128.98        17.18 o                         
   3  12   6         54.72         52.70         6.33 o                         
   4  12   6        381.40        409.79        19.19 o                         
   5  12   6        306.82        375.19        27.58 o                         
  -4 -11   7        125.83        124.81         9.04 o                         
  -3 -11   7          0.12          0.00         2.71 o                         
  -2 -11   7          2.81         -1.81         3.62 o                         
  -1 -11   7        277.85        285.80        19.90 o                         
   0 -11   7          3.10          2.71         3.62 o                         
  -6 -10   7          7.84          6.33         2.71 o                         
  -5 -10   7        220.35        214.26        11.82 o                         
  -4 -10   7        297.42        279.10        11.04 o                         
  -3 -10   7        381.18        317.37        22.58 o                         
  -2 -10   7         47.21         46.35         9.01 o                         
  -1 -10   7         14.72          9.31         3.91 o                         
   0 -10   7        244.08        233.62        10.32 o                         
   1 -10   7         23.97         33.01         5.44 o                         
   2 -10   7        628.23        665.25        32.60 o                         
   3 -10   7         39.40         42.51         8.14 o                         
  -7  -9   7         57.52         60.61         5.12 o                         
  -6  -9   7        134.97        153.68         8.78 o                         
  -5  -9   7          9.06          3.37         4.14 o                         
  -4  -9   7        374.96        297.14        18.00 o                         
  -3  -9   7         37.60         47.18         6.27 o                         
  -2  -9   7        154.99        172.82        10.57 o                         
  -1  -9   7         78.24         66.25         6.27 o                         
   0  -9   7       1863.45       1913.94        57.62 o                         
   1  -9   7         91.30         92.39         7.93 o                         
   2  -9   7         75.54         78.34         7.83 o                         
   3  -9   7        325.02        363.04        15.75 o                         
   4  -9   7          0.66          6.33         6.33 o                         
   5  -9   7         55.90         51.55         8.14 o                         
  -8  -8   7        120.99        115.94         7.67 o                         
  -7  -8   7        233.88        218.24        14.22 o                         
  -6  -8   7         60.77         65.34         7.85 o                         
  -5  -8   7        593.77        536.19        23.66 o                         
  -4  -8   7          8.54          1.20         6.96 o                         
  -3  -8   7        592.14        546.40        22.45 o                         
  -2  -8   7         30.62         53.47         6.36 o                         
  -1  -8   7        101.53         88.18        20.57 o                         
   0  -8   7       2183.07       2121.67        64.16 o                         
   1  -8   7        130.84        161.29         8.37 o                         
   2  -8   7         57.15         59.67         5.06 o                         
   3  -8   7        682.50        685.63        36.29 o                         
   4  -8   7        123.97        129.97        17.12 o                         
   5  -8   7          3.18          2.30         3.58 o                         
   6  -8   7       2786.73       2818.38       114.78 o                         
  -9  -7   7        280.96        343.68        23.51 o                         
  -8  -7   7       1176.43       1157.73        48.60 o                         
  -7  -7   7        703.92        853.28        40.91 o                         
  -6  -7   7          2.30         -4.60         4.60 o                         
  -5  -7   7        235.93        197.48        12.40 o                         
  -4  -7   7       1111.18       1058.75        36.28 o                         
  -3  -7   7        609.90        547.81        19.79 o                         
  -2  -7   7        132.79        154.96         8.17 o                         
  -1  -7   7        263.92        273.16        10.72 o                         
   0  -7   7        363.27        412.84        16.03 o                         
   1  -7   7        673.10        673.83        18.68 o                         
   2  -7   7        458.12        482.09        14.60 o                         
   3  -7   7          0.97          1.19         3.60 o                         
   4  -7   7        396.21        424.65        15.82 o                         
   5  -7   7        227.46        232.88        19.45 o                         
   6  -7   7        202.70        212.13        14.67 o                         
   7  -7   7          0.83         -4.52         4.52 o                         
  -9  -6   7        346.17        366.77        18.99 o                         
  -8  -6   7        210.00        214.50        11.08 o                         
  -7  -6   7         35.03         35.52         5.21 o                         
  -6  -6   7        143.80        158.85         8.19 o                         
  -5  -6   7       1629.45       1458.87        47.11 o                         
  -4  -6   7        625.38        538.06        17.44 o                         
  -3  -6   7        422.36        419.31        20.76 o                         
  -2  -6   7         12.25          8.80         6.75 o                         
  -1  -6   7         11.06         25.81         7.21 o                         
   0  -6   7        361.45        392.11        16.49 o                         
   1  -6   7         30.78         39.86         4.41 o                         
   2  -6   7       1816.12       1732.72        38.74 o                         
   3  -6   7         50.93         44.69         4.26 o                         
   4  -6   7        465.55        510.46        15.13 o                         
   5  -6   7        628.38        670.36        20.82 o                         
   6  -6   7        941.30       1024.87        57.40 o                         
   7  -6   7        480.31        443.17        22.05 o                         
   8  -6   7        117.08        109.93        13.10 o                         
  -9  -5   7         59.05         74.72         7.11 o                         
  -8  -5   7          5.59          9.62         4.91 o                         
  -7  -5   7        147.08        147.16         8.46 o                         
  -6  -5   7        133.19        141.86        11.29 o                         
  -5  -5   7          8.71         16.40         3.97 o                         
  -4  -5   7        391.77        331.97        11.19 o                         
  -3  -5   7       1583.36       1515.89        33.24 o                         
  -2  -5   7         76.98         91.96         5.45 o                         
  -1  -5   7         22.82         27.97         3.59 o                         
   0  -5   7       1156.60       1125.04        24.45 o                         
   1  -5   7       1553.82       1547.15        30.98 o                         
   2  -5   7        320.17        324.65        10.00 o                         
   3  -5   7        752.35        783.28        19.24 o                         
   4  -5   7       1034.51       1039.16        26.83 o                         
   5  -5   7       1209.08       1301.45        35.37 o                         
   6  -5   7        212.83        231.11        14.83 o                         
   7  -5   7        153.30        142.92        11.48 o                         
   8  -5   7         78.47         65.45         7.26 o                         
   9  -5   7         52.42         41.49         5.47 o                         
 -10  -4   7        172.77        174.55        12.66 o                         
  -9  -4   7        682.56        667.82        25.02 o                         
  -8  -4   7          2.71          7.08         4.02 o                         
  -7  -4   7        110.82        108.94         7.21 o                         
  -6  -4   7        156.02        155.94         7.56 o                         
  -5  -4   7       2274.49       2244.61        51.98 o                         
  -4  -4   7        584.46        557.58        17.96 o                         
  -3  -4   7        573.81        587.90        13.95 o                         
  -2  -4   7         53.72         53.71         7.75 o                         
  -1  -4   7        562.42        563.75        15.61 o                         
   0  -4   7       1254.97       1280.20        26.88 o                         
   1  -4   7         15.33         22.09         3.69 o                         
   2  -4   7        909.72        908.71        23.50 o                         
   3  -4   7       2050.88       2085.42        41.89 o                         
   4  -4   7          0.75          1.30         3.37 o                         
   5  -4   7        350.35        382.15        21.81 o                         
   6  -4   7       5116.82       5627.54       135.08 o                         
   7  -4   7          3.58          1.96         4.03 o                         
   8  -4   7        440.97        427.58        16.48 o                         
   9  -4   7        179.72        187.38         9.12 o                         
  10  -4   7        696.31        680.93        46.13 o                         
 -10  -3   7        105.74        106.72        11.76 o                         
  -9  -3   7        772.39        746.64        24.57 o                         
  -8  -3   7        158.46        163.66         8.47 o                         
  -7  -3   7          4.35         -0.23         5.04 o                         
  -6  -3   7        206.77        207.23        10.49 o                         
  -5  -3   7          2.17         -3.79         4.36 o                         
  -4  -3   7        769.79        696.96        15.84 o                         
  -3  -3   7       2721.66       2550.33        54.25 o                         
  -2  -3   7        700.30        658.01        22.93 o                         
  -1  -3   7        586.78        685.80        24.24 o                         
   0  -3   7       2664.38       2533.63        70.03 o                         
   1  -3   7       1318.56       1369.03        40.79 o                         
   2  -3   7        237.89        326.00        17.86 o                         
   3  -3   7        224.93        238.15        11.24 o                         
   4  -3   7       2444.16       2545.31        52.45 o                         
   5  -3   7        824.52        783.81        19.92 o                         
   6  -3   7        140.08        137.78         7.33 o                         
   7  -3   7        209.42        234.49        12.91 o                         
   8  -3   7        289.33        295.85        11.82 o                         
   9  -3   7        394.31        397.20        13.39 o                         
  10  -3   7          1.46          3.35         4.76 o                         
 -10  -2   7          3.77          6.33         6.33 o                         
  -9  -2   7        895.22        961.02        30.39 o                         
  -8  -2   7         48.33         46.35         5.18 o                         
  -7  -2   7          6.02          4.34         4.23 o                         
  -6  -2   7         15.48         16.53         4.13 o                         
  -5  -2   7       1554.56       1527.34        37.12 o                         
  -4  -2   7       1022.70       1022.83        21.59 o                         
  -3  -2   7        105.96         86.40         5.94 o                         
  -2  -2   7        550.31        559.04        25.85 o                         
  -1  -2   7        585.05        624.69        20.08 o                         
   0  -2   7        290.56        252.21        11.63 o                         
   1  -2   7         44.28         56.91         6.27 o                         
   2  -2   7        697.23        747.00        24.19 o                         
   3  -2   7         33.20         44.26         6.03 o                         
   4  -2   7        823.36        787.73        20.43 o                         
   5  -2   7         32.78         45.15         4.97 o                         
   6  -2   7        357.08        387.59        15.29 o                         
   7  -2   7       1444.11       1539.03        35.11 o                         
   8  -2   7        336.33        347.74        12.58 o                         
   9  -2   7         24.11         24.15         5.00 o                         
  10  -2   7        321.65        346.52        15.27 o                         
  11  -2   7         83.85         59.69        11.76 o                         
  -9  -1   7         49.90         31.25         7.33 o                         
  -8  -1   7        223.58        240.12        10.76 o                         
  -7  -1   7         13.06         13.09         5.52 o                         
  -6  -1   7        737.94        769.36        19.61 o                         
  -5  -1   7       1327.16       1337.06        34.75 o                         
  -4  -1   7       4828.82       4793.12        84.71 o                         
  -3  -1   7        505.85        494.53        15.41 o                         
  -2  -1   7        673.14        667.07        29.63 o                         
  -1  -1   7        408.55        413.70        16.27 o                         
   0  -1   7       6622.44       6101.76       269.97 o                         
   1  -1   7       1083.28       1069.60        42.03 o                         
   2  -1   7       2065.78       2403.99        59.31 o                         
   3  -1   7        708.30        733.02        23.13 o                         
   4  -1   7      10375.45      10950.26       255.94 o                         
   5  -1   7        331.84        353.91        20.50 o                         
   6  -1   7          0.77          0.53         3.14 o                         
   7  -1   7        120.57        137.99         7.62 o                         
   8  -1   7         86.24         97.41         6.34 o                         
   9  -1   7         57.36         57.11         5.13 o                         
  10  -1   7        683.45        763.50        31.23 o                         
  11  -1   7        696.50        671.50        26.78 o                         
  -9   0   7        350.24        398.85        17.74 o                         
  -8   0   7        175.52        186.84        10.94 o                         
  -7   0   7        156.42        162.25         9.23 o                         
  -6   0   7       1219.11       1237.63        29.08 o                         
  -5   0   7        675.50        668.73        17.55 o                         
  -4   0   7        274.04        259.96         7.93 o                         
  -3   0   7        122.35        116.08         6.26 o                         
  -2   0   7         70.65         71.78         6.74 o                         
  -1   0   7        221.04        241.00        10.63 o                         
   0   0   7        459.48        389.54        15.61 o                         
   1   0   7        100.12        113.25         5.53 o                         
   2   0   7        922.20       1158.01        41.87 o                         
   3   0   7        543.70        603.35        15.69 o                         
   4   0   7       3850.36       4062.60        89.73 o                         
   5   0   7          3.63          2.69         2.92 o                         
   6   0   7        634.67        653.72        17.55 o                         
   7   0   7        290.44        293.00        13.61 o                         
   8   0   7        242.35        263.50        10.90 o                         
   9   0   7        532.01        512.14        15.54 o                         
  10   0   7        366.05        379.25        13.20 o                         
  11   0   7         58.67         35.32         5.41 o                         
  -9   1   7        917.02       1041.16        51.44 o                         
  -8   1   7        257.99        250.83        11.97 o                         
  -7   1   7          8.90          9.27         5.16 o                         
  -6   1   7       2187.84       2266.48        49.71 o                         
  -5   1   7         78.77         78.67         5.88 o                         
  -4   1   7        815.32        819.35        20.21 o                         
  -3   1   7       2313.64       2317.53        48.17 o                         
  -2   1   7         45.60         37.18         4.87 o                         
  -1   1   7       2101.91       2376.89        65.49 o                         
   0   1   7       3030.93       3099.85        80.48 o                         
   1   1   7       3411.25       3265.89        77.94 o                         
   2   1   7        275.28        290.35        12.75 o                         
   3   1   7       2435.34       2773.85        73.67 o                         
   4   1   7        588.62        516.11        16.41 o                         
   5   1   7          6.05          4.84         3.42 o                         
   6   1   7        402.39        366.71        17.05 o                         
   7   1   7        317.42        307.09        13.16 o                         
   8   1   7        207.44        194.76        10.83 o                         
   9   1   7        952.11       1007.89        31.09 o                         
  10   1   7         86.91         76.36         6.36 o                         
  11   1   7         15.73         12.72         4.98 o                         
  12   1   7         18.25         14.47         4.52 o                         
  -9   2   7        416.77        480.15        31.65 o                         
  -8   2   7         48.38         38.17         5.05 o                         
  -7   2   7        395.74        429.78        15.53 o                         
  -6   2   7       1103.02       1104.34        34.12 o                         
  -5   2   7       3136.02       2996.68        57.59 o                         
  -4   2   7        680.31        764.09        17.46 o                         
  -3   2   7        165.52        196.06         8.01 o                         
  -2   2   7        137.34        129.61         7.46 o                         
  -1   2   7        389.00        412.85        20.48 o                         
   0   2   7       1162.32       1253.15        40.62 o                         
   1   2   7        823.46        912.29        25.57 o                         
   2   2   7        284.69        281.11        14.46 o                         
   3   2   7        222.70        225.75        11.95 o                         
   4   2   7       1602.44       1471.56        43.78 o                         
   5   2   7         12.06         17.98         3.54 o                         
   6   2   7        585.55        597.73        17.51 o                         
   7   2   7        780.26        819.92        23.79 o                         
   8   2   7       1757.26       1768.28        57.25 o                         
   9   2   7          2.11          4.03         5.25 o                         
  10   2   7          8.36         13.52         4.87 o                         
  11   2   7         68.24         65.72         5.76 o                         
  12   2   7        188.58        189.02        14.47 o                         
  -8   3   7         11.95          6.45         3.80 o                         
  -7   3   7          0.21          0.44         4.41 o                         
  -6   3   7        181.85        180.90        10.45 o                         
  -5   3   7        487.80        441.49        13.02 o                         
  -4   3   7         23.75         12.15         3.67 o                         
  -3   3   7        524.94        525.80        15.38 o                         
  -2   3   7        831.13        812.90        20.06 o                         
  -1   3   7       1548.25       1551.11        40.80 o                         
   0   3   7       2572.92       2793.19        82.91 o                         
   1   3   7       1269.52       1256.51        40.81 o                         
   2   3   7        736.10        688.23        30.46 o                         
   3   3   7         22.86         46.94         8.32 o                         
   4   3   7       1431.00       1557.38        45.25 o                         
   5   3   7        198.92        196.73         8.22 o                         
   6   3   7         20.30         26.67         3.36 o                         
   7   3   7         67.23         64.59         6.90 o                         
   8   3   7       1809.71       1707.35        46.99 o                         
   9   3   7          0.87         -0.12         5.16 o                         
  10   3   7        560.12        592.81        18.08 o                         
  11   3   7       1081.03       1087.92        34.01 o                         
  12   3   7          0.49          3.21         3.47 o                         
  -8   4   7        142.30        154.65        14.47 o                         
  -7   4   7         34.73         41.51         7.82 o                         
  -6   4   7        387.00        376.41        14.47 o                         
  -5   4   7        644.41        632.68        26.74 o                         
  -4   4   7       1577.08       1626.97        35.54 o                         
  -3   4   7        604.69        575.31        18.17 o                         
  -2   4   7        131.01        143.83         8.47 o                         
  -1   4   7        369.60        405.07        12.93 o                         
   0   4   7          5.18         18.66         4.04 o                         
   1   4   7         45.05         49.13         6.92 o                         
   2   4   7          6.54         11.65         3.59 o                         
   3   4   7          6.56         21.25         5.05 o                         
   4   4   7       2292.75       2244.34        53.05 o                         
   5   4   7        344.25        301.81        11.06 o                         
   6   4   7       1519.10       1484.22        33.55 o                         
   7   4   7        653.91        687.00        19.09 o                         
   8   4   7       3039.33       3095.10        76.29 o                         
   9   4   7         11.47          8.70         4.59 o                         
  10   4   7          1.07          4.12         4.18 o                         
  11   4   7         18.50         17.56         4.29 o                         
  12   4   7        448.82        420.72        34.32 o                         
  -7   5   7        178.09        168.22        11.18 o                         
  -6   5   7        430.32        453.20        17.17 o                         
  -5   5   7        657.24        687.84        22.34 o                         
  -4   5   7        138.10        116.36         9.84 o                         
  -3   5   7         55.87         54.95         5.22 o                         
  -2   5   7        426.00        392.71        22.32 o                         
  -1   5   7          1.04          5.31         3.25 o                         
   0   5   7       2984.10       3171.62        64.84 o                         
   1   5   7        294.15        279.82        16.41 o                         
   2   5   7       1723.01       1687.15        49.66 o                         
   3   5   7         70.15         88.74         7.65 o                         
   4   5   7        306.03        293.26        10.36 o                         
   5   5   7       1231.09       1276.35        30.22 o                         
   6   5   7         15.12         15.87         3.63 o                         
   7   5   7        386.43        388.44        12.99 o                         
   8   5   7        100.63        107.63         7.60 o                         
   9   5   7         32.15         28.78         4.96 o                         
  10   5   7        148.52        132.29        17.62 o                         
  11   5   7         88.89         78.45         5.58 o                         
  12   5   7          9.09          5.20         6.78 o                         
  -6   6   7        215.63        229.62        14.07 o                         
  -5   6   7         20.53         20.00         4.27 o                         
  -4   6   7         16.14         13.24         4.10 o                         
  -3   6   7         26.79         25.55         4.85 o                         
  -2   6   7        505.69        480.87        21.62 o                         
  -1   6   7        894.26        900.69        25.43 o                         
   0   6   7       2172.22       2220.80        57.29 o                         
   1   6   7        190.22        186.67         9.29 o                         
   2   6   7        556.98        564.38        17.79 o                         
   3   6   7        719.56        761.81        18.91 o                         
   4   6   7        166.78        176.77         7.74 o                         
   5   6   7        555.75        523.11        16.06 o                         
   6   6   7        393.93        391.89        19.85 o                         
   7   6   7        520.73        563.16        16.35 o                         
   8   6   7         28.04         35.03         5.33 o                         
   9   6   7        299.99        297.45        12.63 o                         
  10   6   7        589.38        568.67        17.12 o                         
  11   6   7          3.16          0.76         2.70 o                         
  -6   7   7        159.50        145.62        14.02 o                         
  -5   7   7         13.56         11.46         3.37 o                         
  -4   7   7          2.94          7.87         4.00 o                         
  -3   7   7         85.96         83.59         7.27 o                         
  -2   7   7         17.06         24.08         6.68 o                         
  -1   7   7       1480.09       1498.91        36.97 o                         
   0   7   7        580.41        536.91        21.31 o                         
   1   7   7       1100.35       1143.27        34.06 o                         
   2   7   7       1311.88       1313.64        33.19 o                         
   3   7   7        651.05        660.83        19.55 o                         
   4   7   7        169.32        171.77         8.43 o                         
   5   7   7       1268.19       1189.63        27.95 o                         
   6   7   7         66.98         54.49         4.55 o                         
   7   7   7        906.28       1041.76        26.77 o                         
   8   7   7         18.96         19.39         5.02 o                         
   9   7   7        373.02        391.28        19.06 o                         
  10   7   7         13.65         11.16         3.86 o                         
  11   7   7        963.08        901.00        35.75 o                         
  -5   8   7        227.80        226.10        16.28 o                         
  -4   8   7        378.45        388.31        13.51 o                         
  -3   8   7        336.40        369.08        26.45 o                         
  -2   8   7        582.17        608.68        21.72 o                         
  -1   8   7       1160.90       1194.77        40.11 o                         
   0   8   7        301.35        289.75        19.75 o                         
   1   8   7        124.01        148.07         8.27 o                         
   2   8   7        949.30        970.74        25.44 o                         
   3   8   7        766.38        736.00        19.60 o                         
   4   8   7          4.48         -0.63         2.90 o                         
   5   8   7        212.07        277.30        11.61 o                         
   6   8   7        181.14        193.30        15.07 o                         
   7   8   7        284.91        269.66        10.32 o                         
   8   8   7        464.68        532.30        19.69 o                         
   9   8   7        149.10        184.43        12.30 o                         
  10   8   7        223.04        200.92         8.38 o                         
  11   8   7        889.37        775.46        43.17 o                         
  -4   9   7        376.45        346.39        22.61 o                         
  -3   9   7         68.86         52.05         4.47 o                         
  -2   9   7        464.83        481.20        17.73 o                         
  -1   9   7        462.23        516.52        18.08 o                         
   0   9   7          9.67          5.38         3.11 o                         
   1   9   7        139.18        127.82         9.69 o                         
   2   9   7         12.43          6.75         3.42 o                         
   3   9   7        301.83        315.61        10.47 o                         
   4   9   7         14.44         15.80         3.27 o                         
   5   9   7         79.67         97.97         5.78 o                         
   6   9   7         42.63         28.92         3.89 o                         
   7   9   7        852.34        922.67        26.76 o                         
   8   9   7        277.56        313.11        17.80 o                         
   9   9   7        269.40        262.58        16.06 o                         
  10   9   7         39.33         33.26         4.64 o                         
  -2  10   7         26.32         21.46         3.05 o                         
  -1  10   7        225.41        225.13        12.64 o                         
   0  10   7         23.79          7.93         3.21 o                         
   1  10   7        587.99        583.91        28.60 o                         
   2  10   7        100.51         85.42         5.51 o                         
   3  10   7         97.03        101.81         6.89 o                         
   4  10   7         28.46         33.81         4.49 o                         
   5  10   7        876.77        925.17        24.57 o                         
   6  10   7         39.66         44.15         4.64 o                         
   7  10   7          5.81          3.98         2.69 o                         
   8  10   7         69.59         62.12         4.89 o                         
   9  10   7        446.38        370.45        17.27 o                         
   0  11   7        400.72        461.45        21.42 o                         
   1  11   7        964.30       1099.40        57.88 o                         
   2  11   7         52.58         45.01         4.55 o                         
   3  11   7        104.13        123.18        10.40 o                         
   4  11   7       1049.44       1130.98        31.42 o                         
   5  11   7        413.74        423.73        17.31 o                         
   6  11   7         30.10         44.59         6.03 o                         
   7  11   7        106.96        120.60         8.03 o                         
   8  11   7        342.67        365.38        24.42 o                         
   3  12   7         64.34         34.67         4.76 o                         
   4  12   7        164.20        169.32        13.57 o                         
   5  12   7        605.86        595.92        37.08 o                         
  -5 -10   8         37.36         44.32         6.33 o                         
  -4 -10   8         30.43         38.01         6.02 o                         
  -3 -10   8       1985.33       1510.46        63.91 o                         
  -2 -10   8          9.76          9.04         3.84 o                         
  -1 -10   8         19.37         24.67         6.78 o                         
   0 -10   8        412.04        360.36        31.20 o                         
   1 -10   8         37.22         41.60         6.33 o                         
   2 -10   8        107.30        141.95        11.82 o                         
  -7  -9   8        799.83        742.43        44.32 o                         
  -6  -9   8        120.19         99.49         7.82 o                         
  -5  -9   8        350.05        358.20        15.84 o                         
  -4  -9   8         20.58         10.80         4.69 o                         
  -3  -9   8          3.04         -3.14         6.00 o                         
  -2  -9   8        308.40        331.12        40.05 o                         
  -1  -9   8       1809.15       1931.77        63.35 o                         
   0  -9   8        954.80        971.68        31.14 o                         
   1  -9   8          0.05          2.53         4.73 o                         
   2  -9   8         38.96         45.50         6.12 o                         
   3  -9   8        523.48        580.46        22.04 o                         
   4  -9   8         42.84         54.11         5.85 o                         
  -7  -8   8        225.22        269.07        14.54 o                         
  -6  -8   8        440.95        445.54        17.98 o                         
  -5  -8   8        137.06        134.10        27.98 o                         
  -4  -8   8        602.92        496.44        18.48 o                         
  -3  -8   8        455.93        468.15        24.30 o                         
  -2  -8   8        520.57        574.88        21.09 o                         
  -1  -8   8        372.51        378.63        15.02 o                         
   0  -8   8        358.37        402.77        15.42 o                         
   1  -8   8       3066.14       3158.62        75.98 o                         
   2  -8   8          3.06          8.97         4.33 o                         
   3  -8   8         45.94         58.38        14.83 o                         
   4  -8   8        124.85        149.91        19.77 o                         
   5  -8   8          7.79          9.77         5.43 o                         
   6  -8   8        149.15        166.34        11.76 o                         
  -8  -7   8         17.44         17.36         4.52 o                         
  -7  -7   8         23.76         13.35         3.98 o                         
  -6  -7   8        979.96       1071.66        71.42 o                         
  -5  -7   8        270.91        250.91        11.66 o                         
  -4  -7   8        945.70        852.01        43.25 o                         
  -3  -7   8        304.73        213.44        33.46 o                         
  -2  -7   8        269.37        273.97        11.10 o                         
  -1  -7   8       1052.57        980.89        28.59 o                         
   0  -7   8        259.45        301.82        11.85 o                         
   1  -7   8         54.16         45.40         4.76 o                         
   2  -7   8        133.33        168.72        11.86 o                         
   3  -7   8        359.75        363.39        12.82 o                         
   4  -7   8         21.75         32.67         5.69 o                         
   5  -7   8          1.82          1.07         3.98 o                         
   6  -7   8          1.98          0.45         3.84 o                         
   7  -7   8         53.71         42.48         5.43 o                         
  -9  -6   8         24.48         18.09         5.43 o                         
  -8  -6   8         38.20         43.84         6.30 o                         
  -7  -6   8        330.93        331.65        15.69 o                         
  -6  -6   8        887.07        902.00        33.99 o                         
  -5  -6   8        147.80        124.78        11.23 o                         
  -4  -6   8        232.40        192.97        10.99 o                         
  -3  -6   8       2337.36       2288.91        56.92 o                         
  -2  -6   8          2.49          0.73         4.44 o                         
  -1  -6   8        890.74        865.61        22.86 o                         
   0  -6   8        421.43        422.05        13.33 o                         
   1  -6   8        746.78        739.41        17.82 o                         
   2  -6   8        584.44        572.06        15.38 o                         
   3  -6   8        828.90        854.24        29.50 o                         
   4  -6   8        705.30        757.08        31.20 o                         
   5  -6   8        336.02        363.09        16.32 o                         
   6  -6   8        129.30        113.75         7.58 o                         
   7  -6   8         33.82         27.06         5.95 o                         
   8  -6   8        313.84        335.54        23.51 o                         
  -9  -5   8          7.53         10.85         5.43 o                         
  -8  -5   8       1525.00       1629.18        56.03 o                         
  -7  -5   8        394.49        390.61        14.87 o                         
  -6  -5   8        184.15        192.36        11.29 o                         
  -5  -5   8          2.13          4.51         5.53 o                         
  -4  -5   8          4.69          2.81         5.61 o                         
  -3  -5   8        210.84        198.90        10.37 o                         
  -2  -5   8        154.88        148.96        15.26 o                         
  -1  -5   8        374.00        358.55        10.76 o                         
   0  -5   8       1024.02       1033.98        23.07 o                         
   1  -5   8        825.06        837.94        20.25 o                         
   2  -5   8        295.41        315.78        18.54 o                         
   3  -5   8        136.02        144.86         8.54 o                         
   4  -5   8        593.03        607.01        17.84 o                         
   5  -5   8         99.88        108.49         9.32 o                         
   6  -5   8         71.42         63.41         5.53 o                         
   7  -5   8          0.43         -0.45         3.35 o                         
   8  -5   8         47.93         39.54         5.48 o                         
   9  -5   8        340.93        397.94        26.23 o                         
  -9  -4   8         21.35         23.82         5.88 o                         
  -8  -4   8        461.74        485.93        19.83 o                         
  -7  -4   8        573.44        640.14        20.10 o                         
  -6  -4   8        134.98        129.36         9.26 o                         
  -5  -4   8        933.36        970.55        26.86 o                         
  -4  -4   8         57.39         53.72         4.36 o                         
  -3  -4   8          4.89         10.10         3.79 o                         
  -2  -4   8        233.33        199.28         9.77 o                         
  -1  -4   8        335.32        345.19        10.36 o                         
   0  -4   8       3393.59       3547.97        74.84 o                         
   1  -4   8       2149.36       2129.01        44.10 o                         
   2  -4   8        598.81        574.93        14.32 o                         
   3  -4   8       2984.50       3080.62        57.11 o                         
   4  -4   8       3579.54       3830.74        77.96 o                         
   5  -4   8         21.56         18.78         4.11 o                         
   6  -4   8        143.03        173.17         9.04 o                         
   7  -4   8         12.26         14.56         4.27 o                         
   8  -4   8        611.56        634.26        39.09 o                         
   9  -4   8        151.55        153.31         9.39 o                         
  -9  -3   8        371.75        351.26        19.43 o                         
  -8  -3   8         71.33         66.70         5.51 o                         
  -7  -3   8         75.20         76.03         6.07 o                         
  -6  -3   8         16.94          8.58         4.89 o                         
  -5  -3   8        333.91        338.74        11.44 o                         
  -4  -3   8       1953.86       1919.00        45.47 o                         
  -3  -3   8        243.14        219.63        10.18 o                         
  -2  -3   8       2783.88       2805.24        62.77 o                         
  -1  -3   8         92.62        106.05         6.58 o                         
   0  -3   8       1067.41       1010.96        27.18 o                         
   1  -3   8        752.74        792.27        22.32 o                         
   2  -3   8       1855.85       2023.32        52.48 o                         
   3  -3   8          5.91          3.41         3.22 o                         
   4  -3   8         54.30         62.84         4.87 o                         
   5  -3   8        124.26        138.54        10.98 o                         
   6  -3   8        114.42         98.18         6.72 o                         
   7  -3   8        255.75        263.57        24.15 o                         
   8  -3   8         60.18         52.98         5.19 o                         
   9  -3   8        696.43        685.77        26.34 o                         
  10  -3   8         37.11         30.04         3.89 o                         
  -9  -2   8         35.46         37.46         6.94 o                         
  -8  -2   8         37.64         36.61         4.80 o                         
  -7  -2   8         86.33         85.12        10.14 o                         
  -6  -2   8        206.31        207.26         8.84 o                         
  -5  -2   8       3654.86       3887.58        87.87 o                         
  -4  -2   8       1479.34       1486.73        30.31 o                         
  -3  -2   8        721.77        662.62        18.66 o                         
  -2  -2   8       1935.68       1805.51        44.59 o                         
  -1  -2   8       3538.21       3378.93       113.31 o                         
   0  -2   8        959.45        999.17        32.22 o                         
   1  -2   8       1228.25       1257.17        42.95 o                         
   2  -2   8       2627.21       2887.27        78.43 o                         
   3  -2   8        218.89        221.95         8.53 o                         
   4  -2   8       3304.06       3365.73        68.36 o                         
   5  -2   8        751.87        754.34        18.27 o                         
   6  -2   8        409.87        416.46        12.89 o                         
   7  -2   8        324.41        353.09        11.92 o                         
   8  -2   8        535.38        519.68        14.57 o                         
   9  -2   8        238.55        238.46        16.13 o                         
  10  -2   8         51.26         51.71        14.92 o                         
  -9  -1   8          1.21         -2.59         4.55 o                         
  -8  -1   8        170.72        181.91         9.01 o                         
  -7  -1   8         76.13         75.89         6.43 o                         
  -6  -1   8        290.25        312.86        11.06 o                         
  -5  -1   8        673.61        715.78        26.83 o                         
  -4  -1   8        844.03        856.44        18.17 o                         
  -3  -1   8         44.30         45.87         4.63 o                         
  -2  -1   8       1318.06       1231.91        45.37 o                         
  -1  -1   8        493.37        405.55        18.59 o                         
   0  -1   8        153.84        157.27         9.60 o                         
   1  -1   8        307.95        304.98        12.40 o                         
   2  -1   8       3893.85       4074.97        90.57 o                         
   3  -1   8        588.37        604.32        17.31 o                         
   4  -1   8       5019.40       5135.77        94.89 o                         
   5  -1   8       2219.51       2283.88        52.86 o                         
   6  -1   8          5.65          1.50         6.24 o                         
   7  -1   8        355.96        375.49        12.05 o                         
   8  -1   8        485.00        376.91        30.18 o                         
   9  -1   8       1107.61       1123.82        30.25 o                         
  10  -1   8        188.88        187.58         9.62 o                         
  11  -1   8        125.30        104.59         9.31 o                         
  -9   0   8        359.64        382.35        19.19 o                         
  -8   0   8         42.86         45.52         6.14 o                         
  -7   0   8        340.93        393.43        21.09 o                         
  -6   0   8       5674.64       5793.01       128.22 o                         
  -5   0   8        237.75        259.57         8.81 o                         
  -4   0   8        396.17        421.33        11.87 o                         
  -3   0   8       1897.77       1944.52        41.27 o                         
  -2   0   8          1.63         10.60         3.78 o                         
  -1   0   8          4.08          3.15         3.41 o                         
   0   0   8       5062.88       4836.29       115.78 o                         
   1   0   8         93.26        108.85         7.61 o                         
   2   0   8        999.86       1075.96        31.99 o                         
   3   0   8        350.33        239.04         8.03 o                         
   4   0   8       7179.43       7446.69       151.80 o                         
   5   0   8         23.56         26.73         3.68 o                         
   6   0   8        652.00        585.68        18.52 o                         
   7   0   8        961.59        989.44        27.37 o                         
   8   0   8       2447.46       2635.89        81.97 o                         
   9   0   8        266.38        272.46        11.42 o                         
  10   0   8         74.61         84.82         7.74 o                         
  11   0   8        137.06        106.92         7.75 o                         
  -9   1   8         13.18         11.76         5.43 o                         
  -8   1   8         38.98         42.99         5.85 o                         
  -7   1   8        156.32        155.86         9.92 o                         
  -6   1   8        845.15        832.48        30.94 o                         
  -5   1   8       3962.34       3904.95        74.52 o                         
  -4   1   8         15.50         18.87         5.47 o                         
  -3   1   8        258.45        274.33         9.07 o                         
  -2   1   8        535.27        478.41        14.70 o                         
  -1   1   8       1941.73       2111.75        60.75 o                         
   0   1   8       1031.85       1018.15        28.06 o                         
   1   1   8        801.08        788.33        21.59 o                         
   2   1   8       3098.34       2968.17       124.75 o                         
   3   1   8       1476.58       1508.60        56.84 o                         
   4   1   8         14.13         17.97         4.08 o                         
   5   1   8          3.76          6.61         3.47 o                         
   6   1   8         29.14         36.57         5.62 o                         
   7   1   8        199.71        213.84        11.96 o                         
   8   1   8       1265.80       1258.31        70.13 o                         
   9   1   8         19.74         28.12         5.73 o                         
  10   1   8        155.13        165.29         9.47 o                         
  11   1   8        122.37        111.17        10.44 o                         
  -8   2   8        918.45        970.83        30.60 o                         
  -7   2   8         38.56         37.19         5.99 o                         
  -6   2   8        130.25        125.51        11.97 o                         
  -5   2   8         96.01         83.33         6.02 o                         
  -4   2   8        229.34        212.23         9.25 o                         
  -3   2   8        443.34        431.10        12.17 o                         
  -2   2   8       5713.19       5570.37       114.60 o                         
  -1   2   8       1244.34       1163.09        49.10 o                         
   0   2   8        664.40        624.93        33.70 o                         
   1   2   8       3902.61       3940.97       103.21 o                         
   2   2   8         88.44        118.10        13.32 o                         
   3   2   8       1710.69       1719.96        54.97 o                         
   4   2   8       7874.65       8009.49       206.79 o                         
   5   2   8          4.04          4.60         3.79 o                         
   6   2   8        271.56        270.83        12.10 o                         
   7   2   8       2086.28       2104.86        63.10 o                         
   8   2   8        393.74        385.92        16.98 o                         
   9   2   8          8.75          6.15         4.13 o                         
  10   2   8        121.70        125.80        10.52 o                         
  11   2   8        167.81        164.28         8.27 o                         
  12   2   8         72.93         45.22         7.24 o                         
  -8   3   8        198.12        218.59        12.36 o                         
  -7   3   8         72.42         67.07         7.91 o                         
  -6   3   8        386.82        408.46        13.33 o                         
  -5   3   8        205.01        200.80        10.51 o                         
  -4   3   8        125.49         99.93         6.27 o                         
  -3   3   8          4.39          0.93         3.28 o                         
  -2   3   8       2976.08       2761.29        54.48 o                         
  -1   3   8         14.22          8.78         3.14 o                         
   0   3   8       1319.72       1413.48        48.66 o                         
   1   3   8       1686.65       1741.43        81.52 o                         
   2   3   8        345.61        361.61        20.19 o                         
   3   3   8        196.06        214.98        18.49 o                         
   4   3   8        733.72        712.68        24.55 o                         
   5   3   8       1077.33       1019.04        23.44 o                         
   6   3   8        765.94        708.97        19.11 o                         
   7   3   8       3280.92       3278.66        86.47 o                         
   8   3   8       1631.83       1649.06        43.26 o                         
   9   3   8        103.97        101.33         8.23 o                         
  10   3   8        830.36        861.79        28.22 o                         
  11   3   8         48.26         42.51         4.61 o                         
  12   3   8         65.47         50.65         7.24 o                         
  -7   4   8       1668.91       1695.89       112.60 o                         
  -6   4   8       1923.35       1903.81        52.90 o                         
  -5   4   8         82.07         82.70         5.60 o                         
  -4   4   8        163.81        185.41         8.08 o                         
  -3   4   8          2.79          4.19         3.45 o                         
  -2   4   8         94.75         75.38         4.98 o                         
  -1   4   8        313.08        284.89        10.51 o                         
   0   4   8       5642.72       5956.52       115.50 o                         
   1   4   8          9.98         16.35         4.25 o                         
   2   4   8       2937.11       2765.68        63.66 o                         
   3   4   8        912.15        850.82        21.80 o                         
   4   4   8       3484.09       3450.02        66.06 o                         
   5   4   8       1061.30        997.55        22.19 o                         
   6   4   8        117.91        109.63         7.82 o                         
   7   4   8        589.72        609.92        16.59 o                         
   8   4   8       1183.62       1173.12        33.26 o                         
   9   4   8        372.93        357.48        14.14 o                         
  10   4   8          2.06          4.55         3.56 o                         
  11   4   8        228.00        234.55        12.66 o                         
  12   4   8         29.56         29.85         6.33 o                         
  -7   5   8          3.75          5.88         3.20 o                         
  -6   5   8        314.02        337.23        15.14 o                         
  -5   5   8         48.64         39.01         5.00 o                         
  -4   5   8        851.96        898.77        25.95 o                         
  -3   5   8        723.34        752.21        18.27 o                         
  -2   5   8       1156.77       1164.03        39.28 o                         
  -1   5   8       1734.97       1826.51        42.29 o                         
   0   5   8         22.75         22.49         4.34 o                         
   1   5   8         11.05          5.58         3.95 o                         
   2   5   8       6968.15       6851.62       141.45 o                         
   3   5   8       1003.61        952.92        20.75 o                         
   4   5   8        166.02        176.13         8.00 o                         
   5   5   8        258.33        254.10         9.33 o                         
   6   5   8        906.31        883.86        21.93 o                         
   7   5   8         17.59         23.88         3.79 o                         
   8   5   8        232.17        245.68        11.21 o                         
   9   5   8       1607.38       1524.74        60.23 o                         
  10   5   8         26.08         20.79         4.19 o                         
  11   5   8        625.79        631.68        18.87 o                         
  12   5   8        107.15        113.96        13.57 o                         
  -6   6   8          0.22          2.21         5.65 o                         
  -5   6   8        209.27        205.41        12.60 o                         
  -4   6   8          3.69          0.20         3.43 o                         
  -3   6   8        250.83        273.33        11.00 o                         
  -2   6   8       1042.09       1024.64        34.36 o                         
  -1   6   8       1159.92       1239.28        34.53 o                         
   0   6   8         45.89         59.80         6.18 o                         
   1   6   8       1673.44       1554.59        94.24 o                         
   2   6   8        132.96        126.44         7.73 o                         
   3   6   8          1.33          3.65         3.62 o                         
   4   6   8       1290.86       1342.61        43.93 o                         
   5   6   8       1179.36       1163.13        27.58 o                         
   6   6   8       1344.90       1285.15        29.57 o                         
   7   6   8        346.28        388.58        12.92 o                         
   8   6   8        970.59       1009.69        30.08 o                         
   9   6   8        172.99        172.98        10.48 o                         
  10   6   8        183.24        175.12        19.44 o                         
  11   6   8        175.54        193.15         9.10 o                         
  -5   7   8         86.60         60.30         7.67 o                         
  -4   7   8        218.50        241.82        10.78 o                         
  -3   7   8        304.85        340.21        13.24 o                         
  -2   7   8       4061.02       4099.79        85.91 o                         
  -1   7   8         71.72         63.28         5.55 o                         
   0   7   8        311.48        274.26        15.00 o                         
   1   7   8        235.93        246.36        15.79 o                         
   2   7   8         95.99        103.38         7.57 o                         
   3   7   8        751.61        756.23        19.89 o                         
   4   7   8       1880.43       1896.85        42.42 o                         
   5   7   8        186.46        206.38         8.64 o                         
   6   7   8        245.96        271.02        10.53 o                         
   7   7   8        116.01        149.76         9.39 o                         
   8   7   8        216.82        234.65        10.77 o                         
   9   7   8         20.51         24.43         4.44 o                         
  10   7   8        727.46        646.87        25.49 o                         
  11   7   8          1.29          0.85         2.54 o                         
  -4   8   8       1006.94        949.82        52.46 o                         
  -3   8   8        992.39       1043.92        32.29 o                         
  -2   8   8         32.04         27.85         4.63 o                         
  -1   8   8        922.72        985.73        26.71 o                         
   0   8   8         30.96         29.70         4.19 o                         
   1   8   8        238.27        222.75        16.72 o                         
   2   8   8       1202.58       1212.35        33.14 o                         
   3   8   8         77.55         77.99         7.69 o                         
   4   8   8         40.70         34.40         4.28 o                         
   5   8   8       1551.37       1545.81        45.51 o                         
   6   8   8       2403.17       2311.37        56.66 o                         
   7   8   8       1175.23       1201.61        28.95 o                         
   8   8   8        260.82        276.13        11.21 o                         
   9   8   8          2.02          0.13         3.18 o                         
  10   8   8          3.21          8.80         3.20 o                         
  -3   9   8         11.20          7.24         2.58 o                         
  -2   9   8        468.68        508.69        17.50 o                         
  -1   9   8        154.31        152.12         9.87 o                         
   0   9   8         41.11         41.62         4.47 o                         
   1   9   8        602.08        605.12        17.69 o                         
   2   9   8       1152.65       1137.27        48.13 o                         
   3   9   8        389.08        432.43        12.67 o                         
   4   9   8       1140.46       1128.12        26.05 o                         
   5   9   8        198.26        227.69         9.33 o                         
   6   9   8       1945.01       1935.72        47.81 o                         
   7   9   8        118.38        107.94         9.92 o                         
   8   9   8        216.00        213.92        11.26 o                         
   9   9   8        376.33        384.45        13.76 o                         
  10   9   8         15.00          9.21         3.20 o                         
  -1  10   8         14.57         11.58         2.66 o                         
   0  10   8         66.27         62.22         4.63 o                         
   1  10   8        131.04         85.99        10.25 o                         
   2  10   8       1257.52       1150.19        48.82 o                         
   3  10   8         65.02         84.30         6.39 o                         
   4  10   8          2.88          3.46         2.63 o                         
   5  10   8        628.82        682.16        26.17 o                         
   6  10   8        312.54        358.97        12.71 o                         
   7  10   8         40.37         28.43         3.57 o                         
   8  10   8          8.86         12.50         3.28 o                         
   9  10   8        130.74        120.78        11.41 o                         
   0  11   8        817.97        839.37        36.09 o                         
   1  11   8        203.91        189.72         9.04 o                         
   2  11   8        205.55        166.41        13.57 o                         
   3  11   8        425.55        351.74        19.70 o                         
   4  11   8        121.18        123.57         8.46 o                         
   5  11   8        409.63        473.97        27.23 o                         
   6  11   8        101.32         90.13         6.32 o                         
   7  11   8        539.08        574.73        25.25 o                         
  -4 -10   9         35.08         26.23         4.52 o                         
  -3 -10   9        307.73        322.73        17.64 o                         
  -2 -10   9        461.08        323.99        16.48 o                         
  -1 -10   9          4.75          2.64         3.83 o                         
   0 -10   9        208.17        186.88        11.30 o                         
   1 -10   9       1811.64       1700.12       101.29 o                         
   2 -10   9         50.19         56.98         9.95 o                         
  -6  -9   9        116.31         96.77         9.95 o                         
  -5  -9   9         46.65         38.57         6.33 o                         
  -4  -9   9         87.99         97.33         7.59 o                         
  -3  -9   9        573.76        505.12        20.54 o                         
  -2  -9   9        549.44        487.43        17.11 o                         
  -1  -9   9         82.23         80.71         6.88 o                         
   0  -9   9        127.86        119.43        10.88 o                         
   1  -9   9        266.94        266.67        12.39 o                         
   2  -9   9         34.71         32.62         6.38 o                         
   3  -9   9         60.96         53.72         7.33 o                         
   4  -9   9        869.70        934.20        53.73 o                         
  -7  -8   9        323.17        340.06        22.61 o                         
  -6  -8   9        445.24        467.09        19.69 o                         
  -5  -8   9         10.45         13.63         6.59 o                         
  -4  -8   9         50.64         47.88         4.94 o                         
  -3  -8   9       1467.32       1367.78        56.11 o                         
  -2  -8   9         64.40         51.57         6.27 o                         
  -1  -8   9        148.71        172.38        11.49 o                         
   0  -8   9        261.46        260.86        20.76 o                         
   1  -8   9        111.03        147.70        12.64 o                         
   2  -8   9        336.07        346.37        13.27 o                         
   3  -8   9        443.01        396.51        27.30 o                         
   4  -8   9       2237.91       2508.09       103.91 o                         
  -7  -7   9        161.69        181.89        13.45 o                         
  -6  -7   9         34.10         42.42         4.62 o                         
  -5  -7   9        368.52        373.32        14.37 o                         
  -4  -7   9         80.73         61.55        10.44 o                         
  -3  -7   9          2.25         -4.41         4.41 o                         
  -2  -7   9        416.49        386.23        13.83 o                         
  -1  -7   9         28.81         37.02         4.84 o                         
   0  -7   9         20.86         24.32         4.98 o                         
   1  -7   9       2793.29       2827.41        66.91 o                         
   2  -7   9        298.29        320.30        12.05 o                         
   3  -7   9        533.10        566.52        17.39 o                         
   4  -7   9        238.77        281.50        12.67 o                         
   5  -7   9        242.46        278.39        16.59 o                         
   6  -7   9        796.23        823.14        59.24 o                         
   7  -7   9        157.21        159.18        13.57 o                         
  -8  -6   9        167.38        183.89        11.30 o                         
  -7  -6   9        377.97        420.74        16.99 o                         
  -6  -6   9          1.94          1.82         4.91 o                         
  -5  -6   9       1159.65       1231.26        38.37 o                         
  -4  -6   9         89.57         76.52         6.85 o                         
  -3  -6   9          3.46          0.33         4.45 o                         
  -2  -6   9        952.46        866.76        24.34 o                         
  -1  -6   9         71.74         76.01         5.93 o                         
   0  -6   9        615.91        590.77        16.58 o                         
   1  -6   9        205.46        234.17         8.84 o                         
   2  -6   9        202.54        235.82        11.56 o                         
   3  -6   9       1563.02       1686.69        74.81 o                         
   4  -6   9        105.51        118.53         7.40 o                         
   5  -6   9        340.26        357.97        13.15 o                         
   6  -6   9         45.70         43.42        11.30 o                         
   7  -6   9        145.51        137.58        10.83 o                         
   8  -6   9        338.49        337.35        23.51 o                         
  -8  -5   9        521.04        539.10        27.30 o                         
  -7  -5   9        278.75        300.53        11.81 o                         
  -6  -5   9         53.03         57.44         7.18 o                         
  -5  -5   9        124.40        123.87         7.50 o                         
  -4  -5   9        110.11        112.09         6.38 o                         
  -3  -5   9        529.68        472.29        16.78 o                         
  -2  -5   9         14.31          4.49         4.01 o                         
  -1  -5   9          4.81          7.20         5.79 o                         
   0  -5   9        533.35        563.63        16.89 o                         
   1  -5   9       2242.88       2308.03        55.49 o                         
   2  -5   9        614.08        666.39        18.80 o                         
   3  -5   9        430.21        459.72        14.71 o                         
   4  -5   9        380.93        397.27        12.98 o                         
   5  -5   9         10.56         11.09         3.82 o                         
   6  -5   9        171.03        203.44        10.68 o                         
   7  -5   9        504.16        479.42        20.35 o                         
   8  -5   9         81.02         77.04         8.27 o                         
  -9  -4   9        334.54        274.04        22.61 o                         
  -8  -4   9         55.41         41.02         5.88 o                         
  -7  -4   9        183.40        213.68        10.16 o                         
  -6  -4   9          3.50          1.83         5.33 o                         
  -5  -4   9       1723.80       1776.76        49.00 o                         
  -4  -4   9        720.57        716.13        17.93 o                         
  -3  -4   9       2198.95       2045.16        66.86 o                         
  -2  -4   9        189.59        168.65        15.58 o                         
  -1  -4   9       2669.43       2630.05        52.45 o                         
   0  -4   9        249.76        221.64         9.08 o                         
   1  -4   9        473.51        462.05        13.58 o                         
   2  -4   9        432.74        461.05        12.10 o                         
   3  -4   9       1849.42       1944.37        43.18 o                         
   4  -4   9       1028.31       1048.06        24.59 o                         
   5  -4   9        517.06        511.55        15.55 o                         
   6  -4   9       2128.23       2305.84        58.68 o                         
   7  -4   9        236.06        252.71        10.05 o                         
   8  -4   9        116.12         88.44         6.25 o                         
   9  -4   9         84.49         55.17         8.14 o                         
  -9  -3   9        354.87        325.93        16.30 o                         
  -8  -3   9         55.82         50.91         6.66 o                         
  -7  -3   9         42.47         45.35         5.21 o                         
  -6  -3   9         17.18         14.61         3.83 o                         
  -5  -3   9          9.56          6.55         3.95 o                         
  -4  -3   9        263.11        262.53        12.52 o                         
  -3  -3   9         57.09         54.59        14.77 o                         
  -2  -3   9         75.33         81.10         6.01 o                         
  -1  -3   9         28.22         27.20         4.18 o                         
   0  -3   9        523.57        519.19        15.45 o                         
   1  -3   9       1147.55       1198.30        27.56 o                         
   2  -3   9       1009.11       1054.81        22.61 o                         
   3  -3   9        329.26        310.74         9.45 o                         
   4  -3   9       2686.83       2697.35        56.63 o                         
   5  -3   9       2407.78       2575.35        53.09 o                         
   6  -3   9        647.86        668.93        20.52 o                         
   7  -3   9        288.44        348.10        11.76 o                         
   8  -3   9        399.79        417.11        13.53 o                         
   9  -3   9          4.15         -0.79         3.41 o                         
  10  -3   9         57.46         49.88         5.57 o                         
  -9  -2   9        124.45        117.36         9.53 o                         
  -8  -2   9        340.91        347.88        13.48 o                         
  -7  -2   9          8.70          5.65         4.36 o                         
  -6  -2   9         88.94         89.25         5.83 o                         
  -5  -2   9        891.31        951.87        23.41 o                         
  -4  -2   9        320.79        340.07        11.41 o                         
  -3  -2   9         21.38         32.76         4.18 o                         
  -2  -2   9       1363.26       1289.76        34.50 o                         
  -1  -2   9         27.46         17.18         4.14 o                         
   0  -2   9        688.63        721.27        20.13 o                         
   1  -2   9       2254.97       2227.65        52.92 o                         
   2  -2   9       1605.67       1605.02        35.20 o                         
   3  -2   9        530.92        517.80        14.51 o                         
   4  -2   9         25.44         29.79         4.00 o                         
   5  -2   9        988.85       1028.13        28.77 o                         
   6  -2   9        421.24        427.21        15.71 o                         
   7  -2   9          9.39          5.19         3.42 o                         
   8  -2   9        317.22        347.18        11.87 o                         
   9  -2   9         18.03         12.17         4.54 o                         
  10  -2   9        355.54        355.63        13.66 o                         
  -9  -1   9        228.71        212.54        17.18 o                         
  -8  -1   9        124.29        133.73        10.35 o                         
  -7  -1   9         65.45         68.98         7.98 o                         
  -6  -1   9        359.68        381.05        12.78 o                         
  -5  -1   9         14.95          9.20         3.63 o                         
  -4  -1   9        130.71        129.94        11.68 o                         
  -3  -1   9        265.80        278.95         9.59 o                         
  -2  -1   9         35.25         31.96         4.62 o                         
  -1  -1   9        132.64        119.28         9.09 o                         
   0  -1   9          1.09         -0.72         3.47 o                         
   1  -1   9        591.36        549.97        19.94 o                         
   2  -1   9       1447.27       1422.57        36.28 o                         
   3  -1   9         78.08         83.89         5.67 o                         
   4  -1   9        319.31        303.99         9.15 o                         
   5  -1   9        495.31        556.20        14.14 o                         
   6  -1   9        671.91        646.00        25.81 o                         
   7  -1   9        105.45        120.16         7.06 o                         
   8  -1   9       1795.51       1788.90        40.90 o                         
   9  -1   9       1465.10       1503.99        47.24 o                         
  10  -1   9        488.74        471.28        17.67 o                         
  11  -1   9       1364.67       1270.61        73.26 o                         
  -8   0   9         58.24         39.47         4.74 o                         
  -7   0   9        419.62        461.18        18.16 o                         
  -6   0   9        531.40        577.65        16.38 o                         
  -5   0   9        239.32        244.15        12.84 o                         
  -4   0   9        172.03        149.73         8.38 o                         
  -3   0   9        115.90        117.61         6.15 o                         
  -2   0   9        108.60         93.88         6.48 o                         
  -1   0   9       3383.06       3486.27       101.03 o                         
   0   0   9       3439.37       3688.78        99.04 o                         
   1   0   9       1285.57       1226.96        36.46 o                         
   2   0   9        153.85        150.09         7.68 o                         
   3   0   9       1560.20       1586.54        42.95 o                         
   4   0   9       1612.19       1655.18        44.83 o                         
   5   0   9          6.47          2.75         3.93 o                         
   6   0   9       1087.80       1097.01        42.18 o                         
   7   0   9        431.53        453.31        17.94 o                         
   8   0   9         98.29        108.10        10.09 o                         
   9   0   9        994.93        953.08        27.64 o                         
  10   0   9        193.19        179.24         9.26 o                         
  11   0   9        173.37        177.49         9.72 o                         
  -8   1   9        503.86        483.06        24.92 o                         
  -7   1   9         49.79         48.83         6.18 o                         
  -6   1   9          2.22          2.10         4.52 o                         
  -5   1   9        214.36        233.39         9.77 o                         
  -4   1   9        407.14        446.99        15.14 o                         
  -3   1   9         79.72         78.53         5.35 o                         
  -2   1   9        568.33        520.11        14.16 o                         
  -1   1   9          7.73          3.42         3.39 o                         
   0   1   9       3098.28       3228.29        69.27 o                         
   1   1   9         41.73         32.19         3.39 o                         
   2   1   9       1506.14       1524.29        57.02 o                         
   3   1   9          3.44          7.43         3.45 o                         
   4   1   9        545.62        543.23        18.00 o                         
   5   1   9       1010.72       1079.51        27.17 o                         
   6   1   9        637.92        615.14        22.35 o                         
   7   1   9       2585.37       2749.76        65.43 o                         
   8   1   9         30.70         31.53         8.13 o                         
   9   1   9         48.75         52.06         6.35 o                         
  10   1   9        566.63        581.67        18.64 o                         
  11   1   9         73.74         67.32         6.00 o                         
  -8   2   9         33.93         21.86         4.97 o                         
  -7   2   9        391.58        410.49        16.91 o                         
  -6   2   9        172.55        142.78         9.37 o                         
  -5   2   9       1761.45       1843.35        65.88 o                         
  -4   2   9        243.72        263.92        10.36 o                         
  -3   2   9        320.74        328.10        11.23 o                         
  -2   2   9        108.35        120.24         5.86 o                         
  -1   2   9        105.40        100.10         6.92 o                         
   0   2   9         22.55         14.20         4.35 o                         
   1   2   9          4.27          1.39         3.25 o                         
   2   2   9       2702.28       2415.40        66.64 o                         
   3   2   9        337.93        317.42        13.14 o                         
   4   2   9         14.56         11.49         3.80 o                         
   5   2   9        723.68        715.10        21.46 o                         
   6   2   9       1292.55       1270.82        34.88 o                         
   7   2   9        110.69        102.18         8.45 o                         
   8   2   9         65.91         83.32        10.31 o                         
   9   2   9       1143.76       1177.95        51.91 o                         
  10   2   9          7.68         12.30         4.52 o                         
  11   2   9        114.20        119.98         7.67 o                         
  -8   3   9          9.82          9.95         3.62 o                         
  -7   3   9         28.59         23.21         5.17 o                         
  -6   3   9          5.73         -0.71         3.35 o                         
  -5   3   9        154.42        125.42         9.26 o                         
  -4   3   9        313.35        370.09        12.47 o                         
  -3   3   9          2.32          6.32         3.35 o                         
  -2   3   9        239.50        265.29         9.31 o                         
  -1   3   9        200.67        169.42         7.46 o                         
   0   3   9        212.81        206.57         8.10 o                         
   2   3   9       2663.71       2510.59        67.66 o                         
   3   3   9       1043.19        955.26        27.37 o                         
   4   3   9        918.11        857.78        21.08 o                         
   5   3   9       4895.25       4755.46        88.50 o                         
   6   3   9       2481.73       2305.28        50.91 o                         
   7   3   9          7.49         10.30         3.71 o                         
   8   3   9       1129.42       1110.31        34.40 o                         
   9   3   9        429.51        341.62        16.72 o                         
  10   3   9         39.81         38.44         4.27 o                         
  11   3   9       1482.18       1511.41        45.20 o                         
  -7   4   9        105.78        145.71        11.07 o                         
  -6   4   9        203.54        203.92        11.01 o                         
  -5   4   9         14.37         15.72         3.76 o                         
  -4   4   9         32.71         22.08         4.08 o                         
  -3   4   9         67.28         80.46         5.39 o                         
  -2   4   9        537.85        505.25        13.77 o                         
  -1   4   9         13.27          6.85         3.55 o                         
   0   4   9        293.97        299.99         9.79 o                         
   1   4   9       1055.11        981.31        31.96 o                         
   2   4   9        919.92        873.06        21.26 o                         
   3   4   9         89.35        115.11         7.26 o                         
   4   4   9       1827.94       1709.47        32.00 o                         
   5   4   9        995.97        969.28        22.60 o                         
   6   4   9       6113.85       5944.78       150.60 o                         
   7   4   9         56.60         55.31         4.75 o                         
   8   4   9          5.90          8.75         4.10 o                         
   9   4   9        210.00        205.59        10.29 o                         
  10   4   9        416.90        412.76        15.43 o                         
  11   4   9        726.79        743.11        27.50 o                         
  -6   5   9         29.76         27.16         5.12 o                         
  -5   5   9        124.04        106.26        16.74 o                         
  -4   5   9        688.16        719.34        17.98 o                         
  -3   5   9         60.90         63.63         8.69 o                         
  -2   5   9       1122.48       1126.08        23.60 o                         
  -1   5   9        142.17        117.11         6.87 o                         
   0   5   9       3936.66       3899.12       147.40 o                         
   1   5   9       1777.36       1660.61        49.13 o                         
   2   5   9          0.33         -1.33         3.09 o                         
   3   5   9         47.57         42.35         4.70 o                         
   4   5   9       1359.51       1383.04        31.33 o                         
   5   5   9        822.47        834.38        29.88 o                         
   6   5   9        470.86        485.19        15.72 o                         
   7   5   9       1158.06       1163.19        29.10 o                         
   8   5   9         48.24         48.03         7.00 o                         
   9   5   9        557.28        538.84        20.69 o                         
  10   5   9        356.49        383.73        22.06 o                         
  11   5   9        494.86        531.88        21.13 o                         
  -6   6   9          6.74          6.15         3.17 o                         
  -5   6   9          3.46          3.08         3.11 o                         
  -4   6   9        197.26        198.90         9.99 o                         
  -3   6   9        213.78        222.76         9.63 o                         
  -2   6   9         71.83         64.58         6.84 o                         
  -1   6   9       2178.75       2302.20        72.71 o                         
   0   6   9        240.77        256.64        10.17 o                         
   1   6   9       2484.45       2430.27        62.64 o                         
   2   6   9        273.81        269.45        12.18 o                         
   3   6   9          1.56          5.55         3.40 o                         
   4   6   9         50.90         48.15         5.14 o                         
   5   6   9        573.60        570.63        16.08 o                         
   6   6   9         75.01         85.95         6.11 o                         
   7   6   9       1013.07       1023.67        26.38 o                         
   8   6   9         61.08         64.90         6.03 o                         
   9   6   9        966.43        936.91        27.76 o                         
  10   6   9        426.44        391.29        19.96 o                         
  11   6   9         19.94         23.10         6.30 o                         
  -5   7   9          3.55         -2.41         2.82 o                         
  -4   7   9       1421.31       1481.10        51.32 o                         
  -3   7   9         37.21         30.39         4.38 o                         
  -2   7   9        119.02        122.02         8.02 o                         
  -1   7   9        317.97        317.81        14.27 o                         
   0   7   9        312.09        323.87        14.77 o                         
   1   7   9         92.61        102.07         9.18 o                         
   2   7   9       1120.20       1097.50        33.80 o                         
   3   7   9        423.84        413.78        14.47 o                         
   4   7   9        699.77        651.53        17.68 o                         
   5   7   9       1447.11       1419.97        35.34 o                         
   6   7   9        278.58        301.44        11.56 o                         
   7   7   9         18.12         17.19         3.62 o                         
   8   7   9       2276.32       2346.46        70.52 o                         
   9   7   9         40.93         42.74         6.22 o                         
  10   7   9        296.62        301.86        18.28 o                         
  11   7   9       1997.60       2019.45        59.14 o                         
  -4   8   9       1282.21       1236.07        51.48 o                         
  -3   8   9        459.38        504.83        19.64 o                         
  -2   8   9        510.43        533.90        31.64 o                         
  -1   8   9          1.50          4.98         3.62 o                         
   0   8   9         60.11         49.61         4.77 o                         
   1   8   9       2331.14       2313.48       101.81 o                         
   2   8   9        343.91        331.71        16.39 o                         
   3   8   9         11.05         12.39         5.85 o                         
   4   8   9        748.99        782.79        21.93 o                         
   5   8   9       1368.88       1536.48        36.53 o                         
   6   8   9         96.24        108.66         9.24 o                         
   7   8   9        140.06        128.03         6.31 o                         
   8   8   9        255.08        287.83        12.44 o                         
   9   8   9          3.72          4.44         3.21 o                         
  10   8   9        195.70        151.99        12.60 o                         
  -2   9   9          1.49          6.79         2.72 o                         
  -1   9   9        413.99        454.99        13.86 o                         
   0   9   9        867.71        869.75        24.08 o                         
   1   9   9        667.44        699.68        23.19 o                         
   2   9   9          0.13          1.88         3.83 o                         
   3   9   9        421.68        415.24        17.93 o                         
   4   9   9         32.62         46.44         5.26 o                         
   5   9   9        164.82        161.73         8.13 o                         
   6   9   9        144.30        163.90         8.11 o                         
   7   9   9        951.97        902.42        46.28 o                         
   8   9   9         13.70         20.63         4.11 o                         
   9   9   9       1148.86       1338.15        56.91 o                         
  10   9   9         86.38         75.65         4.86 o                         
  -1  10   9         22.78         22.84         3.83 o                         
   0  10   9        255.03        262.15        17.45 o                         
   1  10   9        473.13        414.33        30.70 o                         
   2  10   9        410.03        416.04        12.44 o                         
   3  10   9          3.61          6.03         2.71 o                         
   4  10   9         12.10         12.74         3.19 o                         
   5  10   9        973.98        980.45        33.81 o                         
   6  10   9       1017.02       1082.78        33.45 o                         
   7  10   9        409.70        457.39        16.28 o                         
   8  10   9        147.82        181.02        10.82 o                         
   9  10   9        881.48        881.71        53.36 o                         
   1  11   9         33.06         28.14         7.24 o                         
   2  11   9         12.63         15.90         3.12 o                         
   3  11   9          2.01          2.60         2.69 o                         
   4  11   9        359.76        348.60        42.96 o                         
   5  11   9       1337.87       1407.02        48.54 o                         
   6  11   9         28.84         24.42         3.68 o                         
   7  11   9          2.55          5.10         3.47 o                         
  -2 -10  10         14.58         17.18         7.24 o                         
  -1 -10  10        576.31        462.07        33.46 o                         
   0 -10  10          6.80          4.52         7.24 o                         
  -5  -9  10         32.68         30.75         7.24 o                         
  -4  -9  10          8.83         13.77         3.83 o                         
  -3  -9  10        799.51        798.43        84.11 o                         
  -2  -9  10         11.83          7.81         6.33 o                         
  -1  -9  10         32.59         30.71         4.80 o                         
   0  -9  10        180.98        159.14         8.78 o                         
   1  -9  10        555.12        561.35        51.55 o                         
   2  -9  10         42.99         30.28         8.20 o                         
   3  -9  10         30.77         35.20         4.28 o                         
  -6  -8  10        249.38        234.24        12.60 o                         
  -5  -8  10       1355.17       1426.99        94.06 o                         
  -4  -8  10         16.30         19.34         3.62 o                         
  -3  -8  10         22.47         17.05         5.51 o                         
  -2  -8  10       1366.23       1231.90        44.65 o                         
  -1  -8  10        817.97        795.59        30.65 o                         
   0  -8  10        296.55        272.39        12.77 o                         
   1  -8  10        382.80        349.26        15.88 o                         
   2  -8  10        112.56        119.63        18.99 o                         
   3  -8  10         16.08         27.52         5.65 o                         
   4  -8  10        544.91        597.89        29.85 o                         
   5  -8  10        112.24         75.90        16.73 o                         
  -7  -7  10         42.40         25.70         6.78 o                         
  -6  -7  10         14.72         14.90         6.05 o                         
  -5  -7  10        773.64        826.94        26.28 o                         
  -4  -7  10        448.13        425.15        21.49 o                         
  -3  -7  10        180.05        171.30         9.85 o                         
  -2  -7  10         87.19         81.66         6.17 o                         
  -1  -7  10        476.13        427.48        23.76 o                         
   0  -7  10        222.63        253.33        12.92 o                         
   1  -7  10       1093.76       1116.04        29.94 o                         
   2  -7  10        286.02        278.82        11.58 o                         
   3  -7  10          1.54          0.16         3.40 o                         
   4  -7  10       1120.87       1581.52        70.01 o                         
   5  -7  10        441.79        419.68        30.45 o                         
   6  -7  10         93.48        109.98        15.26 o                         
  -7  -6  10        444.64        477.06        45.18 o                         
  -6  -6  10        228.51        230.85        11.33 o                         
  -5  -6  10       2036.92       2308.17        80.49 o                         
  -4  -6  10         12.97          8.85         3.99 o                         
  -3  -6  10        358.26        311.12        13.02 o                         
  -2  -6  10       1106.92       1073.68        40.61 o                         
  -1  -6  10       1587.87       1676.44        47.77 o                         
   0  -6  10        121.50        116.72         8.97 o                         
   1  -6  10        170.47        167.46         9.84 o                         
   2  -6  10         89.62         97.42        12.64 o                         
   3  -6  10        167.02        186.93         9.11 o                         
   4  -6  10        438.88        464.02        16.47 o                         
   5  -6  10         79.08         73.98         7.42 o                         
   6  -6  10        213.68        228.08        11.11 o                         
   7  -6  10          2.18          1.62         3.24 o                         
  -8  -5  10          1.43          6.56         5.00 o                         
  -7  -5  10         93.75         83.09         7.97 o                         
  -6  -5  10         92.04         90.62         6.42 o                         
  -5  -5  10        264.44        283.11        10.98 o                         
  -4  -5  10          9.13          5.65         3.15 o                         
  -3  -5  10        153.09        143.23         7.70 o                         
  -2  -5  10         95.55         95.42         6.11 o                         
  -1  -5  10        174.84        162.01        13.29 o                         
   0  -5  10        214.38        240.45        11.30 o                         
   1  -5  10        137.21        138.44         9.17 o                         
   2  -5  10        685.42        711.88        21.11 o                         
   3  -5  10        621.33        643.80        18.96 o                         
   4  -5  10        495.93        557.01        23.52 o                         
   5  -5  10        291.90        343.30        11.85 o                         
   6  -5  10        458.51        510.01        16.20 o                         
   7  -5  10        135.51        161.53         9.92 o                         
   8  -5  10        875.94        841.85        42.44 o                         
  -8  -4  10        212.59        207.42        20.35 o                         
  -7  -4  10        861.37        869.59        27.45 o                         
  -6  -4  10        237.39        251.77        12.28 o                         
  -5  -4  10        434.10        427.23        15.04 o                         
  -4  -4  10        157.13        140.29         7.11 o                         
  -3  -4  10         46.96         42.44         4.47 o                         
  -2  -4  10         32.58         32.10         5.05 o                         
  -1  -4  10       1792.86       1679.12        38.60 o                         
   0  -4  10         10.14          7.43         3.81 o                         
   1  -4  10        116.10        150.68         8.32 o                         
   2  -4  10        786.47        788.26        18.88 o                         
   3  -4  10        521.64        518.19        14.08 o                         
   4  -4  10       2567.24       2681.46        57.88 o                         
   5  -4  10         60.66         57.55         5.77 o                         
   6  -4  10         24.72         25.04         4.10 o                         
   7  -4  10         93.03         93.47         8.21 o                         
   8  -4  10        206.13        205.78        11.18 o                         
   9  -4  10         77.11         74.39         7.62 o                         
  -8  -3  10        179.06        143.33        17.18 o                         
  -7  -3  10         22.33         24.50         5.28 o                         
  -6  -3  10         69.30         59.30         5.58 o                         
  -5  -3  10        418.39        422.41        14.15 o                         
  -4  -3  10        403.28        432.49        12.19 o                         
  -3  -3  10        162.42        138.14         7.36 o                         
  -2  -3  10        945.37        857.66        33.03 o                         
  -1  -3  10       1173.80       1094.78        28.88 o                         
   0  -3  10        114.25        110.48         6.10 o                         
   1  -3  10       1923.54       1925.75        37.27 o                         
   2  -3  10       2574.20       2519.67        47.29 o                         
   3  -3  10        480.60        491.57        14.38 o                         
   4  -3  10        130.46        149.75         7.11 o                         
   5  -3  10          3.24          8.34         3.36 o                         
   6  -3  10        801.57        874.18        42.44 o                         
   7  -3  10         12.41         10.71         3.86 o                         
   8  -3  10         88.29         77.38         5.72 o                         
   9  -3  10        169.90        136.33        14.47 o                         
  10  -3  10         95.00         75.97        14.47 o                         
  -8  -2  10        180.03        209.70         9.44 o                         
  -7  -2  10        131.11        115.87        10.01 o                         
  -6  -2  10        414.62        454.20        15.89 o                         
  -5  -2  10        660.61        629.71        21.55 o                         
  -4  -2  10         90.89         90.31         5.46 o                         
  -3  -2  10       3227.38       3202.66        80.22 o                         
  -2  -2  10        583.17        559.19        19.81 o                         
  -1  -2  10        192.18        179.39         7.80 o                         
   0  -2  10       1234.13       1216.01        29.45 o                         
   1  -2  10          0.76         -1.26         4.10 o                         
   2  -2  10          0.56          4.89         3.46 o                         
   3  -2  10        886.59        917.26        20.24 o                         
   4  -2  10         83.11         95.23         5.78 o                         
   5  -2  10         41.87         45.70         4.57 o                         
   6  -2  10          7.59         17.67         3.63 o                         
   7  -2  10          0.95          2.89         3.58 o                         
   8  -2  10        303.73        358.03        13.44 o                         
   9  -2  10        178.85        165.69         9.46 o                         
  10  -2  10        111.24        120.38        23.51 o                         
  -8  -1  10          6.05          2.28         4.28 o                         
  -7  -1  10        634.41        601.47        80.49 o                         
  -6  -1  10        128.29        138.01        10.79 o                         
  -5  -1  10         77.97         86.11         8.13 o                         
  -4  -1  10        339.93        363.20        11.32 o                         
  -3  -1  10         90.16         99.44         8.86 o                         
  -2  -1  10       2245.26       2080.66        65.71 o                         
  -1  -1  10        553.41        521.39        13.42 o                         
   0  -1  10       3106.39       2913.98        63.43 o                         
   1  -1  10         30.73         24.92         4.60 o                         
   2  -1  10       1770.79       1832.92        39.78 o                         
   3  -1  10        377.41        376.04        12.56 o                         
   4  -1  10        149.48        148.41         6.17 o                         
   5  -1  10         20.10         31.41         5.44 o                         
   6  -1  10       1903.92       1862.90        72.10 o                         
   7  -1  10        840.06        830.26        35.33 o                         
   8  -1  10        340.32        378.90        12.99 o                         
   9  -1  10        190.19        202.36        12.73 o                         
  10  -1  10         13.96         12.70         4.69 o                         
  -8   0  10       1261.52       1303.47        79.56 o                         
  -7   0  10       1637.19       1854.45        64.73 o                         
  -6   0  10        291.07        325.44        14.72 o                         
  -5   0  10          7.20          5.36         5.92 o                         
  -4   0  10        413.73        423.82        17.47 o                         
  -3   0  10        842.72        886.80        22.17 o                         
  -2   0  10         10.35         15.23         3.47 o                         
  -1   0  10       1263.18       1207.87        35.08 o                         
   0   0  10          2.61          2.83         3.63 o                         
   1   0  10         46.42         33.82         3.70 o                         
   2   0  10         50.94         55.02         4.15 o                         
   3   0  10         39.17         42.89         5.45 o                         
   4   0  10         51.75         49.88         5.19 o                         
   5   0  10        259.33        273.58        13.05 o                         
   6   0  10         37.28         45.00         6.59 o                         
   7   0  10       1099.40       1159.87        40.18 o                         
   8   0  10        252.89        280.87        12.28 o                         
   9   0  10         38.75         42.22         6.32 o                         
  10   0  10         17.22         17.10         4.21 o                         
  11   0  10         64.44         52.17         7.74 o                         
  -8   1  10        172.72        139.89        14.47 o                         
  -7   1  10         86.01         60.84         7.36 o                         
  -6   1  10          5.68          5.83         4.06 o                         
  -5   1  10        343.57        355.69        13.17 o                         
  -4   1  10          6.32          7.04         3.53 o                         
  -3   1  10         59.86         54.59         4.83 o                         
  -2   1  10        488.22        535.85        13.58 o                         
  -1   1  10        855.21        876.97        24.31 o                         
   0   1  10        748.71        806.07        30.30 o                         
   1   1  10       2625.16       2540.43        49.33 o                         
   2   1  10       2429.08       2445.29        59.15 o                         
   3   1  10        915.33        917.89        25.85 o                         
   4   1  10        781.76        758.89        19.74 o                         
   5   1  10        425.26        453.01        14.62 o                         
   6   1  10         71.72         82.00         7.66 o                         
   7   1  10        249.66        221.90        13.55 o                         
   8   1  10         11.76         12.67         8.77 o                         
   9   1  10          1.87          2.43         4.93 o                         
  10   1  10         43.45         42.72         5.46 o                         
  11   1  10        351.31        332.66        20.50 o                         
  -7   2  10       1508.74       1552.30        54.11 o                         
  -6   2  10        289.17        297.47        13.27 o                         
  -5   2  10        238.69        267.01        10.90 o                         
  -4   2  10         24.27         20.98         4.19 o                         
  -3   2  10       1669.53       1705.69        35.59 o                         
  -2   2  10         40.54         39.69         4.65 o                         
  -1   2  10         29.48         20.24         3.41 o                         
   0   2  10         38.88         36.11         5.26 o                         
   1   2  10       1935.33       1953.54        52.20 o                         
   2   2  10        771.12        802.61        25.50 o                         
   3   2  10         48.04         48.89         8.39 o                         
   4   2  10         32.69         32.38         4.68 o                         
   5   2  10       1860.51       1894.40        43.76 o                         
   6   2  10        348.16        397.29        16.07 o                         
   7   2  10          1.78          1.78         4.90 o                         
   8   2  10        369.62        409.88        19.62 o                         
   9   2  10        387.39        366.41        22.71 o                         
  10   2  10         71.07         61.29         9.48 o                         
  11   2  10        170.98        180.69        18.99 o                         
  -7   3  10        462.82        529.74        55.62 o                         
  -6   3  10         12.11         10.70         3.83 o                         
  -5   3  10        254.93        235.47         9.69 o                         
  -4   3  10         14.94         17.04         4.36 o                         
  -3   3  10        652.08        628.94        15.52 o                         
  -2   3  10       2160.92       2199.71        50.49 o                         
  -1   3  10         24.67         19.21         3.47 o                         
   0   3  10          0.06         -1.32         2.82 o                         
   1   3  10         70.28         61.12         7.21 o                         
   2   3  10       1110.49       1070.17        27.40 o                         
   3   3  10        242.01        230.41        11.94 o                         
   4   3  10        135.25        144.57         6.36 o                         
   5   3  10        273.28        285.79         9.68 o                         
   6   3  10       1444.49       1530.38        41.71 o                         
   7   3  10        586.91        571.15        17.93 o                         
   8   3  10          4.50          7.09         4.95 o                         
   9   3  10       1134.69       1072.58        55.26 o                         
  10   3  10        182.92        117.79        15.19 o                         
  11   3  10          5.37          6.35         4.37 o                         
  -7   4  10        767.12        761.39        32.93 o                         
  -6   4  10        107.01        125.95        10.85 o                         
  -5   4  10         79.28         64.95         4.71 o                         
  -4   4  10        905.72        881.05        22.68 o                         
  -3   4  10         43.87         41.03         4.81 o                         
  -2   4  10       1098.94       1161.43        23.92 o                         
  -1   4  10         39.97         38.70         4.41 o                         
   0   4  10         56.85         64.41         6.55 o                         
   1   4  10        907.96        851.17        22.01 o                         
   2   4  10          5.54          0.57         3.41 o                         
   3   4  10        894.37        846.74        21.74 o                         
   4   4  10        295.32        275.63         9.36 o                         
   5   4  10          7.00         11.28         6.30 o                         
   6   4  10        131.34        144.79         7.22 o                         
   7   4  10       1091.58       1143.16        34.56 o                         
   8   4  10         45.35         47.33         6.49 o                         
   9   4  10        261.17        218.47        18.05 o                         
  10   4  10         59.51         39.06         5.65 o                         
  11   4  10          0.82          3.13         4.33 o                         
  -6   5  10        374.93        383.47        25.32 o                         
  -5   5  10        146.78        152.44         8.85 o                         
  -4   5  10         87.52         67.94         5.12 o                         
  -3   5  10          0.77          2.75         3.04 o                         
  -2   5  10       1187.42       1273.42        26.97 o                         
  -1   5  10          6.83          2.55         3.57 o                         
   0   5  10       1548.49       1495.03        35.01 o                         
   1   5  10        763.79        757.68        25.03 o                         
   2   5  10       1002.45       1035.92        29.75 o                         
   3   5  10        152.27        191.40        11.40 o                         
   4   5  10         26.74         31.08         4.61 o                         
   5   5  10         99.49        125.96         7.15 o                         
   6   5  10        366.52        386.48        12.00 o                         
   7   5  10        761.55        778.09        22.35 o                         
   8   5  10        225.29        227.64        11.94 o                         
   9   5  10        643.74        656.04        23.51 o                         
  10   5  10         69.96         53.74         6.79 o                         
  11   5  10         77.40         65.12        11.76 o                         
  -5   6  10         49.43         38.16         9.04 o                         
  -4   6  10         92.22         76.41         5.69 o                         
  -3   6  10         47.14         42.88         4.55 o                         
  -2   6  10        902.08        951.38        23.13 o                         
  -1   6  10        592.11        563.18        27.93 o                         
   0   6  10         34.15         30.76         5.18 o                         
   1   6  10        653.26        652.04        20.06 o                         
   2   6  10        235.74        228.17        15.37 o                         
   3   6  10       1904.99       1912.28        49.51 o                         
   4   6  10        894.38        860.64        21.86 o                         
   5   6  10       1371.63       1397.79        32.73 o                         
   6   6  10        418.44        427.85        13.33 o                         
   7   6  10        760.41        768.26        22.25 o                         
   8   6  10         17.58         18.19         4.73 o                         
   9   6  10        441.40        474.25        19.56 o                         
  10   6  10          9.03          4.31         3.36 o                         
  11   6  10        115.88        109.43         7.21 o                         
  -4   7  10       1002.71       1095.16        67.83 o                         
  -3   7  10        559.36        589.67        18.65 o                         
  -2   7  10        238.86        255.62         9.39 o                         
  -1   7  10        237.75        258.48         9.62 o                         
   0   7  10         55.11         52.25         5.26 o                         
   1   7  10          5.13          2.32         5.45 o                         
   2   7  10          0.47         -3.71         3.71 o                         
   3   7  10         82.42         78.16         7.87 o                         
   4   7  10          1.79          1.48         3.10 o                         
   5   7  10        312.26        370.50        20.11 o                         
   6   7  10        141.17        152.41         9.77 o                         
   7   7  10        119.54        118.70        10.38 o                         
   8   7  10        299.65        337.71        14.30 o                         
   9   7  10       2507.82       2625.17        77.18 o                         
  10   7  10         61.51         52.92         6.33 o                         
  11   7  10          0.49         -3.20         3.20 o                         
  -3   8  10        183.80        198.72        15.38 o                         
  -2   8  10          0.20          3.63         2.99 o                         
  -1   8  10        366.67        379.84        11.71 o                         
   0   8  10        782.62        830.75        25.69 o                         
   1   8  10         45.86         39.99         5.70 o                         
   2   8  10         23.28         24.68         4.84 o                         
   3   8  10       1138.27       1172.75        39.44 o                         
   4   8  10       1651.87       1617.80        41.88 o                         
   5   8  10       2080.90       2139.39        53.31 o                         
   6   8  10         74.10         71.32         5.49 o                         
   7   8  10        202.76        188.74         9.63 o                         
   8   8  10          4.64         11.48         4.13 o                         
   9   8  10       1549.93       1620.57        48.37 o                         
  10   8  10          1.75          9.95         4.48 o                         
  -2   9  10         43.73         28.80         3.47 o                         
  -1   9  10         86.27         75.04         8.35 o                         
   0   9  10        237.48        260.03         8.93 o                         
   1   9  10         46.31         50.43         6.40 o                         
   2   9  10        225.62        204.81        10.84 o                         
   3   9  10        118.93        129.07         7.34 o                         
   4   9  10        586.61        606.10        28.74 o                         
   5   9  10        498.44        547.49        15.95 o                         
   6   9  10        268.87        290.46        12.26 o                         
   7   9  10          3.44          4.86         3.13 o                         
   8   9  10        152.62        152.99        12.97 o                         
   9   9  10        882.47        832.07        29.87 o                         
   0  10  10        640.30        668.54        29.09 o                         
   1  10  10         15.12         18.09         4.42 o                         
   2  10  10         39.85         38.05         4.41 o                         
   3  10  10       1506.62       1193.42        47.25 o                         
   4  10  10        654.54        602.21        25.23 o                         
   5  10  10        304.90        292.91        14.52 o                         
   6  10  10        105.00        137.99         9.53 o                         
   7  10  10        464.68        579.20        28.05 o                         
   8  10  10         30.17         35.18         7.24 o                         
   3  11  10        283.69        247.37        22.16 o                         
   4  11  10         24.64         15.01         3.05 o                         
   5  11  10        402.96        407.64        15.60 o                         
   6  11  10          0.53         -1.58         2.33 o                         
  -3  -9  11        104.72        100.39        11.76 o                         
  -2  -9  11        362.41        288.51        22.61 o                         
  -1  -9  11         19.90         18.11         5.88 o                         
   0  -9  11        122.54        110.45        19.44 o                         
   1  -9  11        195.34        181.38        10.65 o                         
   2  -9  11       1410.58       1384.61        57.56 o                         
  -5  -8  11         63.52         45.68         5.12 o                         
  -4  -8  11        173.66        173.56        21.25 o                         
  -3  -8  11        674.93        686.87        31.24 o                         
  -2  -8  11        377.07        363.82        19.77 o                         
  -1  -8  11        480.07        450.27        23.43 o                         
   0  -8  11        333.50        318.59        14.81 o                         
   1  -8  11          7.01         16.54         9.04 o                         
   2  -8  11        472.16        520.57        21.56 o                         
   3  -8  11         44.06         54.93         6.30 o                         
   4  -8  11        259.60        295.15        21.88 o                         
  -6  -7  11        367.08        406.43        19.50 o                         
  -5  -7  11         70.00         79.74         7.82 o                         
  -4  -7  11         32.12         28.77         6.14 o                         
  -3  -7  11        237.86        216.05        13.74 o                         
  -2  -7  11         22.02         21.60         4.69 o                         
  -1  -7  11        645.73        670.72        21.61 o                         
   0  -7  11        120.13        123.04        10.52 o                         
   1  -7  11        161.95        174.79         9.60 o                         
   2  -7  11        791.79        894.55        29.29 o                         
   3  -7  11         50.86         62.61         8.48 o                         
   4  -7  11        260.05        322.83        13.63 o                         
   5  -7  11        103.02         96.42         9.25 o                         
   6  -7  11        455.17        491.18        24.08 o                         
  -7  -6  11        417.75        453.02        30.75 o                         
  -6  -6  11        261.76        286.35        12.33 o                         
  -5  -6  11        203.75        199.60        10.28 o                         
  -4  -6  11        178.17        205.26        13.10 o                         
  -3  -6  11        129.50        136.79         7.18 o                         
  -2  -6  11        152.10        144.83         9.66 o                         
  -1  -6  11         37.20         26.39         4.54 o                         
   0  -6  11        531.50        535.28        17.32 o                         
   1  -6  11       2384.35       2451.33        66.04 o                         
   2  -6  11        343.81        363.34        12.75 o                         
   3  -6  11        147.84        142.71         9.84 o                         
   4  -6  11        120.60         95.36         9.26 o                         
   5  -6  11          9.05          4.71         3.44 o                         
   6  -6  11         28.14         30.15         4.57 o                         
   7  -6  11         10.40          2.49         7.69 o                         
  -7  -5  11          4.07          6.33         9.04 o                         
  -6  -5  11          1.05         -2.14         3.39 o                         
  -5  -5  11         79.02         63.77         6.40 o                         
  -4  -5  11          5.61          9.16         4.42 o                         
  -3  -5  11          3.37          2.16         3.69 o                         
  -2  -5  11       1378.07       1109.35        80.02 o                         
  -1  -5  11        994.64       1010.77        31.68 o                         
   0  -5  11        349.46        393.85        13.85 o                         
   1  -5  11          0.68         -1.05         3.49 o                         
   2  -5  11       1364.70       1407.48        37.11 o                         
   3  -5  11         57.62         59.41         5.59 o                         
   4  -5  11          9.75         12.67         3.58 o                         
   5  -5  11        172.98        189.31         9.00 o                         
   6  -5  11        364.42        382.81        12.76 o                         
   7  -5  11          1.61          0.77         3.60 o                         
   8  -5  11        264.03        235.91        11.82 o                         
  -7  -4  11        103.04         82.68         8.83 o                         
  -6  -4  11         69.10         66.75         9.66 o                         
  -5  -4  11        537.70        546.77        16.23 o                         
  -4  -4  11         39.82         42.06         4.17 o                         
  -3  -4  11       2047.67       2010.76        55.09 o                         
  -2  -4  11       1125.67       1032.35        39.56 o                         
  -1  -4  11        615.76        592.58        18.87 o                         
   0  -4  11       1389.44       1458.86        34.37 o                         
   1  -4  11       1881.83       1995.34        47.41 o                         
   2  -4  11        283.90        326.61        12.57 o                         
   3  -4  11        472.88        472.16        14.00 o                         
   4  -4  11       1644.18       1758.57        39.51 o                         
   5  -4  11          1.52          1.00         2.89 o                         
   6  -4  11         69.37         83.14         8.54 o                         
   7  -4  11        414.71        456.89        16.13 o                         
   8  -4  11        460.37        503.54        22.55 o                         
  -8  -3  11          6.77          0.90         5.43 o                         
  -7  -3  11         18.43         14.52         4.18 o                         
  -6  -3  11        846.72        895.99        33.57 o                         
  -5  -3  11         15.76         20.92         4.33 o                         
  -4  -3  11        176.69        188.47        10.25 o                         
  -3  -3  11         87.39         90.06         7.51 o                         
  -2  -3  11       1984.35       1752.41        55.01 o                         
  -1  -3  11         61.36         54.64         5.18 o                         
   0  -3  11        322.89        319.09        12.21 o                         
   1  -3  11        298.23        301.79        15.13 o                         
   2  -3  11       4700.18       4673.47        84.05 o                         
   3  -3  11       1870.31       1972.75        40.15 o                         
   4  -3  11         20.49         15.70         3.58 o                         
   5  -3  11         45.90         50.50         4.79 o                         
   6  -3  11       1795.74       1930.58        45.73 o                         
   7  -3  11        108.14        105.07        10.52 o                         
   8  -3  11         25.99         27.45         3.94 o                         
  -8  -2  11         66.95         56.98         8.14 o                         
  -7  -2  11       1836.47       1909.98        56.40 o                         
  -6  -2  11        771.50        803.77        23.37 o                         
  -5  -2  11         57.45         66.49         6.92 o                         
  -4  -2  11       1318.10       1392.54        34.56 o                         
  -3  -2  11        303.69        327.50        12.28 o                         
  -2  -2  11        176.72        165.21         8.75 o                         
  -1  -2  11       1469.96       1334.26        39.66 o                         
   0  -2  11        368.72        365.28        14.86 o                         
   1  -2  11        144.25        152.91         6.94 o                         
   2  -2  11        698.41        644.56        15.09 o                         
   3  -2  11       1110.15       1114.89        26.46 o                         
   4  -2  11        311.70        310.62        10.59 o                         
   5  -2  11        145.92        173.47         8.61 o                         
   6  -2  11        370.95        389.91        17.70 o                         
   7  -2  11        230.06        259.52        11.36 o                         
   8  -2  11        562.31        636.22        20.86 o                         
   9  -2  11        439.22        394.92        13.29 o                         
  10  -2  11          3.29         -3.20         3.31 o                         
  -8  -1  11         25.72         28.94         6.33 o                         
  -7  -1  11        295.56        301.44        14.02 o                         
  -6  -1  11          2.88         -0.96         3.91 o                         
  -5  -1  11          4.88          9.43         3.90 o                         
  -4  -1  11        360.63        378.29        12.38 o                         
  -3  -1  11        341.49        350.91        11.72 o                         
  -2  -1  11       2054.66       1982.96        43.25 o                         
  -1  -1  11        373.29        358.34        14.49 o                         
   0  -1  11        286.53        278.70         9.28 o                         
   1  -1  11        278.95        250.13        10.61 o                         
   2  -1  11       5149.16       4933.01       114.93 o                         
   3  -1  11        203.28        205.89         8.25 o                         
   4  -1  11         77.79         75.61         8.37 o                         
   5  -1  11         36.50         29.97         5.70 o                         
   6  -1  11         49.56         88.48         8.08 o                         
   7  -1  11         76.57         90.76         7.14 o                         
   8  -1  11        597.65        650.12        25.36 o                         
   9  -1  11        111.36        109.28        10.29 o                         
  10  -1  11         42.54         42.08         6.57 o                         
  -7   0  11        188.14        192.48        10.56 o                         
  -6   0  11        301.34        346.31        14.05 o                         
  -5   0  11        336.42        375.75        13.29 o                         
  -4   0  11         94.62         92.09        12.04 o                         
  -3   0  11       2442.36       2543.95        52.31 o                         
  -2   0  11       2296.92       2412.88        53.02 o                         
  -1   0  11          8.66          7.57         3.26 o                         
   0   0  11       1251.64       1181.89        27.38 o                         
   1   0  11        315.53        271.91         8.98 o                         
   2   0  11        489.04        465.29        21.29 o                         
   3   0  11         34.34         39.66         6.19 o                         
   4   0  11        998.46        937.79        24.03 o                         
   5   0  11         21.60         34.12         6.18 o                         
   6   0  11       4378.37       4567.02       111.57 o                         
   7   0  11       4274.66       4486.09       137.90 o                         
   8   0  11        539.78        536.18        19.87 o                         
   9   0  11        135.03        121.19         7.77 o                         
  10   0  11        102.75         73.74        11.71 o                         
  -7   1  11       1273.23       1317.08        45.93 o                         
  -6   1  11         56.78         58.73         6.27 o                         
  -5   1  11         50.31         59.77         5.61 o                         
  -4   1  11        267.82        319.12        18.84 o                         
  -3   1  11        288.42        283.25        10.80 o                         
  -2   1  11       1311.57       1274.50        29.19 o                         
  -1   1  11        590.83        594.82        15.01 o                         
   0   1  11       2400.17       2367.61        62.52 o                         
   1   1  11         27.45         41.45         7.34 o                         
   2   1  11        227.47        219.67        13.34 o                         
   3   1  11       3276.66       3183.09        73.91 o                         
   4   1  11         56.48         57.96         6.80 o                         
   5   1  11        448.44        451.77        15.27 o                         
   6   1  11       2263.16       2283.72        63.76 o                         
   7   1  11        146.84        124.62         9.58 o                         
   8   1  11        117.15        111.40         8.78 o                         
   9   1  11        162.05        165.35        10.46 o                         
  10   1  11         24.36         29.20         5.65 o                         
  11   1  11          1.06          2.71         4.52 o                         
  -7   2  11       1365.46       1374.60        56.92 o                         
  -6   2  11          1.21          2.46         3.00 o                         
  -5   2  11        395.75        443.64        14.19 o                         
  -4   2  11       2292.33       2563.77        58.75 o                         
  -3   2  11         82.46         81.12         5.94 o                         
  -2   2  11         18.91         21.38         3.55 o                         
  -1   2  11        933.71        923.93        30.58 o                         
   0   2  11        208.05        222.07         9.03 o                         
   1   2  11        141.12        123.60        10.31 o                         
   2   2  11       2869.38       2760.87        61.40 o                         
   3   2  11        220.02        218.99        13.50 o                         
   4   2  11        355.37        343.61        12.15 o                         
   5   2  11        660.77        660.70        19.27 o                         
   6   2  11       1287.36       1223.56        52.92 o                         
   7   2  11        273.45        308.22        16.56 o                         
   8   2  11        686.21        786.47        26.76 o                         
   9   2  11         20.14         26.27         5.87 o                         
  10   2  11        393.51        419.65        17.32 o                         
  11   2  11         33.72         39.44         4.99 o                         
  -6   3  11        141.66        133.69        15.80 o                         
  -5   3  11        300.14        297.42        10.77 o                         
  -4   3  11       1150.35       1172.78        30.86 o                         
  -3   3  11        136.63        123.02        12.20 o                         
  -2   3  11         80.69         67.32         5.26 o                         
  -1   3  11        589.80        555.68        13.72 o                         
   0   3  11        203.18        202.35        12.47 o                         
   1   3  11        270.35        272.78        11.81 o                         
   2   3  11       3656.34       3437.40        88.23 o                         
   3   3  11        878.52        832.84        21.21 o                         
   4   3  11       3818.47       3476.05        74.75 o                         
   5   3  11       1470.34       1437.06        36.00 o                         
   6   3  11        309.93        309.23        14.13 o                         
   7   3  11        431.88        428.43        14.62 o                         
   8   3  11         50.61         39.50         6.36 o                         
   9   3  11        204.33        167.66        13.64 o                         
  10   3  11        364.17        365.82        17.97 o                         
  11   3  11        513.62        489.05        18.94 o                         
  -6   4  11        275.99        291.77        18.67 o                         
  -5   4  11         12.63          6.81         3.16 o                         
  -4   4  11        199.76        182.54         7.70 o                         
  -3   4  11        423.71        435.45        12.41 o                         
  -2   4  11        692.08        729.90        19.00 o                         
  -1   4  11        548.52        527.42        13.87 o                         
   0   4  11       1337.45       1207.74        31.19 o                         
   1   4  11        126.95        142.19         7.87 o                         
   2   4  11        107.38         93.60         7.91 o                         
   3   4  11         44.33         51.73         7.94 o                         
   4   4  11        742.39        725.12        23.96 o                         
   5   4  11        391.42        388.90        12.03 o                         
   6   4  11       2351.48       2347.32        49.28 o                         
   7   4  11         29.83         32.59         7.42 o                         
   8   4  11        388.09        382.57        18.00 o                         
   9   4  11        119.48         82.30        11.58 o                         
  10   4  11        240.14        280.31        17.89 o                         
  11   4  11         72.81         62.87         5.51 o                         
  -5   5  11          6.53         11.06         4.12 o                         
  -4   5  11        118.00        118.20         8.71 o                         
  -3   5  11       1138.51       1183.22        33.36 o                         
  -2   5  11       1364.35       1425.90        32.59 o                         
  -1   5  11          0.68         -3.97         3.97 o                         
   0   5  11       1321.94       1284.51        33.97 o                         
   1   5  11         37.34         37.63         5.73 o                         
   2   5  11         27.90         29.22         4.77 o                         
   3   5  11       2081.57       1988.61        61.22 o                         
   4   5  11       1251.12       1197.60        31.89 o                         
   5   5  11        392.07        413.62        12.73 o                         
   6   5  11       1403.53       1413.01        31.36 o                         
   7   5  11       1184.06       1216.69        32.89 o                         
   8   5  11        969.44        987.44        39.68 o                         
   9   5  11         22.25         22.22         6.38 o                         
  10   5  11          5.93         12.21         6.93 o                         
  11   5  11          5.87          3.86         3.39 o                         
  -5   6  11        313.32        308.62        21.25 o                         
  -4   6  11       1197.03       1143.44        40.02 o                         
  -3   6  11          2.69          4.66         3.56 o                         
  -2   6  11        716.11        798.08        22.98 o                         
  -1   6  11         51.72         48.73         4.95 o                         
   0   6  11         24.57         25.77         5.32 o                         
   1   6  11       1025.79       1141.73        30.40 o                         
   2   6  11       1749.97       1788.15        55.50 o                         
   3   6  11         55.10         62.91         6.96 o                         
   4   6  11        481.10        444.07        20.14 o                         
   5   6  11         53.87         48.93         5.30 o                         
   6   6  11        593.67        607.50        16.95 o                         
   7   6  11        168.76        195.98         8.82 o                         
   8   6  11        100.07        105.43         7.72 o                         
   9   6  11        331.85        340.07        16.49 o                         
  10   6  11         96.53         88.13         8.34 o                         
  11   6  11         26.09         21.08         4.30 o                         
  -4   7  11        920.45        871.50        37.41 o                         
  -3   7  11          2.35          7.91         4.07 o                         
  -2   7  11        177.63        200.04        10.95 o                         
  -1   7  11        525.99        583.32        16.55 o                         
   0   7  11          0.46          2.00         3.36 o                         
   1   7  11       1510.48       1562.28        38.47 o                         
   2   7  11       2103.65       2193.54        56.67 o                         
   3   7  11        143.47        158.82        12.01 o                         
   4   7  11       1450.20       1493.52        69.84 o                         
   5   7  11        264.89        266.99        11.05 o                         
   6   7  11        343.43        348.17        12.40 o                         
   7   7  11          6.03          7.21         3.42 o                         
   8   7  11         15.57         15.20         4.55 o                         
   9   7  11       2509.33       2558.81        74.71 o                         
  10   7  11        873.60        898.32        85.92 o                         
  -3   8  11        550.81        421.46        27.13 o                         
  -2   8  11          3.09          3.58         3.05 o                         
  -1   8  11        453.42        486.31        17.72 o                         
   0   8  11        436.19        464.00        13.38 o                         
   1   8  11          0.99          1.34         3.46 o                         
   2   8  11         84.70         84.33         8.39 o                         
   3   8  11          1.19          2.09         4.01 o                         
   4   8  11        266.43        236.56        11.01 o                         
   5   8  11        672.63        667.27        19.76 o                         
   6   8  11         28.17         28.33         4.10 o                         
   7   8  11         69.64         70.73         7.83 o                         
   8   8  11        304.32        328.02        27.35 o                         
   9   8  11        167.73        196.34        35.27 o                         
  -1   9  11        279.50        276.75        13.74 o                         
   0   9  11       1131.41       1182.45        36.06 o                         
   1   9  11        455.15        447.47        12.71 o                         
   2   9  11        659.99        681.81        25.60 o                         
   3   9  11        232.32        264.29        16.88 o                         
   4   9  11        264.20        248.16        16.59 o                         
   5   9  11        844.38        932.26        44.75 o                         
   6   9  11         40.05         37.98         5.32 o                         
   7   9  11        647.04        738.30        31.72 o                         
   8   9  11        304.23        257.52        28.49 o                         
   9   9  11         60.29         56.26         5.65 o                         
   1  10  11         27.19         22.72         3.39 o                         
   2  10  11          7.59          2.25         3.52 o                         
   3  10  11         75.46         78.40         8.35 o                         
   4  10  11        127.65        100.26         8.24 o                         
   5  10  11          4.19          1.56         3.20 o                         
   6  10  11        134.59        134.71         9.90 o                         
   7  10  11        453.32        468.38        40.65 o                         
  -2  -9  12         36.64         58.79         9.95 o                         
  -1  -9  12         25.36         29.85         8.14 o                         
   0  -9  12         53.75         18.09         6.33 o                         
  -4  -8  12        314.23        330.11        22.61 o                         
  -3  -8  12         11.98          4.22         5.88 o                         
  -2  -8  12        558.76        471.49        23.00 o                         
  -1  -8  12        122.05         59.69         9.95 o                         
   0  -8  12        189.23        168.30        15.83 o                         
   1  -8  12        500.67        456.94        45.18 o                         
   2  -8  12       1968.35       2369.30       137.47 o                         
   3  -8  12       2641.31       2450.69       147.42 o                         
  -5  -7  12         46.37         47.93         8.14 o                         
  -4  -7  12        805.95        846.35        72.81 o                         
  -3  -7  12         28.63         16.60         4.04 o                         
  -2  -7  12         98.76         99.87         9.71 o                         
  -1  -7  12         54.10         55.09         5.31 o                         
   0  -7  12         80.67         81.09         8.46 o                         
   1  -7  12         12.92         10.26         4.18 o                         
   2  -7  12        262.68        292.86        12.01 o                         
   3  -7  12          0.19          1.64         2.78 o                         
   4  -7  12        987.76       1142.76        50.86 o                         
   5  -7  12        187.68        226.52        13.55 o                         
  -6  -6  12          2.55          7.24         4.52 o                         
  -5  -6  12        127.79        131.06        10.54 o                         
  -4  -6  12         55.35         43.53         6.16 o                         
  -3  -6  12        107.10        107.30         7.39 o                         
  -2  -6  12        494.12        464.91        20.35 o                         
  -1  -6  12        634.00        642.04        23.37 o                         
   0  -6  12          3.30          2.28         3.90 o                         
   1  -6  12         38.33         39.05         4.92 o                         
   2  -6  12         43.53         43.17         8.25 o                         
   3  -6  12          5.85          4.83         3.06 o                         
   4  -6  12        707.78        751.19        29.39 o                         
   5  -6  12        314.40        343.39        14.36 o                         
   6  -6  12        772.10        767.93        61.86 o                         
  -6  -5  12        376.97        475.21        55.12 o                         
  -5  -5  12         44.08         39.30         7.15 o                         
  -4  -5  12         18.27         13.36         4.20 o                         
  -3  -5  12        197.61        198.26        10.03 o                         
  -2  -5  12         75.97         61.62         9.66 o                         
  -1  -5  12        175.20        172.76        11.00 o                         
   0  -5  12        880.84        911.15        26.36 o                         
   1  -5  12       1242.70       1292.14        34.71 o                         
   2  -5  12          7.60         11.11         3.61 o                         
   3  -5  12         36.48         39.92         4.38 o                         
   4  -5  12        201.53        225.87        11.66 o                         
   5  -5  12        658.62        678.36        29.41 o                         
   6  -5  12        919.98       1010.55        41.26 o                         
   7  -5  12        123.12        129.61        16.73 o                         
  -7  -4  12         65.33         49.74         7.24 o                         
  -6  -4  12        446.07        499.34        19.93 o                         
  -5  -4  12        817.91        901.97        59.18 o                         
  -4  -4  12         35.62         31.49         5.60 o                         
  -3  -4  12         67.96         73.89         7.62 o                         
  -2  -4  12        180.65        173.98        10.79 o                         
  -1  -4  12         18.19          7.93         4.96 o                         
   0  -4  12        954.55        985.85        26.06 o                         
   1  -4  12       1178.71       1257.72        31.75 o                         
   2  -4  12       2808.17       2992.43        64.42 o                         
   3  -4  12        584.74        650.39        30.01 o                         
   4  -4  12        256.36        272.90        10.14 o                         
   5  -4  12        573.51        597.91        17.00 o                         
   6  -4  12         56.75         63.18         6.20 o                         
   7  -4  12         85.29         88.96        10.52 o                         
   8  -4  12         59.91         40.61         7.48 o                         
  -7  -3  12         33.28         24.40         4.12 o                         
  -6  -3  12        202.80        208.92        11.26 o                         
  -5  -3  12          4.78          5.09         4.50 o                         
  -4  -3  12        136.87        129.17         6.92 o                         
  -3  -3  12         15.31         15.67         4.48 o                         
  -2  -3  12        148.04        136.25         9.17 o                         
  -1  -3  12          3.25          1.69         4.31 o                         
   0  -3  12       3221.75       3146.25        77.10 o                         
   1  -3  12        246.74        244.48         9.57 o                         
   2  -3  12         44.31         44.98         4.68 o                         
   3  -3  12       1405.95       1411.07        29.59 o                         
   4  -3  12       2910.61       3025.65        64.30 o                         
   5  -3  12         40.35         63.66         5.14 o                         
   6  -3  12          2.36          2.52         3.58 o                         
   7  -3  12        137.44        142.34         8.77 o                         
   8  -3  12         61.34         60.97         5.19 o                         
   9  -3  12        444.35        441.37        22.16 o                         
  -7  -2  12         37.33         34.35         5.88 o                         
  -6  -2  12        149.79        180.73        11.10 o                         
  -5  -2  12        433.39        439.68        18.17 o                         
  -4  -2  12        370.03        364.50        12.85 o                         
  -3  -2  12        894.18        899.71        25.50 o                         
  -2  -2  12         76.41         81.69         6.11 o                         
  -1  -2  12        710.44        648.01        18.35 o                         
   0  -2  12        113.43        111.58         6.82 o                         
   1  -2  12        151.62        153.88         7.64 o                         
   2  -2  12        624.97        639.50        17.35 o                         
   3  -2  12          2.85          7.96         3.19 o                         
   4  -2  12         11.45         17.22         3.75 o                         
   5  -2  12         40.34         39.91         5.79 o                         
   6  -2  12        994.16       1126.64        29.58 o                         
   7  -2  12         25.43         23.30         4.90 o                         
   8  -2  12         23.62         29.52         7.19 o                         
   9  -2  12        886.43        741.23        53.81 o                         
  -7  -1  12        110.93         94.66         6.80 o                         
  -6  -1  12         31.39         37.49         6.69 o                         
  -5  -1  12         10.72         11.67         3.99 o                         
  -4  -1  12        448.35        456.07        15.66 o                         
  -3  -1  12        346.40        374.68        12.22 o                         
  -2  -1  12       2110.13       2111.12        46.82 o                         
  -1  -1  12        179.49        168.19         8.12 o                         
   0  -1  12       2211.72       2131.99        50.07 o                         
   1  -1  12          3.02          6.03         4.10 o                         
   2  -1  12        129.55        140.44         9.30 o                         
   3  -1  12        960.42        965.80        29.93 o                         
   4  -1  12         91.73         83.08         7.35 o                         
   5  -1  12       2799.70       2916.84        73.83 o                         
   6  -1  12       3692.69       3768.63       149.76 o                         
   7  -1  12       1040.35       1098.16        34.25 o                         
   8  -1  12        317.91        320.88        18.43 o                         
   9  -1  12        221.63        235.08        10.79 o                         
  10  -1  12         25.98         22.02         4.08 o                         
  -7   0  12         16.90          9.59         5.63 o                         
  -6   0  12         26.94         29.50         5.30 o                         
  -5   0  12        225.00        252.87        10.98 o                         
  -4   0  12        161.74        168.59         8.66 o                         
  -3   0  12         58.16         60.17         6.15 o                         
  -2   0  12        849.15        878.85        20.95 o                         
  -1   0  12        182.49        186.02        10.18 o                         
   0   0  12          3.32          4.25         4.73 o                         
   1   0  12         92.38         92.29         7.49 o                         
   2   0  12         10.83         10.70         5.07 o                         
   3   0  12         15.89         17.16         5.08 o                         
   4   0  12       1033.01       1090.92        28.65 o                         
   5   0  12       2075.45       2098.27        51.55 o                         
   6   0  12       2478.09       2594.30        73.75 o                         
   7   0  12          0.91         10.27         5.21 o                         
   8   0  12         83.64         90.48         9.76 o                         
   9   0  12        550.03        589.27        20.28 o                         
  10   0  12        933.07        878.60        62.79 o                         
  -7   1  12          4.98         11.76         6.33 o                         
  -6   1  12         68.13         66.93         7.25 o                         
  -5   1  12          6.07         12.76         3.60 o                         
  -4   1  12        860.79        950.10        26.06 o                         
  -3   1  12         11.01          9.48         4.48 o                         
  -2   1  12        138.06        140.51         6.95 o                         
  -1   1  12         19.24         24.43         3.85 o                         
   0   1  12        303.73        287.40        12.02 o                         
   1   1  12        640.23        631.13        20.89 o                         
   2   1  12        435.82        433.67        15.45 o                         
   3   1  12        696.55        660.33        20.07 o                         
   4   1  12        976.33        977.67        26.80 o                         
   5   1  12        877.37        880.95        24.51 o                         
   6   1  12          4.18          5.47         7.83 o                         
   7   1  12        630.54        662.37        24.99 o                         
   8   1  12        113.64        121.86        10.65 o                         
   9   1  12          2.34         -1.09         3.91 o                         
  10   1  12        172.44        166.79        10.73 o                         
  -6   2  12        162.21        201.30        12.24 o                         
  -5   2  12        134.75        146.04         8.92 o                         
  -4   2  12         14.55         18.89         4.08 o                         
  -3   2  12         10.77          7.56         3.49 o                         
  -2   2  12         43.55         41.98         4.20 o                         
  -1   2  12        568.29        580.71        17.43 o                         
   0   2  12        253.99        213.23        10.24 o                         
   1   2  12        224.04        192.25        15.61 o                         
   2   2  12          8.59         11.35         4.35 o                         
   3   2  12          6.76          8.12         5.12 o                         
   4   2  12       1313.04       1284.32        31.41 o                         
   5   2  12        214.57        213.65        12.31 o                         
   6   2  12        607.59        599.31        24.70 o                         
   7   2  12        108.36        144.81        13.65 o                         
   8   2  12         58.25         60.63         8.37 o                         
   9   2  12         74.48         65.23         6.82 o                         
  10   2  12       1629.88       1729.97       107.63 o                         
  11   2  12          2.09         -1.81         5.43 o                         
  -6   3  12         79.62         88.85         8.59 o                         
  -5   3  12        171.60        168.40         7.44 o                         
  -4   3  12       1264.93       1305.87        30.75 o                         
  -3   3  12        380.94        387.68        11.39 o                         
  -2   3  12         15.93          9.20         3.62 o                         
  -1   3  12         29.88         22.96         3.81 o                         
   0   3  12       4485.33       3921.82       112.59 o                         
   1   3  12          6.87          1.65         4.13 o                         
   2   3  12        298.20        265.86        13.70 o                         
   3   3  12       2198.29       1909.00        51.23 o                         
   4   3  12        392.48        405.58        17.75 o                         
   5   3  12        506.31        507.58        15.93 o                         
   6   3  12        654.86        654.94        22.99 o                         
   7   3  12        684.16        654.62        37.71 o                         
   8   3  12        501.02        554.98        23.88 o                         
   9   3  12       1483.34       1667.85        74.75 o                         
  10   3  12        182.59        181.73        16.83 o                         
  11   3  12          6.76          4.13         4.34 o                         
  -5   4  12         11.70          5.54         4.97 o                         
  -4   4  12          7.63          8.81         4.04 o                         
  -3   4  12         10.11          5.08         3.24 o                         
  -2   4  12        251.07        258.21         9.07 o                         
  -1   4  12         24.23         25.00         5.62 o                         
   0   4  12        606.33        537.30        17.04 o                         
   1   4  12          0.16          2.76         3.78 o                         
   2   4  12        751.34        738.64        21.64 o                         
   3   4  12        570.61        577.47        18.41 o                         
   4   4  12       3850.20       3826.21        88.26 o                         
   5   4  12       1019.71        991.07        23.72 o                         
   6   4  12        975.36        973.32        26.53 o                         
   7   4  12        115.60        122.95         7.14 o                         
   8   4  12        462.46        473.24        21.31 o                         
   9   4  12        999.13       1091.87        41.85 o                         
  10   4  12        270.37        280.39        24.08 o                         
  11   4  12        337.59        341.71        16.73 o                         
  -5   5  12         13.70         18.00         4.12 o                         
  -4   5  12       1595.63       1540.18        54.96 o                         
  -3   5  12         14.97          9.40         3.37 o                         
  -2   5  12        284.69        304.51        10.52 o                         
  -1   5  12        338.01        343.65        11.64 o                         
   0   5  12        283.78        296.23        21.94 o                         
   1   5  12        914.98        871.15        25.51 o                         
   2   5  12         89.74         96.58         9.78 o                         
   3   5  12        232.41        232.78        12.15 o                         
   4   5  12       3254.78       3193.39        85.15 o                         
   5   5  12         67.14         72.18         5.78 o                         
   6   5  12         75.39         64.48         5.19 o                         
   7   5  12          3.61          2.60         3.02 o                         
   8   5  12          2.15         10.03         7.02 o                         
   9   5  12         81.81         66.11         6.46 o                         
  10   5  12        127.78         79.33        17.18 o                         
  11   5  12        848.92        890.71        38.95 o                         
  -4   6  12        179.93        184.08         8.48 o                         
  -3   6  12         49.89         33.47         4.12 o                         
  -2   6  12        335.17        345.99        13.03 o                         
  -1   6  12         54.25         59.29         5.45 o                         
   0   6  12        393.21        399.53        13.91 o                         
   1   6  12         12.45         12.00         5.10 o                         
   2   6  12        458.11        444.31        16.82 o                         
   3   6  12         11.13         13.64         6.56 o                         
   4   6  12         40.88         46.36         6.79 o                         
   5   6  12       1217.25       1194.70        38.34 o                         
   6   6  12         11.92         11.76         3.46 o                         
   7   6  12        679.44        706.07        21.71 o                         
   8   6  12         22.22         22.12         4.91 o                         
   9   6  12          1.35          5.99         5.38 o                         
  10   6  12        796.54        752.70        60.14 o                         
  -3   7  12         14.42         19.01         3.68 o                         
  -2   7  12        912.36        944.48        25.94 o                         
  -1   7  12         10.92         11.32         3.30 o                         
   0   7  12        816.81        867.43        25.54 o                         
   1   7  12        136.91        132.72        11.36 o                         
   2   7  12        419.24        417.17        15.45 o                         
   3   7  12        865.28        844.22        25.22 o                         
   4   7  12          5.25          5.70         4.36 o                         
   5   7  12          5.45          4.84         4.03 o                         
   6   7  12        320.61        302.96        11.33 o                         
   7   7  12        234.80        256.39        12.51 o                         
   8   7  12         65.63         53.51         5.21 o                         
   9   7  12        484.01        458.03        18.17 o                         
  10   7  12         27.87         40.42         6.69 o                         
  -2   8  12        125.21        117.24         7.33 o                         
  -1   8  12        199.17        212.34        10.42 o                         
   0   8  12        354.16        365.17        12.67 o                         
   1   8  12        128.34         94.94        10.83 o                         
   2   8  12          7.33          0.68         3.29 o                         
   3   8  12          7.95          9.00         3.54 o                         
   4   8  12        310.62        331.97        21.29 o                         
   5   8  12         36.77         41.08         5.01 o                         
   6   8  12        125.94        144.14         9.20 o                         
   7   8  12        102.32        106.77         7.04 o                         
   8   8  12        150.82        173.03         9.18 o                         
   9   8  12        792.16        845.99        43.59 o                         
   0   9  12        318.56        337.27        13.72 o                         
   1   9  12        286.05        297.46        11.27 o                         
   2   9  12        553.15        551.83        18.25 o                         
   3   9  12          0.54         -3.01         3.01 o                         
   4   9  12        230.34        247.16        16.12 o                         
   5   9  12        159.83        168.97         8.60 o                         
   6   9  12        603.88        644.59        25.19 o                         
   7   9  12        707.43        754.18        43.41 o                         
   8   9  12          0.36          0.30         2.43 o                         
   2  10  12        134.92        134.75        26.23 o                         
   3  10  12        170.74        180.64         8.98 o                         
   4  10  12        370.58        295.11        32.11 o                         
   5  10  12        526.90        465.69        17.74 o                         
   6  10  12          4.04          4.11         3.14 o                         
  -2  -8  13         99.04         96.43        15.38 o                         
  -1  -8  13        391.71        341.27        20.80 o                         
   0  -8  13        759.89        704.94        30.37 o                         
   1  -8  13         50.58         43.67         4.76 o                         
   2  -8  13         17.78         14.47         4.52 o                         
  -4  -7  13        243.13        225.23        21.71 o                         
  -3  -7  13        112.28        162.79        19.90 o                         
  -2  -7  13          1.47         -2.64         3.68 o                         
  -1  -7  13         10.04         10.85         5.00 o                         
   0  -7  13          1.90          0.90         4.34 o                         
   1  -7  13          0.46         -2.09         2.85 o                         
   2  -7  13        295.82        269.47        18.34 o                         
   3  -7  13        345.36        301.35        17.65 o
[truncated: 71,119 more chars]
